# Supplementary material for: Synthetic essentiality between PTEN and core dependency factor PAX7 dictates rhabdomyosarcoma identity
Source: Nat Commun. 2021 Sep 17;12:5520. doi: 10.1038/s41467-021-25829-4 (PMC8448747; doi:10.1038/s41467-021-25829-4)
Supplement: Supplementary file 3 — Supplementary Data 1 [file 41467_2021_25829_MOESM3_ESM.xlsx]

## Sheet: A. DEGs
Gene	Fold Change (ASPcKO/ASPWT)	p value
Dbx1	11.6137	0.000709804
Mmp9	10.0251	0.00109209
Nnat	5.21678	0.0169448
Slc38a4	4.84716	0.00672648
Zcchc5	4.48939	0.0155925
Tmem255a	4.2411	0.000308468
Arhgap36	3.95375	0.0208595
Hist1h2bk	3.83331	0.0138828
Hsd11b2	3.8205	0.000321878
Dlx5	3.7414	0.0172929
Nrk	3.69993	0.0133883
Plagl1	3.63698	0.0104286
Hist1h1b	3.53155	0.0104665
Cdkn1c	3.51428	0.0164287
Bub1	3.4156	0.0289465
Ect2	3.3342	0.0405914
Cdk1	3.28734	0.0234688
B3gnt5	3.28725	0.010163
Slc44a5	3.24494	0.00834205
Depdc1a	3.23024	0.0410642
Ulbp1	3.22491	0.023954
Ska3	3.20088	0.0277995
Dtl	3.17147	0.0114159
Stil	3.15968	0.00554567
Sostdc1	3.14073	0.0349658
Shcbp1	3.13586	0.00551754
Mki67	3.12663	0.0222891
Prr11	3.12403	0.0160266
Kif15	3.11025	0.00357401
Casc5	3.05883	0.0130654
H2afx	3.05106	0.00441182
Igf2bp1	3.03261	0.0043454
Top2a	3.00501	0.0212767
Ticrr	3.0007	0.00524079
Kif11	2.99244	0.0295885
Nuf2	2.97026	0.0207775
Ncapg	2.96095	0.0234425
Cenpe	2.95918	0.00728793
Islr2	2.94464	0.00410565
Lpar4	2.94107	0.0334938
Mis18bp1	2.93014	0.00909393
Prc1	2.92779	0.0300747
Arxes1	2.90825	0.00636867
Aurkb	2.90762	0.0125188
Ncaph	2.90217	0.0164361
C330027C09Rik	2.89937	0.0404795
Nusap1	2.89616	0.0232096
Ccnb2	2.87229	0.0343001
Zwilch	2.86731	0.00339023
Ndc80	2.85094	0.039229
Ccnb1	2.84713	0.0132479
Gpc3	2.8308	0.0144266
Pole	2.82584	0.00752112
Ccna2	2.81931	0.0472229
Fam83d	2.78711	0.0270743
Ly75	2.77778	0.0146876
Tpx2	2.77701	0.0211645
Cdc25c	2.76523	0.0162552
Kif20a	2.75926	0.032746
Esco2	2.75727	0.0253413
Cenpn	2.7571	0.0151241
Plk1	2.75358	0.0301938
Kif23	2.73631	0.0274525
4922502B01Rik	2.73253	0.00259135
Mex3a	2.73153	0.0042831
Fbn2	2.72336	0.00911512
Colec10	2.72059	0.0357781
Cenpk	2.71095	0.00640981
Ttk	2.70917	0.00947551
Hist1h2ab	2.69706	0.0476355
2700099C18Rik	2.68917	0.00101509
Igf2bp3	2.68115	0.0209749
Ttyh3	2.66593	0.00193601
Bub1b	2.65791	0.0124139
Aspm	2.65583	0.0303475
Racgap1	2.65079	0.0253371
Lmnb1	2.64506	0.00382124
Cks2	2.63721	0.0452773
Anln	2.63582	0.0499077
Stmn1	2.63091	0.00574211
Cacna1g	2.62559	0.0147278
Peg10	2.61875	0.00619493
Cep55	2.61654	0.00748255
Npl	2.61346	0.0300355
Ccne1	2.60846	0.00420027
Kif2c	2.59791	0.0177295
Bora	2.59762	0.00151508
Knstrn	2.58327	0.0133376
Fxyd7	2.55337	1.42053e-07
Hmmr	2.55158	0.0168862
Hist2h2ab	2.54946	0.0247514
Diap3	2.5488	0.0090116
Arhgap11a	2.53881	0.00231922
Melk	2.52951	0.0119946
Kif18b	2.52797	0.012091
Cdc20	2.52047	0.013907
Hells	2.51669	0.00582526
Fam159a	2.51309	0.000474277
Skp2	2.51234	0.0106467
Fignl1	2.50372	0.00537793
2810417H13Rik	2.50302	0.00334569
Ncapg2	2.49827	0.00791713
Il17b	2.49232	0.0131641
Igf2os	2.49022	0.00590284
Ckap2	2.48177	0.0233164
Dbf4	2.47916	0.00134157
Igf2os	2.47365	0.00416614
Kif22	2.4726	0.0103895
Rrm2	2.46403	0.0335443
Blm	2.46227	0.0037324
Nt5dc2	2.46132	0.0292037
Sstr2	2.45874	0.00016974
Brca1	2.45845	0.00610108
Dpysl4	2.44406	0.0059521
Aldh1a2	2.44374	0.0041472
Mad2l1	2.43817	0.0182192
Kif4	2.43191	0.0219455
Pde3a	2.42167	0.00621469
Wdhd1	2.41633	0.00609458
Hmgb2	2.41359	0.00229928
Pax7	2.41309	0.0169865
Ncapd2	2.40479	0.0181678
Mcm5	2.39308	0.0170533
Spon2	2.3869	0.0309717
Gen1	2.38631	0.01464
Adamts4	2.38541	0.00896944
Slc25a13	2.38294	0.0174864
Vstm4	2.37761	0.0176008
Mpped2	2.37683	0.000663563
Adamts9	2.37512	0.0010331
Birc5	2.37438	0.00324448
Sgol1	2.37379	0.0154338
Hmga2	2.37181	0.00472891
Tead2	2.37079	0.0147285
Neil3	2.3657	0.00843122
Cenph	2.36554	0.00274899
Ngfr	2.36127	0.000473096
Smc2	2.35217	0.0159344
Asb4	2.35199	0.0312775
Itga2	2.34483	0.024978
Kif20b	2.34114	0.00837767
Neto2	2.33425	0.0258752
Sh3yl1	2.33268	0.0260754
Cenpi	2.32874	0.02094
Rad51ap1	2.32402	0.0056481
E2f7	2.31742	0.02262
Hist4h4	2.30539	0.00474638
2810408A11Rik	2.29815	0.00162948
Hist1h1a	2.29775	0.0181329
Spc25	2.29388	0.0377698
Prim1	2.29035	0.00656623
Spag5	2.28856	0.01975
Alpl	2.28339	0.0279971
Clcn5	2.27507	0.0116767
4833424O15Rik	2.27453	0.00715555
Mms22l	2.27319	0.00712955
Mastl	2.27041	0.0389036
Hist2h2bb	2.26637	0.00808655
Nsl1	2.26426	0.014773
Pbk	2.25918	0.046103
Tacc3	2.2553	0.00951612
Hunk	2.25516	0.0111438
Npas3	2.24628	0.0150227
Dlgap5	2.24524	0.0114226
Aurka	2.24381	0.0214809
Eya2	2.23677	0.0112689
Capn6	2.23521	0.00891572
Cdca3	2.23224	0.0101048
Emilin3	2.22302	0.00310869
Polq	2.21843	0.00297991
Cenpf	2.21163	0.0275502
Asf1b	2.20661	0.017229
Lfng	2.20513	0.00759303
Arhgap19	2.2025	0.00572579
Kcnd3	2.20088	0.00519607
Ddias	2.20074	0.0109213
Chaf1b	2.19631	0.01051
Ckap2l	2.19333	0.0271071
Cenpa	2.18481	0.00943018
Atad5	2.17898	0.00723882
Pi15	2.16778	0.0131834
Tyms	2.16778	0.0112136
Nasp	2.16724	0.00986575
Mcm2	2.16178	0.0075363
S1pr3	2.16177	0.0435509
Glipr2	2.16159	0.00945318
Foxm1	2.15686	0.0142898
Kif18a	2.15602	0.0166986
Exo1	2.15152	0.00300258
Snord16a	2.15112	0.00558181
Fanci	2.14925	0.0127275
Iqgap3	2.14636	0.0191267
Itm2a	2.14607	0.0159545
Parpbp	2.14111	0.0100389
Atad2	2.13798	0.015841
Brca2	2.13711	0.003461
Ezh2	2.13576	0.00295044
Slfn9	2.1349	0.00269861
Kif14	2.12936	0.0109114
Bcl6b	2.1285	0.00664463
Hist1h2af	2.12834	0.0386264
LOC102640775	2.12321	0.0152204
Dhfr	2.12018	0.0468217
Trim59	2.1191	0.0301656
BC055324	2.11828	0.0128549
Cdkn3	2.11684	0.0151884
Plk4	2.10557	0.0197519
Igsf3	2.10232	0.0234727
Dtx4	2.09872	0.0128648
Hist1h2ag	2.09718	0.0275058
Lig1	2.09615	0.00793915
Fnbp1l	2.0956	0.00218944
C230035I16Rik	2.09378	0.000170243
Zcwpw1	2.09017	0.00128393
Pde1c	2.08946	0.0055375
Cnih2	2.08484	0.0166814
Acy3	2.08326	0.00486183
Cdkn2c	2.08252	0.0109567
Gpr126	2.08031	0.0170011
Apln	2.07868	0.0367177
Cdca2	2.0767	0.00328176
Kntc1	2.07554	0.0180917
Fabp7	2.07465	0.0489649
Mcm3	2.06974	0.00630133
Podnl1	2.06861	0.0380117
D430020J02Rik	2.06215	0.0144755
Afap1l2	2.05962	0.00252661
Chaf1a	2.0567	0.00550074
Grb10	2.05628	0.00890608
Uhrf1	2.04775	0.0143525
Spdl1	2.04768	0.00773486
Heph	2.04459	0.0307192
Lhfpl2	2.04096	0.00710588
Myef2	2.03462	0.0248774
Mcm4	2.03459	0.00768537
Tspan11	2.03423	0.0169573
Mdk	2.02699	0.00645029
Ccnf	2.02671	0.00226134
Kif24	2.02574	0.00511765
Depdc1b	2.02218	0.0175172
Adamts15	2.02198	0.00920015
Troap	2.01715	0.021267
Tmpo	2.01698	0.00822239
Fam46c	2.00984	0.0339106
H1fx	2.00951	0.031814
Cenpm	2.00753	0.0197457
Col26a1	2.00714	0.0377352
A330076H08Rik	2.00552	0.000256715
Zfp618	2.00087	0.0079429
Sema4d	0.499481	0.00378261
Mndal	0.498941	0.006829
Sdr39u1	0.498053	0.000106746
Klf15	0.497708	0.03503
mt-Tq	0.496319	0.0062156
Ppp1r3a	0.49592	0.00752809
Lgals3	0.494986	0.0103425
Meox1	0.494437	0.00174824
Nctc1	0.493999	0.0473963
Ahnak2	0.492317	0.0113591
Pygm	0.491802	0.0273572
Tlr4	0.491772	0.00028043
Cox6a2	0.491294	0.0180248
Ikzf2	0.490907	0.00258875
Cma1	0.490702	0.000661459
Nov	0.487097	0.0148268
Parp14	0.487039	0.00623418
Plekhb2	0.48589	0.00397667
Ryr1	0.485055	0.00186853
Lynx1	0.484759	0.0101136
Ptpn3	0.484537	0.0108553
Neat1	0.484527	0.0195936
Cidea	0.484433	0.00238902
Ifi47	0.484413	0.0210509
Timp3	0.482526	0.000796691
Myot	0.48247	0.0396812
Mfsd2a	0.48247	0.0254037
Stat1	0.482396	0.0243225
Scx	0.482189	0.022916
Acacb	0.481654	0.00859576
Slc22a4	0.479838	0.00280268
Fam160a1	0.479566	0.00444206
Ppip5k1	0.479509	0.00086564
Pten	0.478891	2.38013e-05
Tmsb15a	0.478616	0.00927522
Il34	0.478606	0.00112786
Csmd1	0.477979	0.0183997
Mmrn1	0.47793	0.0261031
LOC101056250	0.477605	0.0231048
Tmem140	0.477271	0.0101612
Prelp	0.477089	0.00205463
Sncg	0.475451	0.000582816
Mb	0.47533	0.00784172
Csprs	0.474911	0.00614077
Phf11d	0.474405	0.000973867
Trim7	0.473925	0.0010862
Epm2a	0.47361	0.00907404
Sptb	0.473124	0.00999333
Scn4a	0.472773	0.00504584
Clu	0.472059	0.000318024
Mllt11	0.471807	0.00688009
LOC630751	0.471392	0.00363073
BC023105	0.470987	0.000462197
Lrtm1	0.47087	0.00614303
Adipoq	0.470726	0.0377249
Ces1d	0.470517	0.0304849
Kif21a	0.470472	0.0238043
Scn4b	0.470022	0.0128305
Lbp	0.46925	0.0107966
Car13	0.468682	0.00918075
Zc2hc1a	0.468019	0.00129817
Nr1d2	0.467734	0.00167782
Tpsb2	0.467429	0.0102986
Fcgr4	0.46629	0.046491
Nupr1	0.465819	0.000908606
Anxa7	0.465148	0.00156981
Ttll7	0.465125	0.000332949
Gpd1	0.463741	0.020851
Dusp13	0.463545	0.00273989
Mapt	0.463451	0.00576893
Ecm2	0.462883	0.0058516
Dgat2	0.462623	0.0365909
Adamtsl3	0.462444	0.0164365
Ttc9	0.462092	0.0233226
Cnksr1	0.460821	0.00692017
Esyt3	0.46071	0.0114686
Neat1	0.460646	0.0248008
Pnpla2	0.460381	0.00136345
Cxcr6	0.459087	0.0138389
Nlrp1c-ps	0.458753	0.0252013
Tnni2	0.458505	0.0443693
Adssl1	0.458483	0.0444586
Myadml2	0.458413	0.00775131
Trf	0.458191	0.00842774
Rbp3	0.457483	0.00545321
Epb4.1l4a	0.456561	0.028423
Tcp11l2	0.456001	0.00779973
Sbk2	0.455083	0.0163266
Napb	0.453659	0.00165755
Mup1	0.453257	0.04659
Col19a1	0.452199	0.00655451
Hspa1a	0.451013	0.0302699
Prkcq	0.450922	0.00230342
Adamtsl5	0.448618	0.000786179
Ano5	0.448186	0.00776285
Cyp1b1	0.448015	0.0360981
Arfip1	0.447717	0.0151793
Zdhhc23	0.447295	0.0107697
Gda	0.447283	0.00818248
Gbp5	0.44644	0.0234971
A630019I02Rik	0.445828	0.0164646
Npr3	0.445495	0.00904607
Irgm2	0.44534	0.00881468
Ptprr	0.444671	0.0106308
Lmod2	0.444452	0.0400389
Dgkg	0.443228	0.00153028
Scimp	0.442792	0.0137707
Obscn	0.442267	0.00610868
Plbd1	0.44197	0.0257125
Cd59a	0.439346	0.0313025
Ndrg2	0.438534	0.0173048
Klra2	0.4384	0.0317148
Iigp1	0.438011	0.00897893
Cst6	0.436711	0.00414788
Cisd3	0.432862	0.00441802
Mgst3	0.432733	0.00595577
Gbe1	0.432505	0.00117467
Mlxipl	0.429238	0.00562139
A730020M07Rik	0.428869	0.0198134
Serpine1	0.428852	0.0156749
Lyz2	0.427531	0.00340901
Srrm4os	0.427229	0.00613323
Map3k7cl	0.427181	0.0378117
Nos1	0.426725	0.0252652
H2-K1	0.424289	0.030777
Phkg1	0.424201	0.00958386
Krt80	0.420658	0.0219991
Lama1	0.420201	0.0333674
Sp100	0.419572	0.0045982
3425401B19Rik	0.416957	0.0373049
Ccl11	0.416688	0.0243053
Tmem255b	0.416203	0.00191183
mt-Tq	0.415722	0.00608058
Rtp4	0.414295	0.00225558
Hp	0.414045	0.0136269
Lpin1	0.413689	0.00290411
Fsd2	0.412999	0.0488672
Cox8b	0.412541	0.0132059
Agmo	0.412352	0.00783811
Gbp3	0.412207	0.00110014
Snord116	0.411288	0.0402592
Snord116	0.411288	0.0402592
Snord116	0.411288	0.0402592
Snord116	0.411288	0.0402592
Snord116	0.411288	0.0402592
Snord116	0.411288	0.0402592
Snord116	0.411288	0.0402592
Snord116	0.411288	0.0402592
Snord116	0.411288	0.0402592
Snord116	0.411288	0.0402592
Snord116	0.411288	0.0402592
Snord116	0.411288	0.0402592
Snord116	0.411288	0.0402592
Snord116	0.411288	0.0402592
Snord116	0.411288	0.0402592
Snord116	0.411288	0.0402592
Snord116	0.411111	0.0428488
Snord116	0.411111	0.0428488
Snord116	0.411111	0.0428488
Snord116	0.411111	0.0428488
Snord116	0.411111	0.0428488
Snord116	0.411111	0.0428488
Snord116	0.411111	0.0428488
Snord116	0.411111	0.0428488
Snord116	0.411111	0.0428488
Snord116	0.411111	0.0428488
Snord116	0.411111	0.0428488
Snord116	0.411111	0.0428488
Snord116	0.411111	0.0428488
Snord116	0.411111	0.0428488
Snord116	0.411111	0.0428488
Serpinb6b	0.41096	0.00410154
Mmp8	0.40896	0.0457061
Scd1	0.408855	0.0212857
Trim30a	0.408447	0.0121723
LOC102632516	0.40647	0.0147511
B3galt2	0.403819	0.0166184
Ifih1	0.401697	0.00183888
Zbp1	0.400022	0.0318706
Siglec1	0.399373	0.000753065
Plin4	0.398279	0.0342319
Slco5a1	0.398022	0.00201847
Osmr	0.397804	0.000100588
Flt3l	0.392648	0.00831196
Nrcam	0.392259	0.00225006
Lrrc30	0.392189	0.0110402
Gbp10	0.391268	0.0110754
9930111J21Rik2	0.39126	0.0114074
Mdga2	0.390946	0.000286899
2310065F04Rik	0.389339	0.0358176
Asb14	0.388924	0.00188019
Ifi203	0.387565	0.000444375
Asb5	0.386272	0.021123
Ifi203	0.385981	0.000383173
Kcnc4	0.384981	0.0285985
Prrg4	0.384269	0.00165386
Ly6c1	0.382221	0.00981652
9330188P03Rik	0.381983	0.00869891
Sema4d	0.381803	0.000526756
Smtnl1	0.381766	0.00134948
Serping1	0.381742	0.00125231
Popdc3	0.379315	0.0044206
Plscr2	0.378221	3.61902e-06
Pkp1	0.376805	0.0198883
9430073C21Rik	0.37668	0.00111893
Fgl2	0.374701	0.000750049
Trdn	0.374394	0.01566
Gldn	0.37421	0.0118819
Pyhin1	0.374041	0.0372355
Asb11	0.371303	0.0139471
Dbp	0.370234	0.00354203
Nrap	0.36967	0.0262618
E030003E18Rik	0.369204	0.020613
Slc38a3	0.369035	0.0127434
S100a4	0.365512	0.00430992
Uchl1	0.36448	0.00632504
Scn1b	0.362301	0.00872514
Fbxo40	0.361405	0.00180673
S100b	0.359669	0.0262752
Ifi202b	0.359566	0.0122301
Klhl38	0.35548	0.00941357
Adprhl1	0.353622	0.0205431
Mgp	0.352462	0.0110213
2210408F21Rik	0.352264	0.00200681
Mfsd7a	0.350865	0.000548978
Chchd10	0.35027	0.0108418
Myoz1	0.350197	0.0481185
Cfd	0.349322	0.0377666
Pdk4	0.349136	0.00550314
Hspa1l	0.348524	0.012804
Igfbp6	0.348039	0.00819935
Cpne2	0.347904	6.95005e-05
Sp100	0.347239	0.0035706
Usp18	0.346943	0.00379145
Neat1	0.345735	0.01285
LOC102640379	0.34522	0.00226336
Eda2r	0.343357	0.00768361
Irf7	0.341692	0.0355737
Gbp2	0.341124	0.00374705
Tuba8	0.3396	0.0272287
Cmya5	0.338658	0.0164461
Adck3	0.338357	0.00653616
Mylk2	0.33801	0.0221995
Ephx1	0.337699	0.0010289
Cxcl14	0.336552	0.0100796
Nmrk2	0.335371	0.013336
3632451O06Rik	0.333408	0.00155144
Ear2	0.332868	0.0449973
Zbtb16	0.33136	0.00753884
Cd209a	0.331082	0.0142061
Thbs4	0.325902	0.0476605
Fbxo32	0.325577	0.00301151
Lrrc2	0.324509	0.0395374
Itgb4	0.318603	0.000846634
Cd72	0.317272	0.00104219
H2-T23	0.316665	0.000356597
Retn	0.314696	0.0386195
Ahnak2	0.311205	0.0156021
Mlip	0.310032	0.0096521
Xdh	0.306913	0.00900926
Oasl2	0.306679	0.000433381
Clip4	0.305626	0.00483792
Ecm1	0.305489	0.00298112
Comp	0.304006	0.004441
Serpina3n	0.301623	0.0225469
Bcl6	0.300257	0.00258732
Sln	0.298922	0.0180431
Cox7a1	0.298617	0.0457753
Ifi205	0.297123	0.0365828
Rpl3l	0.292322	0.00536308
Mmp10	0.289282	0.000466095
Clic5	0.285888	0.00675824
H2-Eb1	0.285824	0.046614
C4b	0.28397	0.0122458
Myoz3	0.282756	0.0306352
H2-Ab1	0.281294	0.0234918
Adh1	0.27828	0.0269763
Oas2	0.275612	0.00381465
Ly6c2	0.275282	0.00994766
Mcpt4	0.274335	0.000600876
Ltbp2	0.273437	0.000973191
Ifi27l2a	0.27146	0.0089301
Asb15	0.270796	0.00304836
AW112010	0.269045	0.00733473
Fmo2	0.267346	0.0394028
Chrne	0.264775	0.0364283
Ly6a	0.2609	0.000127479
2310020H05Rik	0.260001	0.0307921
Txlnb	0.258723	0.00673579
Scn7a	0.255747	0.000704639
Pi16	0.253023	0.0278802
Ifit1	0.252153	0.00654039
Inmt	0.247462	0.0253715
Crhr2	0.246212	0.00454962
Ifi44	0.241714	0.000208222
Ankrd23	0.241447	0.0202465
Ms4a4d	0.24053	0.00654688
Cilp	0.240104	0.00532568
Mnda	0.238965	0.00350537
Yipf7	0.237839	0.00668553
Ckmt2	0.236953	0.0349498
Myh1	0.235726	0.0186036
Lincpint	0.235296	0.00118066
Myh2	0.231644	0.0387432
Cd74	0.230431	0.00861335
Prg4	0.226952	0.0224192
Ifi204	0.22349	0.00664689
Cpa3	0.221832	0.00604732
Mybpc2	0.22145	0.00151255
Eef1a2	0.213979	0.0126857
Retnla	0.210657	0.00836404
Apod	0.20861	0.0181046
Oas1g	0.208177	0.00281407
Tcap	0.204857	0.0007256
Nr1d1	0.191361	4.3081e-06
Anxa8	0.187847	0.00400197
Itgbl1	0.18592	0.00261045
H2-Aa	0.181133	0.00775617
Xirp2	0.173113	0.0219678
C3	0.167425	0.01249
Tnfsf18	0.150122	0.00183137
Cyp2e1	0.127554	0.0348318
Pvalb	0.119946	0.00169811

## Sheet: B. ASPcKO Up DEGs
Annotation Cluster 1	Enrichment Score: 37.183453853675076
Category	Term	Count	%	PValue	Genes	List Total	Pop Hits	Pop Total	Fold Enrichment	Bonferroni	Benjamini	FDR
GOTERM_BP_FAT	GO:0007049~cell cycle	109	44.6721	1.64687e-60	ZWILCH, CCNF, BUB1B, MKI67, SMC2, CDC20, STMN1, NUSAP1, KNTC1, SKP2, GEN1, BORA, LIG1, ESCO2, CDC25C, KNSTRN, MELK, CCNE1, KIF20A, KIF20B, BLM, CDCA2, CDCA3, NCAPG, SKA3, IQGAP3, NCAPH, CCNB2, CCNB1, RACGAP1, ECT2, FAM83D, PLK4, FANCI, AFAP1L2, STIL, DDIAS, PLK1, HMGA2, NDC80, ANLN, TPX2, KIF18A, KIF18B, NASP, PDE3A, CDK1, EZH2, CDKN1C, TOP2A, NCAPG2, KIF14, BRCA1, KIF11, FOXM1, BRCA2, LMNB1, LFN…	217	1440	17911	6.24776	5.06742e-57	3.14282e-57	2.94773e-57
GOTERM_BP_FAT	GO:1903047~mitotic cell cycle process	84	34.4262	2.04278e-60	CDKN1C, TOP2A, ZWILCH, NCAPG2, CCNF, KIF14, BUB1B, KIF11, FOXM1, SMC2, LMNB1, CDC20, SGOL1, MIS18BP1, NUF2, STMN1, NUSAP1, KNTC1, SPDL1, SKP2, POLE, CEP55, GEN1, HELLS, BORA, LIG1, CKAP2, KIF23, KIF22, MASTL, CDC25C, KNSTRN, KIF4, CCNA2, ASPM, DBF4, CCNE1, CKS2, BIRC5, KIF2C, KIF20A, KIF20B, BLM, CDCA2, CDCA3, NCAPG, TTK, SKA3, SLFN9, CENPA, IQGAP3, NSL1, AURKB, NCAPH, AURKA, CCNB2, CCNB1, RACGAP…	217	702	17911	9.87648	6.28563e-57	3.14282e-57	2.94773e-57
GOTERM_BP_FAT	GO:0000278~mitotic cell cycle	87	35.6557	6.49182e-60	CDKN1C, TOP2A, ZWILCH, NCAPG2, CCNF, KIF14, BUB1B, KIF11, FOXM1, BRCA2, MKI67, SMC2, LMNB1, CDC20, SGOL1, MIS18BP1, NUF2, STMN1, NUSAP1, KNTC1, SPDL1, SKP2, POLE, CEP55, GEN1, HELLS, BORA, LIG1, CKAP2, KIF23, KIF22, MASTL, CDC25C, KNSTRN, KIF4, CCNA2, ASPM, DBF4, CCNE1, CKS2, BIRC5, KIF2C, KIF20A, KIF20B, BLM, CDCA2, CDCA3, NCAPG, TTK, SKA3, SLFN9, CENPA, IQGAP3, NSL1, AURKB, NCAPH, AURKA, CCNB2,…	217	787	17911	9.12441	1.99753e-56	6.65844e-57	6.24513e-57
GOTERM_BP_FAT	GO:0022402~cell cycle process	96	39.3443	3.3011e-57	CDKN1C, TOP2A, ZWILCH, NCAPG2, CCNF, KIF14, BUB1B, BRCA1, KIF11, FOXM1, BRCA2, MKI67, SMC2, LMNB1, LFNG, CDC20, SGOL1, MIS18BP1, NUF2, STMN1, NUSAP1, KNTC1, SPDL1, SKP2, POLE, CEP55, GEN1, HELLS, BORA, LIG1, H2AFX, CKAP2, KIF23, KIF22, MASTL, CDC25C, KNSTRN, KIF4, CCNA2, ASPM, DBF4, CCNE1, CKS2, BIRC5, KIF2C, KIF20A, KIF20B, DTL, BLM, CDCA2, CDCA3, NCAPG, TTK, SKA3, SLFN9, CENPA, IQGAP3, NSL1, AU…	217	1109	17911	7.14496	1.01575e-53	2.53937e-54	2.38175e-54
GOTERM_BP_FAT	GO:0000280~nuclear division	69	28.2787	1.25164e-48	CDKN1C, TOP2A, ZWILCH, NCAPG2, CCNF, KIF14, BUB1B, KIF11, BRCA2, MKI67, SMC2, LFNG, CDC20, SGOL1, MIS18BP1, NUF2, NUSAP1, KNTC1, SPDL1, CEP55, GEN1, HELLS, BORA, KIF23, KIF22, MASTL, CDC25C, KNSTRN, KIF4, CCNA2, ASPM, CCNE1, CKS2, BIRC5, KIF2C, KIF20B, CDCA2, CDCA3, NCAPG, TTK, SKA3, CENPA, NSL1, AURKB, NCAPH, AURKA, CCNB2, CCNB1, RACGAP1, FAM83D, BUB1, STIL, SPAG5, PLK1, HMGA2, NDC80, ANLN, TPX2…	217	576	17911	9.8875	3.85131e-45	7.70262e-46	7.22449e-46
GOTERM_BP_FAT	GO:0007067~mitotic nuclear division	61	25	1.05208e-47	CDKN1C, ZWILCH, NCAPG2, CCNF, KIF14, BUB1B, KIF11, SMC2, CDC20, SGOL1, MIS18BP1, NUF2, NUSAP1, KNTC1, SPDL1, CEP55, GEN1, HELLS, BORA, KIF23, KIF22, MASTL, CDC25C, KNSTRN, KIF4, CCNA2, ASPM, BIRC5, KIF2C, KIF20B, CDCA2, CDCA3, NCAPG, SKA3, CENPA, NSL1, AURKB, NCAPH, AURKA, CCNB2, CCNB1, RACGAP1, FAM83D, BUB1, STIL, SPAG5, PLK1, HMGA2, NDC80, ANLN, TPX2, CENPE, KIF18A, KIF18B, CENPH, TACC3, CDK1, …	217	418	17911	12.0452	3.23724e-44	5.3954e-45	5.06049e-45
GOTERM_BP_FAT	GO:0048285~organelle fission	69	28.2787	1.12686e-46	CDKN1C, TOP2A, ZWILCH, NCAPG2, CCNF, KIF14, BUB1B, KIF11, BRCA2, MKI67, SMC2, LFNG, CDC20, SGOL1, MIS18BP1, NUF2, NUSAP1, KNTC1, SPDL1, CEP55, GEN1, HELLS, BORA, KIF23, KIF22, MASTL, CDC25C, KNSTRN, KIF4, CCNA2, ASPM, CCNE1, CKS2, BIRC5, KIF2C, KIF20B, CDCA2, CDCA3, NCAPG, TTK, SKA3, CENPA, NSL1, AURKB, NCAPH, AURKA, CCNB2, CCNB1, RACGAP1, FAM83D, BUB1, STIL, SPAG5, PLK1, HMGA2, NDC80, ANLN, TPX2…	217	616	17911	9.24546	3.46736e-43	4.95337e-44	4.6459e-44
GOTERM_BP_FAT	GO:0051301~cell division	66	27.0492	3.52298e-46	TOP2A, ZWILCH, NCAPG2, CCNF, KIF14, BUB1B, KIF11, BRCA2, SMC2, CDC20, SGOL1, MIS18BP1, MDK, NUF2, STMN1, NUSAP1, KNTC1, SPDL1, CEP55, HELLS, BORA, LIG1, CKAP2, KIF23, MASTL, CDC25C, KNSTRN, KIF4, CCNA2, ASPM, CCNE1, CKS2, BIRC5, MCM5, KIF2C, KIF20A, KIF20B, BLM, CDCA2, CDCA3, SKA3, CENPA, NSL1, AURKB, NCAPH, AURKA, CCNB2, CCNB1, RACGAP1, ECT2, FAM83D, BUB1, E2F7, SPAG5, PLK1, HMGA2, NDC80, ANLN, …	217	554	17911	9.83319	1.08402e-42	1.35503e-43	1.27092e-43
GOTERM_BP_FAT	GO:0007059~chromosome segregation	48	19.6721	5.46769e-39	TOP2A, CDCA2, KIF14, BUB1B, NCAPG, TTK, BRCA1, KIF11, BRCA2, SKA3, CENPA, NSL1, AURKB, NCAPH, SMC2, CDC20, CCNB1, SGOL1, RACGAP1, NUF2, NUSAP1, SPDL1, FAM83D, ECT2, BUB1, GEN1, STIL, SPAG5, PLK1, KIF23, KIF22, ESCO2, KNSTRN, NDC80, KIF4, CENPE, KIF18A, CENPF, KIF18B, CENPH, CCNE1, TACC3, BIRC5, NCAPD2, KIF2C, CENPN, SPC25, MAD2L1	217	299	17911	13.2504	1.68241e-35	1.86934e-36	1.75331e-36
GOTERM_BP_FAT	GO:0098813~nuclear chromosome segregation	38	15.5738	1.24167e-30	TOP2A, KIF14, BUB1B, NCAPG, TTK, BRCA2, CENPA, NSL1, AURKB, NCAPH, SMC2, CDC20, CCNB1, SGOL1, RACGAP1, NUF2, NUSAP1, SPDL1, FAM83D, BUB1, GEN1, STIL, SPAG5, PLK1, KIF23, KIF22, KNSTRN, NDC80, KIF4, CENPE, KIF18A, CENPF, KIF18B, CCNE1, TACC3, NCAPD2, KIF2C, MAD2L1	217	236	17911	13.2902	3.82063e-27	3.4733e-28	3.2577e-28
GOTERM_BP_FAT	GO:0051276~chromosome organization	68	27.8689	2.32278e-30	TOP2A, NCAPG2, HMGB2, HIST2H2AB, KIF14, BUB1B, BRCA1, BRCA2, MKI67, SMC2, CDC20, CHAF1B, CHAF1A, NUSAP1, HIST1H2AG, HIST1H2AF, SPDL1, HIST1H1A, HIST1H1B, HIST1H2AB, GEN1, WDHD1, HELLS, H2AFX, HIST2H2BB, KIF23, KIF22, KNSTRN, KIF4, CCNE1, HIST4H4, PAX7, MCM4, KIF2C, MCM2, ASF1B, BLM, UHRF1, HIST1H2BK, NCAPG, TTK, CENPA, NSL1, AURKB, NCAPH, CCNB1, RACGAP1, H1FX, BUB1, STIL, SPAG5, EYA2, PLK1, ATAD2…	217	1075	17911	5.22108	7.14718e-27	5.95599e-28	5.58628e-28
GOTERM_BP_FAT	GO:0000819~sister chromatid segregation	32	13.1148	1.95107e-28	TOP2A, KIF14, BUB1B, NCAPG, TTK, CENPA, NSL1, AURKB, NCAPH, SMC2, CDC20, CCNB1, RACGAP1, NUSAP1, SPDL1, BUB1, GEN1, STIL, SPAG5, PLK1, KIF23, KIF22, KNSTRN, NDC80, KIF4, CENPE, KIF18A, KIF18B, TACC3, NCAPD2, KIF2C, MAD2L1	217	163	17911	16.204	6.00343e-25	4.61802e-26	4.33137e-26
GOTERM_BP_FAT	GO:0000070~mitotic sister chromatid segregation	30	12.2951	2.83376e-28	KIF14, BUB1B, NCAPG, CENPA, NSL1, AURKB, NCAPH, SMC2, CDC20, CCNB1, RACGAP1, NUSAP1, SPDL1, BUB1, GEN1, STIL, SPAG5, PLK1, KIF23, KIF22, KNSTRN, NDC80, KIF4, CENPE, KIF18A, KIF18B, TACC3, NCAPD2, KIF2C, MAD2L1	217	135	17911	18.342	8.71949e-25	6.22821e-26	5.8416e-26
GOTERM_BP_FAT	GO:0000226~microtubule cytoskeleton organization	38	15.5738	9.58987e-21	2810417H13RIK, CCNF, KIF14, BRCA1, KIF11, BRCA2, SKA3, CENPA, AURKB, AURKA, CDC20, SGOL1, CAPN6, RACGAP1, FIGNL1, STMN1, NUSAP1, SPDL1, PLK4, GEN1, STIL, SPAG5, PLK1, CKAP2, KIF24, KIF23, KNSTRN, NDC80, KIF4, ASPM, TPX2, KIF18A, KIF18B, PRC1, TACC3, BIRC5, KIF2C, KIF20A	217	445	17911	7.04829	2.9508e-17	1.55305e-18	1.45665e-18
GOTERM_BP_FAT	GO:0007017~microtubule-based process	43	17.623	1.45371e-19	2810417H13RIK, CCNF, KIF14, BRCA1, KIF11, BRCA2, SKA3, CENPA, AURKB, KIF15, AURKA, CDC20, SGOL1, CAPN6, RACGAP1, FIGNL1, STMN1, NUSAP1, SPDL1, PLK4, GEN1, STIL, SPAG5, PLK1, CKAP2, KIF24, KIF23, KIF22, KNSTRN, NDC80, KIF4, CENPE, ASPM, TPX2, KIF18A, KIF18B, PRC1, TACC3, BIRC5, KIF2C, KIF20A, KIF20B, CNIH2	217	642	17911	5.52832	4.47306e-16	2.23653e-17	2.0977e-17
GOTERM_BP_FAT	GO:1902589~single-organism organelle organization	56	22.9508	8.36693e-12	TOP2A, CCNF, KIF14, BUB1B, BRCA1, KIF11, BRCA2, FNBP1L, SMC2, CDC20, CHAF1B, SGOL1, CAPN6, STMN1, NUSAP1, SPDL1, GEN1, CKAP2, KIF24, KIF23, KIF22, KNSTRN, KIF4, ASPM, BIRC5, TRIM59, KIF2C, KIF20A, 2810417H13RIK, NCAPG, TTK, SKA3, CENPA, NSL1, AURKB, NCAPH, AURKA, CCNB1, RACGAP1, FIGNL1, BUB1, PLK4, STIL, SPAG5, EYA2, PLK1, NDC80, TPX2, CENPE, KIF18A, KIF18B, PRC1, TACC3, CDK1, NCAPD2, MAD2L1	217	1714	17911	2.69673	2.57452e-08	6.12977e-10	5.74927e-10
GOTERM_BP_FAT	GO:0007010~cytoskeleton organization	38	15.5738	1.98498e-08	2810417H13RIK, CCNF, KIF14, BRCA1, KIF11, BRCA2, SKA3, CENPA, AURKB, AURKA, CDC20, SGOL1, CAPN6, RACGAP1, FIGNL1, STMN1, NUSAP1, SPDL1, PLK4, GEN1, STIL, SPAG5, PLK1, CKAP2, KIF24, KIF23, KNSTRN, NDC80, KIF4, ASPM, TPX2, KIF18A, KIF18B, PRC1, TACC3, BIRC5, KIF2C, KIF20A	217	1120	17911	2.80044	6.10761e-05	8.36685e-07	7.84749e-07
Annotation Cluster 2	Enrichment Score: 13.54519182135069
Category	Term	Count	%	PValue	Genes	List Total	Pop Hits	Pop Total	Fold Enrichment	Bonferroni	Benjamini	FDR
GOTERM_BP_FAT	GO:0000910~cytokinesis	19	7.78689	1.12378e-15	PLK1, KIF14, CKAP2, KIF23, BRCA2, CENPA, AURKB, KIF4, ANLN, RACGAP1, PRC1, STMN1, NUSAP1, BIRC5, KIF20A, KIF20B, ECT2, E2F7, CEP55	217	110	17911	14.2568	3.41616e-12	1.23496e-13	1.1583e-13
GOTERM_BP_FAT	GO:0061640~cytoskeleton-dependent cytokinesis	13	5.32787	1.04654e-13	PLK1, CKAP2, KIF23, CENPA, AURKB, KIF4, ANLN, RACGAP1, STMN1, NUSAP1, KIF20A, KIF20B, CEP55	217	44	17911	24.3866	3.22144e-10	9.75823e-12	9.1525e-12
GOTERM_BP_FAT	GO:0000281~mitotic cytokinesis	12	4.91803	1.96782e-13	ANLN, RACGAP1, PLK1, STMN1, NUSAP1, CKAP2, KIF23, KIF20A, KIF20B, CENPA, CEP55, KIF4	217	35	17911	28.2991	6.05343e-10	1.69581e-11	1.59054e-11
Annotation Cluster 3	Enrichment Score: 10.985866245865552
Category	Term	Count	%	PValue	Genes	List Total	Pop Hits	Pop Total	Fold Enrichment	Bonferroni	Benjamini	FDR
GOTERM_BP_FAT	GO:0000278~mitotic cell cycle	87	35.6557	6.49182e-60	CDKN1C, TOP2A, ZWILCH, NCAPG2, CCNF, KIF14, BUB1B, KIF11, FOXM1, BRCA2, MKI67, SMC2, LMNB1, CDC20, SGOL1, MIS18BP1, NUF2, STMN1, NUSAP1, KNTC1, SPDL1, SKP2, POLE, CEP55, GEN1, HELLS, BORA, LIG1, CKAP2, KIF23, KIF22, MASTL, CDC25C, KNSTRN, KIF4, CCNA2, ASPM, DBF4, CCNE1, CKS2, BIRC5, KIF2C, KIF20A, KIF20B, BLM, CDCA2, CDCA3, NCAPG, TTK, SKA3, SLFN9, CENPA, IQGAP3, NSL1, AURKB, NCAPH, AURKA, CCNB2,…	217	787	17911	9.12441	1.99753e-56	6.65844e-57	6.24513e-57
GOTERM_BP_FAT	GO:0051726~regulation of cell cycle	64	26.2295	3.50821e-33	CDKN1C, TOP2A, ZWILCH, CCNF, KIF14, BUB1B, BRCA1, KIF11, FOXM1, BRCA2, MKI67, LMNB1, CDC20, NUSAP1, KNTC1, SKP2, GEN1, BORA, KIF23, MASTL, KNSTRN, CCNA2, ASPM, DBF4, CCNE1, CKS2, BIRC5, KIF20B, DTL, PRR11, 2810417H13RIK, BLM, TTK, SLFN9, AURKB, AURKA, CCNB1, RACGAP1, FIGNL1, ECT2, FAM83D, BUB1, E2F7, PLK4, FANCI, AFAP1L2, STIL, CDKN2C, ATAD5, SPAG5, DDIAS, PLK1, HMGA2, NDC80, TICRR, TPX2, CENPE, …	217	834	17911	6.33394	1.07948e-29	1.07948e-30	1.01247e-30
GOTERM_BP_FAT	GO:0010564~regulation of cell cycle process	48	19.6721	4.80312e-28	CDKN1C, BLM, CCNF, KIF14, BUB1B, TTK, BRCA1, KIF11, MKI67, FOXM1, BRCA2, SLFN9, AURKB, LMNB1, AURKA, CDC20, CCNB1, RACGAP1, NUSAP1, FAM83D, ECT2, BUB1, E2F7, FANCI, PLK4, GEN1, STIL, BORA, ATAD5, SPAG5, PLK1, HMGA2, KIF23, KNSTRN, NDC80, TICRR, CCNA2, CENPE, TPX2, CENPF, DBF4, PDE3A, TACC3, CDK1, BIRC5, KIF20B, MAD2L1, EZH2	217	516	17911	7.67806	1.47792e-24	9.85281e-26	9.24121e-26
GOTERM_BP_FAT	GO:0044770~cell cycle phase transition	38	15.5738	2.28372e-24	CDKN1C, BLM, KIF14, BUB1B, TTK, FOXM1, IQGAP3, SLFN9, LMNB1, CCNB1, FAM83D, SKP2, BUB1, POLE, E2F7, FANCI, GEN1, STIL, CDKN2C, ATAD5, PLK1, HMGA2, MASTL, CDC25C, NDC80, TICRR, CCNA2, CENPE, CENPF, DBF4, CCNE1, CKS2, TACC3, CDK1, BIRC5, CDKN3, MAD2L1, EZH2	217	350	17911	8.9614	7.02701e-21	4.39188e-22	4.11926e-22
GOTERM_BP_FAT	GO:0044772~mitotic cell cycle phase transition	35	14.3443	1.22637e-22	CDKN1C, BLM, KIF14, BUB1B, FOXM1, IQGAP3, SLFN9, LMNB1, CCNB1, SKP2, BUB1, POLE, E2F7, FANCI, GEN1, STIL, CDKN2C, PLK1, HMGA2, MASTL, CDC25C, NDC80, TICRR, CCNA2, CENPE, CENPF, DBF4, CCNE1, CKS2, TACC3, CDK1, BIRC5, CDKN3, MAD2L1, EZH2	217	317	17911	9.11316	3.77355e-19	2.21974e-20	2.08195e-20
GOTERM_BP_FAT	GO:0007346~regulation of mitotic cell cycle	39	15.9836	1.38471e-22	TOP2A, CDKN1C, BLM, ZWILCH, KIF14, BUB1B, TTK, KIF11, MKI67, BRCA2, SLFN9, LMNB1, CCNB1, NUSAP1, KNTC1, BUB1, E2F7, FANCI, GEN1, AFAP1L2, STIL, BORA, ATAD5, PLK1, HMGA2, NDC80, TICRR, CCNA2, CENPE, TPX2, CENPF, DBF4, CKS2, TACC3, CDK1, BIRC5, KIF20B, MAD2L1, EZH2	217	420	17911	7.66435	4.26075e-19	2.36708e-20	2.22015e-20
GOTERM_BP_FAT	GO:0000075~cell cycle checkpoint	25	10.2459	3.24361e-18	TOP2A, BLM, ZWILCH, BUB1B, TTK, BRCA1, AURKB, AURKA, CCNB1, KNTC1, SPDL1, BUB1, FANCI, GEN1, STIL, PLK1, H2AFX, HMGA2, NDC80, TICRR, CENPE, CDK1, BIRC5, DTL, MAD2L1	217	184	17911	11.2146	9.98057e-15	4.75265e-16	4.45764e-16
GOTERM_BP_FAT	GO:1901987~regulation of cell cycle phase transition	27	11.0656	3.93545e-17	CDKN1C, BLM, KIF14, BUB1B, TTK, SLFN9, LMNB1, CCNB1, FAM83D, BUB1, E2F7, FANCI, GEN1, STIL, ATAD5, PLK1, HMGA2, NDC80, TICRR, CCNA2, CENPE, CENPF, DBF4, CDK1, BIRC5, MAD2L1, EZH2	217	251	17911	8.87872	1.21094e-13	5.50427e-15	5.1626e-15
GOTERM_BP_FAT	GO:1901990~regulation of mitotic cell cycle phase transition	25	10.2459	3.85876e-16	CDKN1C, BLM, KIF14, BUB1B, SLFN9, LMNB1, CCNB1, BUB1, E2F7, FANCI, GEN1, STIL, ATAD5, PLK1, HMGA2, NDC80, TICRR, CCNA2, CENPE, CENPF, DBF4, CDK1, BIRC5, MAD2L1, EZH2	217	226	17911	9.13044	1.02485e-12	4.74936e-14	4.45455e-14
GOTERM_BP_FAT	GO:0031577~spindle checkpoint	14	5.7377	1.01503e-15	GEN1, STIL, PLK1, BUB1B, TTK, AURKB, NDC80, AURKA, CENPE, CCNB1, BIRC5, SPDL1, BUB1, MAD2L1	217	41	17911	28.1841	3.07454e-12	1.15676e-13	1.08496e-13
GOTERM_BP_FAT	GO:0051983~regulation of chromosome segregation	17	6.96721	5.23304e-15	GEN1, STIL, SPAG5, PLK1, BUB1B, TTK, MKI67, KNSTRN, NDC80, CENPE, CCNB1, RACGAP1, TACC3, KIF2C, ECT2, BUB1, MAD2L1	217	86	17911	16.3159	1.60559e-11	5.36736e-13	5.03419e-13
GOTERM_BP_FAT	GO:0045786~negative regulation of cell cycle	29	11.8852	1.58713e-14	TOP2A, CDKN1C, BLM, ZWILCH, CCNF, BUB1B, TTK, BRCA1, SLFN9, AURKB, AURKA, CCNB1, KNTC1, BUB1, E2F7, FANCI, GEN1, STIL, CDKN2C, DDIAS, PLK1, HMGA2, NDC80, TICRR, CENPE, CDK1, CDKN3, MAD2L1, EZH2	217	379	17911	6.31566	4.8851e-11	1.57536e-12	1.47757e-12
GOTERM_BP_FAT	GO:0007093~mitotic cell cycle checkpoint	18	7.37705	5.29851e-14	FANCI, GEN1, TOP2A, STIL, BLM, ZWILCH, PLK1, HMGA2, BUB1B, TTK, NDC80, TICRR, CENPE, CCNB1, CDK1, KNTC1, BUB1, MAD2L1	217	117	17911	12.6983	1.62951e-10	5.09485e-12	4.77859e-12
GOTERM_BP_FAT	GO:0045930~negative regulation of mitotic cell cycle	21	8.60656	1.93518e-13	FANCI, GEN1, TOP2A, STIL, BLM, ZWILCH, PLK1, HMGA2, BUB1B, TTK, SLFN9, NDC80, TICRR, CENPE, CCNB1, CDK1, KNTC1, BUB1, E2F7, EZH2, MAD2L1	217	192	17911	9.02772	5.95436e-10	1.69581e-11	1.59054e-11
GOTERM_BP_FAT	GO:0051783~regulation of nuclear division	20	8.19672	1.98404e-13	CDKN1C, GEN1, STIL, BORA, PLK1, BUB1B, TTK, KIF11, MKI67, NDC80, CDC20, CENPE, CCNB1, NUSAP1, PDE3A, TACC3, BIRC5, KIF20B, BUB1, MAD2L1	217	169	17911	9.76795	6.10467e-10	1.69581e-11	1.59054e-11
GOTERM_BP_FAT	GO:0045787~positive regulation of cell cycle	25	10.2459	4.5838e-13	KIF14, BRCA1, BRCA2, AURKB, LMNB1, CCNB1, RACGAP1, NUSAP1, FAM83D, ECT2, E2F7, PLK4, GEN1, STIL, HMGA2, KIF23, NDC80, CENPE, CENPF, DBF4, CKS2, CDK1, BIRC5, KIF20B, MAD2L1	217	309	17911	6.67793	1.41053e-09	3.74578e-11	3.51326e-11
GOTERM_BP_FAT	GO:0010948~negative regulation of cell cycle process	21	8.60656	4.62592e-13	FANCI, GEN1, STIL, BLM, CCNF, PLK1, HMGA2, BUB1B, TTK, SLFN9, AURKB, NDC80, AURKA, TICRR, CENPE, CCNB1, CDK1, BUB1, E2F7, EZH2, MAD2L1	217	201	17911	8.6235	1.42351e-09	3.74578e-11	3.51326e-11
GOTERM_BP_FAT	GO:1901988~negative regulation of cell cycle phase transition	18	7.37705	5.22162e-13	FANCI, GEN1, STIL, BLM, PLK1, HMGA2, BUB1B, TTK, SLFN9, NDC80, TICRR, CENPE, CCNB1, CDK1, BUB1, E2F7, EZH2, MAD2L1	217	134	17911	11.0874	1.60662e-09	4.11972e-11	3.864e-11
GOTERM_BP_FAT	GO:1901991~negative regulation of mitotic cell cycle phase transition	17	6.96721	1.17761e-12	FANCI, GEN1, STIL, BLM, PLK1, HMGA2, BUB1B, SLFN9, NDC80, TICRR, CENPE, CCNB1, CDK1, BUB1, E2F7, EZH2, MAD2L1	217	120	17911	11.693	3.62352e-09	9.05874e-11	8.49643e-11
GOTERM_BP_FAT	GO:0007088~regulation of mitotic nuclear division	17	6.96721	1.17368e-11	CDKN1C, GEN1, STIL, BORA, PLK1, BUB1B, KIF11, MKI67, NDC80, CENPE, CCNB1, NUSAP1, TACC3, BIRC5, KIF20B, BUB1, MAD2L1	217	139	17911	10.0947	3.61142e-08	8.39862e-10	7.87729e-10
GOTERM_BP_FAT	GO:0090068~positive regulation of cell cycle process	19	7.78689	6.31554e-11	PLK4, GEN1, KIF14, HMGA2, KIF23, BRCA1, AURKB, NDC80, CENPE, CCNB1, DBF4, RACGAP1, NUSAP1, BIRC5, KIF20B, ECT2, FAM83D, E2F7, MAD2L1	217	206	17911	7.61284	1.94329e-07	4.31842e-09	4.05037e-09
GOTERM_BP_FAT	GO:0051304~chromosome separation	13	5.32787	7.92758e-11	GEN1, TOP2A, STIL, PLK1, BUB1B, TTK, NDC80, CENPE, CCNB1, TACC3, NCAPD2, BUB1, MAD2L1	217	74	17911	14.5001	2.43932e-07	5.19004e-09	4.86787e-09
GOTERM_BP_FAT	GO:1902100~negative regulation of metaphase/anaphase transition of cell cycle	10	4.09836	3.24146e-10	GEN1, CENPE, STIL, CCNB1, PLK1, BUB1B, TTK, BUB1, NDC80, MAD2L1	217	36	17911	22.9275	9.97397e-07	1.91807e-08	1.79901e-08
GOTERM_BP_FAT	GO:0044784~metaphase/anaphase transition of cell cycle	11	4.5082	4.38465e-10	GEN1, CENPE, STIL, CCNB1, PLK1, TACC3, BUB1B, TTK, BUB1, NDC80, MAD2L1	217	51	17911	17.8026	1.34916e-06	2.45301e-08	2.30075e-08
GOTERM_BP_FAT	GO:0051985~negative regulation of chromosome segregation	10	4.09836	1.1449e-09	GEN1, CENPE, STIL, CCNB1, PLK1, BUB1B, TTK, BUB1, NDC80, MAD2L1	217	41	17911	20.1315	3.52286e-06	6.0739e-08	5.69687e-08
GOTERM_BP_FAT	GO:0007091~metaphase/anaphase transition of mitotic cell cycle	10	4.09836	1.44201e-09	GEN1, CENPE, STIL, CCNB1, PLK1, TACC3, BUB1B, BUB1, NDC80, MAD2L1	217	42	17911	19.6522	4.43706e-06	7.52046e-08	7.05364e-08
GOTERM_BP_FAT	GO:1902099~regulation of metaphase/anaphase transition of cell cycle	10	4.09836	5.09446e-09	GEN1, CENPE, STIL, CCNB1, PLK1, BUB1B, TTK, BUB1, NDC80, MAD2L1	217	48	17911	17.1957	1.56755e-05	2.52833e-07	2.37139e-07
GOTERM_BP_FAT	GO:0045841~negative regulation of mitotic metaphase/anaphase transition	9	3.68852	5.44901e-09	GEN1, CENPE, STIL, CCNB1, PLK1, BUB1B, BUB1, NDC80, MAD2L1	217	34	17911	21.8486	1.67665e-05	2.57948e-07	2.41936e-07
GOTERM_BP_FAT	GO:0071174~mitotic spindle checkpoint	9	3.68852	5.44901e-09	GEN1, CENPE, STIL, CCNB1, PLK1, BUB1B, BUB1, NDC80, MAD2L1	217	34	17911	21.8486	1.67665e-05	2.57948e-07	2.41936e-07
GOTERM_BP_FAT	GO:2000816~negative regulation of mitotic sister chromatid separation	9	3.68852	5.44901e-09	GEN1, CENPE, STIL, CCNB1, PLK1, BUB1B, BUB1, NDC80, MAD2L1	217	34	17911	21.8486	1.67665e-05	2.57948e-07	2.41936e-07
GOTERM_BP_FAT	GO:0010965~regulation of mitotic sister chromatid separation	10	4.09836	7.45341e-09	GEN1, CENPE, STIL, CCNB1, PLK1, TACC3, BUB1B, BUB1, NDC80, MAD2L1	217	50	17911	16.5078	2.29339e-05	3.47487e-07	3.25917e-07
GOTERM_BP_FAT	GO:0033048~negative regulation of mitotic sister chromatid segregation	9	3.68852	8.89549e-09	GEN1, CENPE, STIL, CCNB1, PLK1, BUB1B, BUB1, NDC80, MAD2L1	217	36	17911	20.6348	2.7371e-05	4.08529e-07	3.8317e-07
GOTERM_BP_FAT	GO:0033045~regulation of sister chromatid segregation	11	4.5082	9.65954e-09	GEN1, CENPE, STIL, CCNB1, PLK1, TACC3, BUB1B, TTK, BUB1, NDC80, MAD2L1	217	69	17911	13.1584	2.9722e-05	4.37094e-07	4.09962e-07
GOTERM_BP_FAT	GO:0051306~mitotic sister chromatid separation	10	4.09836	1.07188e-08	GEN1, CENPE, STIL, CCNB1, PLK1, TACC3, BUB1B, BUB1, NDC80, MAD2L1	217	52	17911	15.8729	3.29812e-05	4.71168e-07	4.41921e-07
GOTERM_BP_FAT	GO:0033046~negative regulation of sister chromatid segregation	9	3.68852	1.40812e-08	GEN1, CENPE, STIL, CCNB1, PLK1, BUB1B, BUB1, NDC80, MAD2L1	217	38	17911	19.5488	4.3327e-05	6.10253e-07	5.72372e-07
GOTERM_BP_FAT	GO:0071173~spindle assembly checkpoint	8	3.27869	1.82247e-08	GEN1, CENPE, PLK1, BUB1B, TTK, BUB1, NDC80, MAD2L1	217	26	17911	25.3967	5.60757e-05	7.78851e-07	7.30505e-07
GOTERM_BP_FAT	GO:0033047~regulation of mitotic sister chromatid segregation	10	4.09836	2.117e-08	GEN1, CENPE, STIL, CCNB1, PLK1, TACC3, BUB1B, BUB1, NDC80, MAD2L1	217	56	17911	14.7391	6.51381e-05	8.80273e-07	8.25632e-07
GOTERM_BP_FAT	GO:0051784~negative regulation of nuclear division	10	4.09836	3.96215e-08	GEN1, CENPE, STIL, CCNB1, PLK1, BUB1B, TTK, BUB1, NDC80, MAD2L1	217	60	17911	13.7565	0.000121908	1.56302e-06	1.466e-06
GOTERM_BP_FAT	GO:0030071~regulation of mitotic metaphase/anaphase transition	9	3.68852	6.91616e-08	GEN1, CENPE, STIL, CCNB1, PLK1, BUB1B, BUB1, NDC80, MAD2L1	217	46	17911	16.149	0.000212788	2.62729e-06	2.4642e-06
GOTERM_BP_FAT	GO:0045839~negative regulation of mitotic nuclear division	9	3.68852	6.91616e-08	GEN1, CENPE, STIL, CCNB1, PLK1, BUB1B, BUB1, NDC80, MAD2L1	217	46	17911	16.149	0.000212788	2.62729e-06	2.4642e-06
GOTERM_BP_FAT	GO:0033044~regulation of chromosome organization	18	7.37705	1.20517e-07	GEN1, WDHD1, STIL, UHRF1, PLK1, ATAD2, BUB1B, TTK, BRCA1, MKI67, AURKB, NDC80, CENPE, CCNB1, PAX7, TACC3, BUB1, MAD2L1	217	296	17911	5.01927	0.000370763	4.312e-06	4.04434e-06
GOTERM_BP_FAT	GO:0007094~mitotic spindle assembly checkpoint	7	2.86885	3.22186e-07	GEN1, CENPE, PLK1, BUB1B, BUB1, NDC80, MAD2L1	217	24	17911	24.0739	0.000990876	1.05465e-05	9.8918e-06
GOTERM_BP_FAT	GO:2001251~negative regulation of chromosome organization	11	4.5082	1.02446e-06	GEN1, CENPE, STIL, CCNB1, PLK1, ATAD2, BUB1B, BRCA1, BUB1, NDC80, MAD2L1	217	112	17911	8.10653	0.0031473	3.06045e-05	2.87048e-05
GOTERM_BP_FAT	GO:0033043~regulation of organelle organization	34	13.9344	2.89e-06	CDKN1C, UHRF1, CCNF, BUB1B, TTK, BRCA1, KIF11, MKI67, SKA3, AURKB, CDC20, CCNB1, CAPN6, STMN1, NUSAP1, BUB1, PLK4, GEN1, WDHD1, STIL, BORA, PLK1, ATAD2, CKAP2, MMP9, NDC80, CENPE, KIF18A, PAX7, PDE3A, TACC3, BIRC5, KIF20B, MAD2L1	217	1148	17911	2.44454	0.00885312	8.21774e-05	7.70764e-05
GOTERM_BP_FAT	GO:0045931~positive regulation of mitotic cell cycle	11	4.5082	5.24362e-06	GEN1, CENPE, CCNB1, DBF4, CDK1, NUSAP1, BIRC5, KIF20B, BRCA2, NDC80, MAD2L1	217	134	17911	6.7756	0.0160052	0.000142641	0.000133787
GOTERM_BP_FAT	GO:0010639~negative regulation of organelle organization	15	6.14754	5.68447e-05	GEN1, STIL, CCNF, PLK1, ATAD2, CKAP2, BUB1B, TTK, BRCA1, NDC80, CENPE, CCNB1, STMN1, BUB1, MAD2L1	217	334	17911	3.70685	0.160472	0.0013352	0.00125232
GOTERM_BP_FAT	GO:0090231~regulation of spindle checkpoint	5	2.04918	6.91668e-05	GEN1, CCNB1, NDC80, MAD2L1, AURKA	217	19	17911	21.7208	0.191709	0.00158826	0.00148967
GOTERM_BP_FAT	GO:1903504~regulation of mitotic spindle checkpoint	4	1.63934	0.000570734	GEN1, CCNB1, NDC80, MAD2L1	217	14	17911	23.5826	0.827378	0.011045	0.0103594
GOTERM_BP_FAT	GO:0090266~regulation of mitotic cell cycle spindle assembly checkpoint	4	1.63934	0.000570734	GEN1, CCNB1, NDC80, MAD2L1	217	14	17911	23.5826	0.827378	0.011045	0.0103594
GOTERM_BP_FAT	GO:1901976~regulation of cell cycle checkpoint	5	2.04918	0.000803395	GEN1, CCNB1, NDC80, MAD2L1, AURKA	217	35	17911	11.7913	0.915672	0.0144564	0.013559
GOTERM_BP_FAT	GO:0090267~positive regulation of mitotic cell cycle spindle assembly checkpoint	3	1.22951	0.00292121	GEN1, NDC80, MAD2L1	217	7	17911	35.3739	0.999877	0.0468154	0.0439094
GOTERM_BP_FAT	GO:0090232~positive regulation of spindle checkpoint	3	1.22951	0.00386406	GEN1, NDC80, MAD2L1	217	8	17911	30.9522	0.999993	0.05886	0.0552064
GOTERM_BP_FAT	GO:0051128~regulation of cellular component organization	44	18.0328	0.00465197	CDKN1C, UHRF1, CCNF, KIF14, BUB1B, TTK, BRCA1, KIF11, MKI67, SKA3, FNBP1L, AURKB, CDC20, CCNB1, CAPN6, GLIPR2, STMN1, GPC3, NUSAP1, BUB1, PLK4, GEN1, NGFR, WDHD1, STIL, CDKN2C, BORA, ITGA2, PLK1, ATAD2, CKAP2, ISLR2, MMP9, NDC80, CENPE, SH3YL1, KIF18A, PAX7, PDE3A, TACC3, BIRC5, KIF20B, MAD2L1, EZH2	217	2399	17911	1.51385	0.999999	0.0691503	0.0648579
GOTERM_BP_FAT	GO:1901978~positive regulation of cell cycle checkpoint	3	1.22951	0.00611217	GEN1, NDC80, MAD2L1	217	10	17911	24.7618	1	0.0887129	0.0832062
GOTERM_BP_FAT	GO:0051129~negative regulation of cellular component organization	17	6.96721	0.00801503	GEN1, NGFR, STIL, CCNF, PLK1, ATAD2, KIF14, CKAP2, BUB1B, TTK, BRCA1, NDC80, CENPE, CCNB1, STMN1, BUB1, MAD2L1	217	675	17911	2.07876	1	0.11313	0.106107
Annotation Cluster 4	Enrichment Score: 7.996829738187873
Category	Term	Count	%	PValue	Genes	List Total	Pop Hits	Pop Total	Fold Enrichment	Bonferroni	Benjamini	FDR
GOTERM_BP_FAT	GO:0006259~DNA metabolic process	45	18.4426	7.60768e-16	TOP2A, BLM, 2810417H13RIK, PARPBP, UHRF1, PRIM1, HMGB2, BRCA1, MKI67, FOXM1, BRCA2, AURKB, RAD51AP1, CHAF1B, CHAF1A, EXO1, FIGNL1, POLE, E2F7, FANCI, GEN1, POLQ, HELLS, RRM2, LIG1, ATAD5, EYA2, H2AFX, HMGA2, KIF22, ESCO2, TICRR, MMS22L, NEIL3, DBF4, NASP, HIST4H4, CCNE1, CDK1, MCM3, MCM4, MCM5, DTL, MCM2, EZH2	217	891	17911	4.16864	2.39131e-12	9.0034e-14	8.44453e-14
GOTERM_BP_FAT	GO:0006974~cellular response to DNA damage stimulus	34	13.9344	6.59229e-12	TOP2A, BLM, 2810417H13RIK, PARPBP, UHRF1, BRCA1, FOXM1, BRCA2, RAD51AP1, CHAF1B, CHAF1A, EXO1, FIGNL1, POLE, E2F7, FANCI, GEN1, POLQ, LIG1, ATAD5, EYA2, DDIAS, PLK1, H2AFX, HMGA2, KIF22, ESCO2, MASTL, TICRR, MMS22L, NEIL3, CDK1, DTL, CDKN3	217	674	17911	4.1637	2.02845e-08	4.94744e-10	4.64033e-10
GOTERM_BP_FAT	GO:0006281~DNA repair	26	10.6557	7.17586e-11	BLM, 2810417H13RIK, PARPBP, UHRF1, BRCA1, FOXM1, BRCA2, RAD51AP1, CHAF1B, CHAF1A, EXO1, FIGNL1, POLE, FANCI, GEN1, POLQ, LIG1, EYA2, H2AFX, HMGA2, KIF22, ESCO2, TICRR, MMS22L, NEIL3, DTL	217	427	17911	5.0258	2.20801e-07	4.80003e-09	4.50207e-09
GOTERM_BP_FAT	GO:0006302~double-strand break repair	14	5.7377	2.09689e-07	GEN1, POLQ, BLM, PARPBP, LIG1, H2AFX, HMGA2, ESCO2, BRCA1, FOXM1, BRCA2, RAD51AP1, MMS22L, FIGNL1	217	175	17911	6.60313	0.000645004	7.09024e-06	6.65012e-06
GOTERM_BP_FAT	GO:0033554~cellular response to stress	46	18.8525	2.85608e-07	TOP2A, BLM, 2810417H13RIK, PARPBP, UHRF1, NRK, BRCA1, MKI67, FOXM1, BRCA2, LMNB1, RAD51AP1, CHAF1B, CCNB1, CHAF1A, EXO1, FIGNL1, PBK, IGF2BP1, ECT2, POLE, E2F7, FANCI, GEN1, NGFR, POLQ, LIG1, ATAD5, EYA2, DDIAS, PLK1, H2AFX, HMGA2, KIF22, ESCO2, MASTL, TICRR, CCNA2, DHFR, MMS22L, NEIL3, MELK, CDK1, DTL, CDKN3, EZH2	217	1690	17911	2.24663	0.000878431	9.55236e-06	8.95941e-06
GOTERM_BP_FAT	GO:0006310~DNA recombination	15	6.14754	6.56951e-07	GEN1, TOP2A, POLQ, BLM, PARPBP, LIG1, ATAD5, H2AFX, HMGB2, BRCA1, BRCA2, RAD51AP1, MMS22L, EXO1, FIGNL1	217	226	17911	5.47826	0.0020194	2.06016e-05	1.93228e-05
GOTERM_BP_FAT	GO:0051052~regulation of DNA metabolic process	18	7.37705	3.43514e-06	TOP2A, POLQ, BLM, PARPBP, ATAD5, EYA2, UHRF1, HMGA2, ESCO2, BRCA1, FOXM1, BRCA2, AURKB, TICRR, RAD51AP1, FIGNL1, CDK1, E2F7	217	377	17911	3.94086	0.0105143	9.60901e-05	9.01255e-05
GOTERM_BP_FAT	GO:0000724~double-strand break repair via homologous recombination	9	3.68852	4.46508e-06	RAD51AP1, GEN1, POLQ, MMS22L, BLM, PARPBP, H2AFX, BRCA1, BRCA2	217	78	17911	9.52375	0.0136451	0.000123775	0.000116092
GOTERM_BP_FAT	GO:0000725~recombinational repair	9	3.68852	4.9172e-06	RAD51AP1, GEN1, POLQ, MMS22L, BLM, PARPBP, H2AFX, BRCA1, BRCA2	217	79	17911	9.4032	0.0150164	0.000135091	0.000126706
Annotation Cluster 5	Enrichment Score: 6.22392575088753
Category	Term	Count	%	PValue	Genes	List Total	Pop Hits	Pop Total	Fold Enrichment	Bonferroni	Benjamini	FDR
GOTERM_BP_FAT	GO:0034502~protein localization to chromosome	10	4.09836	3.40314e-08	PLK1, CDK1, BUB1B, TTK, SPDL1, ESCO2, BRCA2, CENPA, AURKB, EZH2	217	59	17911	13.9897	0.000104709	1.35993e-06	1.27551e-06
GOTERM_BP_FAT	GO:0071459~protein localization to chromosome, centromeric region	6	2.45902	6.6284e-07	CDK1, BUB1B, TTK, SPDL1, CENPA, AURKB	217	15	17911	33.0157	0.00203748	2.06016e-05	1.93228e-05
GOTERM_BP_FAT	GO:0034501~protein localization to kinetochore	5	2.04918	9.4392e-06	CDK1, BUB1B, TTK, SPDL1, AURKB	217	12	17911	34.3913	0.0286268	0.000244071	0.00022892
Annotation Cluster 6	Enrichment Score: 6.0671829098999375
Category	Term	Count	%	PValue	Genes	List Total	Pop Hits	Pop Total	Fold Enrichment	Bonferroni	Benjamini	FDR
GOTERM_BP_FAT	GO:0051310~metaphase plate congression	11	4.5082	1.4742e-10	CENPE, CENPF, KIF18A, CCNB1, KIF14, KIF2C, SPDL1, KIF22, FAM83D, BRCA2, NDC80	217	46	17911	19.7376	4.5361e-07	9.07221e-09	8.50906e-09
GOTERM_BP_FAT	GO:0051303~establishment of chromosome localization	12	4.91803	4.32531e-10	CENPE, CENPF, KIF18A, CCNB1, KIF14, BIRC5, KIF2C, SPDL1, KIF22, FAM83D, BRCA2, NDC80	217	67	17911	14.7831	1.3309e-06	2.45301e-08	2.30075e-08
GOTERM_BP_FAT	GO:0050000~chromosome localization	12	4.91803	5.10593e-10	CENPE, CENPF, KIF18A, CCNB1, KIF14, BIRC5, KIF2C, SPDL1, KIF22, FAM83D, BRCA2, NDC80	217	68	17911	14.5657	1.57109e-06	2.80553e-08	2.63138e-08
GOTERM_BP_FAT	GO:0008608~attachment of spindle microtubules to kinetochore	7	2.86885	1.82239e-07	CENPE, CCNB1, SGOL1, NUF2, KIF2C, BRCA2, NDC80	217	22	17911	26.2625	0.000560592	6.23055e-06	5.84379e-06
GOTERM_BP_FAT	GO:0051640~organelle localization	21	8.60656	3.13508e-07	SPAG5, KIF14, KIF23, KIF22, FNBP1L, BRCA2, CENPA, NDC80, AURKA, CENPE, ASPM, CENPF, KIF18A, CCNB1, NUSAP1, TACC3, BIRC5, KIF2C, SPDL1, FAM83D, CNIH2	217	433	17911	4.00305	0.0009642	1.03727e-05	9.72887e-06
GOTERM_BP_FAT	GO:0051656~establishment of organelle localization	18	7.37705	1.41896e-06	SPAG5, KIF14, KIF23, KIF22, FNBP1L, BRCA2, CENPA, NDC80, CENPE, CENPF, KIF18A, CCNB1, NUSAP1, BIRC5, KIF2C, SPDL1, FAM83D, CNIH2	217	353	17911	4.2088	0.00435661	4.11899e-05	3.86331e-05
GOTERM_BP_FAT	GO:0007080~mitotic metaphase plate congression	7	2.86885	2.91106e-06	CENPE, KIF18A, CCNB1, KIF14, KIF2C, SPDL1, KIF22	217	34	17911	16.9934	0.00891736	8.21774e-05	7.70764e-05
GOTERM_BP_FAT	GO:0051641~cellular localization	35	14.3443	0.125905	KIF14, BUB1B, TTK, BRCA1, BRCA2, FNBP1L, CENPA, AURKB, CACNA1G, AURKA, CCNB1, NUSAP1, SPDL1, FAM83D, ECT2, NGFR, STIL, SPAG5, PLK1, KIF23, KIF22, ESCO2, NDC80, CENPE, ASPM, KIF18A, CENPF, CCNE1, TACC3, CDK1, BIRC5, KIF2C, KIF20B, CNIH2, EZH2	217	2310	17911	1.25059	1	0.84037	0.788205
GOTERM_BP_FAT	GO:0051649~establishment of localization in cell	25	10.2459	0.256893	KIF14, BRCA1, BRCA2, FNBP1L, CENPA, CACNA1G, CCNB1, NUSAP1, SPDL1, FAM83D, ECT2, NGFR, SPAG5, KIF23, KIF22, NDC80, CENPE, KIF18A, CENPF, TACC3, CDK1, BIRC5, KIF2C, KIF20B, CNIH2	217	1722	17911	1.1983	1	1	0.938231
Annotation Cluster 7	Enrichment Score: 5.57115430577252
Category	Term	Count	%	PValue	Genes	List Total	Pop Hits	Pop Total	Fold Enrichment	Bonferroni	Benjamini	FDR
GOTERM_BP_FAT	GO:0007052~mitotic spindle organization	10	4.09836	1.84408e-10	STIL, CCNB1, RACGAP1, STMN1, KIF23, AURKB, NDC80, KIF4, SPC25, AURKA	217	34	17911	24.2762	5.67424e-07	1.1126e-08	1.04353e-08
GOTERM_BP_FAT	GO:0007051~spindle organization	14	5.7377	6.71182e-10	SPAG5, PLK1, KIF23, KIF11, KNSTRN, AURKB, AURKA, KIF4, CDC20, TPX2, ASPM, RACGAP1, TACC3, BIRC5	217	109	17911	10.6014	2.06523e-06	3.62321e-08	3.3983e-08
GOTERM_BP_FAT	GO:1902850~microtubule cytoskeleton organization involved in mitosis	9	3.68852	3.26068e-08	CDC20, TPX2, RACGAP1, TACC3, BIRC5, KIF23, KIF11, AURKB, KIF4	217	42	17911	17.687	0.000100326	1.32015e-06	1.2382e-06
GOTERM_BP_FAT	GO:0051302~regulation of cell division	13	5.32787	8.07718e-08	BLM, KIF14, KIF23, BRCA2, AURKB, AURKA, ASPM, KIF18B, RACGAP1, MDK, KIF20B, ECT2, E2F7	217	134	17911	8.00753	0.000248504	3.01298e-06	2.82596e-06
GOTERM_BP_FAT	GO:0051225~spindle assembly	11	4.5082	8.41637e-08	CDC20, TPX2, ASPM, RACGAP1, PLK1, BIRC5, KIF23, KIF11, AURKB, KIF4, AURKA	217	86	17911	10.5573	0.000258938	3.083e-06	2.89162e-06
GOTERM_BP_FAT	GO:0090307~mitotic spindle assembly	8	3.27869	5.34226e-07	CDC20, TPX2, RACGAP1, BIRC5, KIF23, KIF11, AURKB, KIF4	217	41	17911	16.1052	0.00164246	1.71231e-05	1.60602e-05
GOTERM_BP_FAT	GO:0032465~regulation of cytokinesis	9	3.68852	9.73956e-07	RACGAP1, KIF14, KIF23, KIF20B, ECT2, BRCA2, E2F7, AURKB, AURKA	217	64	17911	11.6071	0.00299238	2.9381e-05	2.75572e-05
GOTERM_BP_FAT	GO:0000022~mitotic spindle elongation	4	1.63934	3.36807e-05	RACGAP1, KIF23, AURKB, KIF4	217	6	17911	55.0261	0.0984477	0.000829084	0.00077762
GOTERM_BP_FAT	GO:0051256~mitotic spindle midzone assembly	4	1.63934	3.36807e-05	RACGAP1, KIF23, AURKB, KIF4	217	6	17911	55.0261	0.0984477	0.000829084	0.00077762
GOTERM_BP_FAT	GO:0032467~positive regulation of cytokinesis	6	2.45902	4.38955e-05	RACGAP1, KIF14, KIF23, KIF20B, ECT2, AURKB	217	33	17911	15.0071	0.126345	0.00104703	0.000982033
GOTERM_BP_FAT	GO:0051231~spindle elongation	4	1.63934	5.84163e-05	RACGAP1, KIF23, AURKB, KIF4	217	7	17911	47.1652	0.164523	0.00136172	0.00127719
GOTERM_BP_FAT	GO:0051255~spindle midzone assembly	4	1.63934	0.000137715	RACGAP1, KIF23, AURKB, KIF4	217	9	17911	36.6841	0.345431	0.00300532	0.00281877
GOTERM_BP_FAT	GO:0051781~positive regulation of cell division	7	2.86885	0.000357805	RACGAP1, MDK, KIF14, KIF23, KIF20B, ECT2, AURKB	217	78	17911	7.40736	0.667515	0.00719585	0.00674918
GOTERM_BP_FAT	GO:0032506~cytokinetic process	4	1.63934	0.000707093	RACGAP1, KIF23, KIF20B, AURKB	217	15	17911	22.0104	0.886562	0.0132666	0.0124431
GOTERM_BP_FAT	GO:0070925~organelle assembly	18	7.37705	0.00187192	PLK4, STIL, PLK1, KIF24, KIF23, KIF11, FNBP1L, CENPA, AURKB, AURKA, KIF4, CDC20, TPX2, ASPM, CENPH, RACGAP1, BIRC5, TRIM59	217	636	17911	2.33601	0.996866	0.0318226	0.0298473
Annotation Cluster 8	Enrichment Score: 5.558090134510862
Category	Term	Count	%	PValue	Genes	List Total	Pop Hits	Pop Total	Fold Enrichment	Bonferroni	Benjamini	FDR
GOTERM_BP_FAT	GO:1901990~regulation of mitotic cell cycle phase transition	25	10.2459	3.85876e-16	CDKN1C, BLM, KIF14, BUB1B, SLFN9, LMNB1, CCNB1, BUB1, E2F7, FANCI, GEN1, STIL, ATAD5, PLK1, HMGA2, NDC80, TICRR, CCNA2, CENPE, CENPF, DBF4, CDK1, BIRC5, MAD2L1, EZH2	217	226	17911	9.13044	1.02485e-12	4.74936e-14	4.45455e-14
GOTERM_BP_FAT	GO:0044839~cell cycle G2/M phase transition	15	6.14754	1.5984e-11	FANCI, BLM, PLK1, KIF14, HMGA2, MASTL, CDC25C, FOXM1, LMNB1, TICRR, CCNA2, CENPF, CDK1, BIRC5, SKP2	217	100	17911	12.3809	4.91827e-08	1.11779e-09	1.0484e-09
GOTERM_BP_FAT	GO:0000086~G2/M transition of mitotic cell cycle	12	4.91803	4.59025e-09	FANCI, BLM, PLK1, CDK1, HMGA2, BIRC5, MASTL, CDC25C, SKP2, FOXM1, TICRR, LMNB1	217	83	17911	11.9334	1.41241e-05	2.31544e-07	2.17171e-07
GOTERM_BP_FAT	GO:0010389~regulation of G2/M transition of mitotic cell cycle	9	3.68852	8.61061e-07	FANCI, CCNA2, BLM, CENPF, CDK1, KIF14, HMGA2, TICRR, LMNB1	217	63	17911	11.7913	0.00264598	2.62325e-05	2.46042e-05
GOTERM_BP_FAT	GO:1902749~regulation of cell cycle G2/M phase transition	9	3.68852	1.7473e-06	FANCI, CCNA2, BLM, CENPF, CDK1, KIF14, HMGA2, TICRR, LMNB1	217	69	17911	10.766	0.00536201	5.0247e-05	4.7128e-05
GOTERM_BP_FAT	GO:0031570~DNA integrity checkpoint	10	4.09836	6.35992e-06	TOP2A, FANCI, BLM, PLK1, H2AFX, CDK1, HMGA2, BRCA1, DTL, TICRR	217	108	17911	7.64252	0.0193793	0.000170169	0.000159606
GOTERM_BP_FAT	GO:0031572~G2 DNA damage checkpoint	7	2.86885	7.82198e-06	FANCI, BLM, PLK1, CDK1, HMGA2, BRCA1, DTL	217	40	17911	14.4444	0.023781	0.000203968	0.000191307
GOTERM_BP_FAT	GO:0000077~DNA damage checkpoint	8	3.27869	0.000208566	FANCI, BLM, PLK1, H2AFX, CDK1, HMGA2, BRCA1, DTL	217	100	17911	6.60313	0.473668	0.0044259	0.00415117
GOTERM_BP_FAT	GO:0044818~mitotic G2/M transition checkpoint	5	2.04918	0.000290368	FANCI, BLM, CDK1, HMGA2, TICRR	217	27	17911	15.285	0.590817	0.00603691	0.00566218
GOTERM_BP_FAT	GO:0010972~negative regulation of G2/M transition of mitotic cell cycle	5	2.04918	0.000567565	FANCI, BLM, CDK1, HMGA2, TICRR	217	32	17911	12.8967	0.825686	0.011045	0.0103594
GOTERM_BP_FAT	GO:1902750~negative regulation of cell cycle G2/M phase transition	5	2.04918	0.000718307	FANCI, BLM, CDK1, HMGA2, TICRR	217	34	17911	12.1381	0.890412	0.0133146	0.0124882
GOTERM_BP_FAT	GO:0044774~mitotic DNA integrity checkpoint	6	2.45902	0.000775961	TOP2A, FANCI, BLM, CDK1, HMGA2, TICRR	217	60	17911	8.25392	0.908238	0.014128	0.013251
GOTERM_BP_FAT	GO:0007095~mitotic G2 DNA damage checkpoint	4	1.63934	0.00145325	FANCI, BLM, CDK1, HMGA2	217	19	17911	17.3767	0.988609	0.0251217	0.0235623
GOTERM_BP_FAT	GO:0044773~mitotic DNA damage checkpoint	4	1.63934	0.0260556	FANCI, BLM, CDK1, HMGA2	217	53	17911	6.22937	1	0.288393	0.270491
Annotation Cluster 9	Enrichment Score: 5.368226072722134
Category	Term	Count	%	PValue	Genes	List Total	Pop Hits	Pop Total	Fold Enrichment	Bonferroni	Benjamini	FDR
GOTERM_BP_FAT	GO:0071103~DNA conformation change	25	10.2459	7.13424e-17	TOP2A, NCAPG2, HIST1H2BK, HMGB2, NCAPG, CENPA, NCAPH, SMC2, CHAF1B, CCNB1, CHAF1A, NUSAP1, H1FX, HIST1H1A, HIST1H1B, HELLS, HMGA2, HIST2H2BB, NASP, HIST4H4, CDK1, MCM4, NCAPD2, MCM2, ASF1B	217	210	17911	9.82609	3.41616e-13	9.54438e-15	8.95193e-15
GOTERM_BP_FAT	GO:0006323~DNA packaging	23	9.42623	1.70147e-16	TOP2A, HELLS, NCAPG2, HIST1H2BK, HMGA2, HIST2H2BB, NCAPG, CENPA, NCAPH, SMC2, CHAF1B, CCNB1, CHAF1A, NASP, HIST4H4, NUSAP1, CDK1, H1FX, NCAPD2, HIST1H1A, HIST1H1B, MCM2, ASF1B	217	174	17911	10.9104	6.83231e-13	2.18142e-14	2.04602e-14
GOTERM_BP_FAT	GO:0030261~chromosome condensation	10	4.09836	1.00696e-10	TOP2A, CCNB1, NCAPG2, CDK1, NUSAP1, HMGA2, NCAPG, NCAPD2, NCAPH, SMC2	217	32	17911	25.7935	3.09842e-07	6.45505e-09	6.05436e-09
GOTERM_BP_FAT	GO:0065004~protein-DNA complex assembly	16	6.55738	3.97678e-09	HELLS, HIST1H2BK, HIST2H2BB, CENPA, CHAF1B, CHAF1A, CENPH, NASP, HIST4H4, CENPI, H1FX, CENPN, HIST1H1A, HIST1H1B, MCM2, ASF1B	217	177	17911	7.46117	1.22365e-05	2.03942e-07	1.91283e-07
GOTERM_BP_FAT	GO:0031497~chromatin assembly	14	5.7377	1.04365e-08	HELLS, HIST1H2BK, HMGA2, HIST2H2BB, CENPA, CHAF1B, CHAF1A, NASP, HIST4H4, H1FX, HIST1H1A, HIST1H1B, MCM2, ASF1B	217	136	17911	8.49668	3.21125e-05	4.65406e-07	4.36516e-07
GOTERM_BP_FAT	GO:0071824~protein-DNA complex subunit organization	16	6.55738	2.55583e-08	HELLS, HIST1H2BK, HIST2H2BB, CENPA, CHAF1B, CHAF1A, CENPH, NASP, HIST4H4, CENPI, H1FX, CENPN, HIST1H1A, HIST1H1B, MCM2, ASF1B	217	203	17911	6.50555	7.86397e-05	1.04857e-06	9.83482e-07
GOTERM_BP_FAT	GO:0006333~chromatin assembly or disassembly	14	5.7377	6.32326e-08	HELLS, HIST1H2BK, HMGA2, HIST2H2BB, CENPA, CHAF1B, CHAF1A, NASP, HIST4H4, H1FX, HIST1H1A, HIST1H1B, MCM2, ASF1B	217	158	17911	7.3136	0.000194548	2.46287e-06	2.30999e-06
GOTERM_BP_FAT	GO:0006325~chromatin organization	29	11.8852	8.12731e-08	UHRF1, HIST1H2BK, HIST2H2AB, BRCA1, BRCA2, CENPA, AURKB, CHAF1B, CCNB1, CHAF1A, H1FX, HIST1H2AG, HIST1H2AF, HIST1H1A, HIST1H1B, HIST1H2AB, WDHD1, HELLS, EYA2, ATAD2, H2AFX, HMGA2, HIST2H2BB, NASP, HIST4H4, PAX7, MCM2, EZH2, ASF1B	217	739	17911	3.23902	0.000250046	3.01298e-06	2.82596e-06
GOTERM_BP_FAT	GO:0006334~nucleosome assembly	12	4.91803	1.72495e-07	CHAF1B, CHAF1A, NASP, HIST4H4, HIST1H2BK, HIST2H2BB, H1FX, CENPA, HIST1H1A, HIST1H1B, MCM2, ASF1B	217	117	17911	8.46556	0.000530626	6.03144e-06	5.65705e-06
GOTERM_BP_FAT	GO:0034728~nucleosome organization	12	4.91803	1.30605e-06	CHAF1B, CHAF1A, NASP, HIST4H4, HIST1H2BK, HIST2H2BB, H1FX, CENPA, HIST1H1A, HIST1H1B, MCM2, ASF1B	217	143	17911	6.92636	0.00401065	3.83192e-05	3.59406e-05
GOTERM_BP_FAT	GO:0043933~macromolecular complex subunit organization	48	19.6721	8.19867e-05	BLM, UHRF1, HIST1H2BK, HIST2H2AB, KIF14, BRCA1, BRCA2, CENPA, AURKB, SMC2, CHAF1B, CCNB1, CHAF1A, STMN1, H1FX, HIST1H2AG, HIST1H2AF, ECT2, HIST1H1A, HIST1H1B, HIST1H2AB, POLQ, WDHD1, HELLS, RRM2, KCND3, EYA2, ATAD2, H2AFX, CKAP2, HMGA2, HIST2H2BB, KIF24, MMP9, TICRR, KIF18A, KIF18B, CENPH, NASP, HIST4H4, CENPI, PAX7, CDK1, KIF2C, CENPN, MCM2, EZH2, ASF1B	217	2229	17911	1.77742	0.222975	0.00185495	0.00173981
GOTERM_BP_FAT	GO:0006335~DNA replication-dependent nucleosome assembly	5	2.04918	0.000639796	CHAF1B, CHAF1A, NASP, HIST4H4, ASF1B	217	33	17911	12.5059	0.860443	0.0122276	0.0114686
GOTERM_BP_FAT	GO:0034723~DNA replication-dependent nucleosome organization	5	2.04918	0.000639796	CHAF1B, CHAF1A, NASP, HIST4H4, ASF1B	217	33	17911	12.5059	0.860443	0.0122276	0.0114686
GOTERM_BP_FAT	GO:0022607~cellular component assembly	46	18.8525	0.00180255	BLM, HIST1H2BK, KIF14, KIF11, FNBP1L, CENPA, AURKB, AURKA, CDC20, CHAF1B, CCNB1, CHAF1A, RACGAP1, STMN1, H1FX, ECT2, HIST1H1A, HIST1H1B, PLK4, POLQ, HELLS, STIL, RRM2, KCND3, ITGA2, PLK1, HMGA2, HIST2H2BB, KIF24, KIF23, MMP9, TICRR, KIF4, ASPM, TPX2, SH3YL1, CENPH, NASP, HIST4H4, CENPI, CDK1, BIRC5, TRIM59, CENPN, MCM2, ASF1B	217	2418	17911	1.57022	0.996118	0.0308135	0.0289008
GOTERM_BP_FAT	GO:0071822~protein complex subunit organization	29	11.8852	0.00643104	BLM, HIST1H2BK, KIF14, CENPA, SMC2, CHAF1B, CCNB1, CHAF1A, STMN1, H1FX, ECT2, HIST1H1A, HIST1H1B, POLQ, RRM2, KCND3, CKAP2, HIST2H2BB, KIF24, MMP9, KIF18A, KIF18B, CENPH, NASP, HIST4H4, CDK1, KIF2C, MCM2, ASF1B	217	1414	17911	1.69281	1	0.0924687	0.0867289
GOTERM_BP_FAT	GO:0044085~cellular component biogenesis	46	18.8525	0.0102142	BLM, HIST1H2BK, KIF14, KIF11, FNBP1L, CENPA, AURKB, AURKA, CDC20, CHAF1B, CCNB1, CHAF1A, RACGAP1, STMN1, H1FX, ECT2, HIST1H1A, HIST1H1B, PLK4, POLQ, HELLS, STIL, RRM2, KCND3, ITGA2, PLK1, HMGA2, HIST2H2BB, KIF24, KIF23, MMP9, TICRR, KIF4, ASPM, TPX2, SH3YL1, CENPH, NASP, HIST4H4, CENPI, CDK1, BIRC5, TRIM59, CENPN, MCM2, ASF1B	217	2654	17911	1.4306	1	0.140233	0.131528
GOTERM_BP_FAT	GO:0065003~macromolecular complex assembly	28	11.4754	0.0322158	BLM, HIST1H2BK, KIF14, CENPA, CHAF1B, CCNB1, CHAF1A, STMN1, H1FX, ECT2, HIST1H1A, HIST1H1B, POLQ, HELLS, RRM2, KCND3, HMGA2, HIST2H2BB, MMP9, TICRR, CENPH, NASP, HIST4H4, CENPI, CDK1, CENPN, MCM2, ASF1B	217	1544	17911	1.49682	1	0.341821	0.320603
GOTERM_BP_FAT	GO:0034622~cellular macromolecular complex assembly	18	7.37705	0.0403831	HELLS, HIST1H2BK, HIST2H2BB, CENPA, TICRR, CHAF1B, CHAF1A, CENPH, NASP, HIST4H4, CENPI, STMN1, H1FX, CENPN, HIST1H1A, HIST1H1B, MCM2, ASF1B	217	887	17911	1.67498	1	0.396993	0.372351
GOTERM_BP_FAT	GO:0006336~DNA replication-independent nucleosome assembly	3	1.22951	0.0535528	NASP, HIST4H4, ASF1B	217	31	17911	7.98766	1	0.482685	0.452723
GOTERM_BP_FAT	GO:0034724~DNA replication-independent nucleosome organization	3	1.22951	0.0566809	NASP, HIST4H4, ASF1B	217	32	17911	7.73805	1	0.504067	0.472778
GOTERM_BP_FAT	GO:0006461~protein complex assembly	23	9.42623	0.057807	POLQ, BLM, RRM2, KCND3, HIST1H2BK, KIF14, HIST2H2BB, CENPA, MMP9, CHAF1B, CCNB1, CHAF1A, CENPH, NASP, HIST4H4, STMN1, CDK1, H1FX, ECT2, HIST1H1A, HIST1H1B, MCM2, ASF1B	217	1277	17911	1.48661	1	0.508808	0.477225
GOTERM_BP_FAT	GO:0070271~protein complex biogenesis	23	9.42623	0.0582016	POLQ, BLM, RRM2, KCND3, HIST1H2BK, KIF14, HIST2H2BB, CENPA, MMP9, CHAF1B, CCNB1, CHAF1A, CENPH, NASP, HIST4H4, STMN1, CDK1, H1FX, ECT2, HIST1H1A, HIST1H1B, MCM2, ASF1B	217	1278	17911	1.48545	1	0.508808	0.477225
Annotation Cluster 10	Enrichment Score: 4.457414662386723
Category	Term	Count	%	PValue	Genes	List Total	Pop Hits	Pop Total	Fold Enrichment	Bonferroni	Benjamini	FDR
GOTERM_BP_FAT	GO:0008283~cell proliferation	50	20.4918	1.27972e-07	CDKN1C, NRK, NCAPG2, HMGB2, KIF14, FOXM1, BRCA2, MKI67, CDC20, HIST1H2AG, SKP2, HIST1H2AB, HELLS, ITGA2, SSTR2, MMP9, CCNA2, ASPM, MELK, PAX7, ALDH1A2, CKS2, BIRC5, KIF20B, BLM, DLX5, UHRF1, IQGAP3, AURKB, C330027C09RIK, CCNB1, RACGAP1, FIGNL1, GPC3, IGF2BP1, FAM83D, BUB1, E2F7, NGFR, CDKN2C, ATAD5, HMGA2, SHCBP1, APLN, CENPF, NASP, PRC1, FABP7, TACC3, CDK1	217	1874	17911	2.20222	0.000393693	4.52609e-06	4.24514e-06
GOTERM_BP_FAT	GO:0042127~regulation of cell proliferation	37	15.1639	0.000313028	CDKN1C, BLM, DLX5, NRK, HMGB2, KIF14, BRCA1, FOXM1, BRCA2, IQGAP3, C330027C09RIK, CDC20, CCNB1, GPC3, HIST1H2AG, SKP2, E2F7, HIST1H2AB, NGFR, CDKN2C, ATAD5, ITGA2, HMGA2, SSTR2, SHCBP1, MMP9, APLN, CCNA2, ASPM, CENPF, PAX7, PRC1, ALDH1A2, CDK1, BIRC5, KIF20B, EZH2	217	1642	17911	1.8599	0.618383	0.00646434	0.00606307
GOTERM_BP_FAT	GO:0008284~positive regulation of cell proliferation	24	9.83607	0.0010594	NGFR, BLM, ATAD5, DLX5, ITGA2, KIF14, HMGB2, HMGA2, FOXM1, IQGAP3, MMP9, C330027C09RIK, APLN, CCNA2, CDC20, ASPM, CENPF, CCNB1, PAX7, PRC1, ALDH1A2, CDK1, KIF20B, SKP2	217	943	17911	2.10068	0.961669	0.0186272	0.0174709

## Sheet: C. ASPcKO Down DEGs
Annotation Cluster 1	Enrichment Score: 7.188475747559682
Category	Term	Count	%	PValue	Genes	List Total	Pop Hits	Pop Total	Fold Enrichment	Bonferroni	Benjamini	FDR
GOTERM_BP_FAT	GO:0035458~cellular response to interferon-beta	11	3.97112	6.97241e-11	IFI204, IFI205, STAT1, IFI203, IRGM2, IFI47, IFI202B, IFIT1, GBP2, IIGP1, GBP3	228	41	17911	21.0763	2.61814e-07	1.30907e-07	1.25329e-07
GOTERM_BP_FAT	GO:0035456~response to interferon-beta	11	3.97112	4.67794e-10	IFI204, IFI205, STAT1, IFI203, IRGM2, IFI47, IFI202B, IFIT1, GBP2, IIGP1, GBP3	228	49	17911	17.6352	1.75656e-06	5.85522e-07	5.60573e-07
GOTERM_BP_FAT	GO:0071345~cellular response to cytokine stimulus	25	9.02527	1.10475e-07	ECM1, CCL11, SERPINE1, LRTM1, IFIT1, GBP2, GBP3, ZBP1, TNFSF18, GBP5, CD74, IFI204, IFI205, STAT1, IFI203, ADIPOQ, IRGM2, IFI47, IFI202B, OSMR, IIGP1, GBP10, GPD1, IRF7, H2-AB1	228	542	17911	3.62348	0.000414749	5.18544e-05	4.96449e-05
GOTERM_BP_FAT	GO:0034097~response to cytokine	28	10.1083	1.29311e-07	ECM1, CCL11, SERPINE1, LRTM1, IFIT1, GBP2, GBP3, ZBP1, TNFSF18, GBP5, CD74, H2-EB1, IFI204, IFI205, STAT1, IFI203, ADIPOQ, IRGM2, IFI47, SERPINA3N, IFI202B, OSMR, H2-AA, IIGP1, GBP10, GPD1, IRF7, H2-AB1	228	674	17911	3.2635	0.000485445	5.39515e-05	5.16526e-05
GOTERM_BP_FAT	GO:0010033~response to organic substance	70	25.2708	1.58625e-07	RYR1, ECM1, SERPINE1, PTEN, SCX, PYGM, IFIT1, CLU, MB, PDK4, CYP1B1, TIMP3, ANXA7, SCD1, LBP, NOS1, ZBP1, GBP5, DGAT2, ADIPOQ, OSMR, MUP1, KLF15, GBP10, PLSCR2, FCGR4, GPD1, IRF7, PRKCQ, CYP2E1, MAPT, TLR4, CCL11, MGST3, LRTM1, RETN, USP18, ACACB, THBS4, CRHR2, ADH1, CD59A, CHRNE, GBP2, XDH, GBP3, TNFSF18, CD74, H2-EB1, IFI204, IFI205, CMA1, STAT1, EPHX1, IFI203, CIDEA, IRGM2, NR1D2, IFI47, NR1D1…	228	2972	17911	1.85027	0.000595461	5.95638e-05	5.70258e-05
GOTERM_BP_FAT	GO:0070887~cellular response to chemical stimulus	61	22.0217	1.90541e-06	RYR1, ECM1, SERPINE1, PTEN, TRF, SCX, IFIT1, CXCL14, LGALS3, PDK4, CYP1B1, TIMP3, LBP, NOS1, CPNE2, ZBP1, GBP5, DGAT2, ADIPOQ, OSMR, MUP1, KLF15, GBP10, NOV, PLSCR2, FCGR4, GPD1, ADSSL1, IRF7, PRKCQ, CYP2E1, MAPT, TLR4, CCL11, LRTM1, THBS4, CRHR2, CD59A, GBP2, XDH, GBP3, TNFSF18, CD74, IFI204, IFI205, CMA1, STAT1, IFI203, CIDEA, IRGM2, NR1D2, FMO2, IFI47, NR1D1, FBXO32, IFI202B, S100B, IIGP1, MLX…	228	2607	17911	1.83812	0.00712929	0.000511058	0.000489282
GOTERM_BP_FAT	GO:0071310~cellular response to organic substance	49	17.6895	3.40385e-05	RYR1, ECM1, SERPINE1, SCX, IFIT1, PDK4, CYP1B1, TIMP3, LBP, NOS1, ZBP1, GBP5, DGAT2, ADIPOQ, OSMR, MUP1, KLF15, GBP10, PLSCR2, FCGR4, GPD1, IRF7, PRKCQ, TLR4, CCL11, LRTM1, CRHR2, CD59A, GBP2, XDH, GBP3, TNFSF18, CD74, IFI204, IFI205, CMA1, STAT1, IFI203, CIDEA, IRGM2, NR1D2, IFI47, NR1D1, FBXO32, IFI202B, IIGP1, MLXIPL, LPIN1, H2-AB1	228	2103	17911	1.83038	0.119985	0.0053256	0.00509868
Annotation Cluster 2	Enrichment Score: 4.65204253811024
Category	Term	Count	%	PValue	Genes	List Total	Pop Hits	Pop Total	Fold Enrichment	Bonferroni	Benjamini	FDR
GOTERM_BP_FAT	GO:0006952~defense response	52	18.7726	3.19895e-11	H2-T23, ECM1, TPSB2, TRIM30A, SERPINE1, H2-K1, HP, IFIT1, IFIH1, C4B, LGALS3, PDK4, SCD1, LBP, OASL2, CPA3, ZBP1, GBP5, ADIPOQ, GBP10, NOV, OAS2, IRF7, SERPING1, PRKCQ, NUPR1, TLR4, CFD, CCL11, LYZ2, CXCR6, OAS1G, C3, CD59A, APOD, GBP2, GBP3, TNFSF18, CD74, H2-EB1, STAT1, IL34, IRGM2, NR1D2, IFI47, NR1D1, SERPINA3N, IFI202B, H2-AA, IIGP1, BCL6, H2-AB1	228	1481	17911	2.75825	1.20121e-07	1.2012e-07	1.15002e-07
GOTERM_BP_FAT	GO:0045087~innate immune response	30	10.8303	3.09316e-09	CFD, H2-T23, CCL11, TRIM30A, IFIT1, IFIH1, C3, C4B, LGALS3, LBP, GBP2, OASL2, GBP3, ZBP1, GBP5, CD74, H2-EB1, STAT1, IL34, IRGM2, NR1D1, IFI202B, H2-AA, IIGP1, GBP10, OAS2, IRF7, SERPING1, TLR4, H2-AB1	228	643	17911	3.66518	1.16147e-05	2.73227e-06	2.61585e-06
GOTERM_BP_FAT	GO:0006955~immune response	41	14.8014	3.36222e-08	CFD, H2-T23, ECM1, CCL11, TRIM30A, MCPT4, H2-K1, IFIT1, CXCL14, OAS1G, IFIH1, C3, C4B, LGALS3, CD59A, LBP, GBP2, OASL2, GBP3, ZBP1, TNFSF18, GBP5, CD74, H2-EB1, CMA1, STAT1, IL34, IRGM2, PRG4, NR1D1, IFI202B, H2-AA, IIGP1, GBP10, BCL6, OAS2, IRF7, SERPING1, PRKCQ, TLR4, H2-AB1	228	1233	17911	2.6122	0.000126243	2.10419e-05	2.01453e-05
GOTERM_BP_FAT	GO:0002684~positive regulation of immune system process	29	10.4693	7.25094e-07	CFD, H2-T23, TRIM30A, SERPINE1, H2-K1, CXCL14, THBS4, IFIH1, C3, C4B, LGALS3, CD59A, LBP, ZBP1, TNFSF18, GBP5, CD74, IFI204, IL34, ZBTB16, NR1D1, H2-AA, BCL6, IRF7, SERPING1, FLT3L, PRKCQ, TLR4, H2-AB1	228	782	17911	2.91324	0.00271902	0.000237435	0.000227318
GOTERM_BP_FAT	GO:0031347~regulation of defense response	25	9.02527	7.58779e-07	H2-T23, CCL11, TRIM30A, SERPINE1, IFIT1, IFIH1, C3, CD59A, PDK4, APOD, LBP, CPA3, ZBP1, TNFSF18, GBP5, CD74, ADIPOQ, NR1D2, NR1D1, IFI202B, NOV, BCL6, IRF7, SERPING1, TLR4	228	603	17911	3.25692	0.00284516	0.000237435	0.000227318
GOTERM_BP_FAT	GO:0002682~regulation of immune system process	38	13.7184	1.10737e-06	CFD, H2-T23, ECM1, TRIM30A, SERPINE1, H2-K1, IFIT1, CXCL14, THBS4, IFIH1, C3, C4B, LGALS3, CD59A, PDK4, APOD, LBP, CPA3, ZBP1, TNFSF18, GBP5, CD74, IFI204, IL34, ZBTB16, ADIPOQ, NR1D1, IFI202B, CD209A, H2-AA, NOV, BCL6, IRF7, SERPING1, FLT3L, PRKCQ, TLR4, H2-AB1	228	1249	17911	2.39005	0.00414956	0.000319861	0.000306231
GOTERM_BP_FAT	GO:0001817~regulation of cytokine production	23	8.30325	3.13237e-06	TNFSF18, H2-T23, GBP5, CD74, TRIM30A, SERPINE1, ADIPOQ, CIDEA, PRG4, S100B, NDRG2, CLU, CRHR2, IFIH1, C3, CD59A, BCL6, IRF7, CYP1B1, APOD, PRKCQ, LBP, TLR4	228	564	17911	3.20357	0.0116932	0.000784136	0.000750724
GOTERM_BP_FAT	GO:0001816~cytokine production	24	8.66426	3.82394e-06	TNFSF18, H2-T23, GBP5, CD74, TRIM30A, CMA1, SERPINE1, ADIPOQ, CIDEA, PRG4, S100B, NDRG2, CLU, CRHR2, IFIH1, C3, CD59A, BCL6, IRF7, CYP1B1, APOD, PRKCQ, LBP, TLR4	228	616	17911	3.06066	0.0142563	0.000897432	0.000859192
GOTERM_BP_FAT	GO:0006954~inflammatory response	23	8.30325	1.17189e-05	TNFSF18, GBP5, ECM1, TPSB2, CCL11, IL34, SERPINE1, ADIPOQ, HP, CXCR6, SERPINA3N, IFI202B, C3, C4B, CD59A, NOV, BCL6, SERPING1, APOD, PRKCQ, LBP, NUPR1, TLR4	228	613	17911	2.94749	0.0430506	0.00220023	0.00210647
GOTERM_BP_FAT	GO:0050776~regulation of immune response	23	8.30325	1.40271e-05	TNFSF18, CFD, ZBP1, H2-T23, GBP5, CD74, ECM1, TRIM30A, H2-K1, NR1D1, IFI202B, IFIH1, C3, C4B, LGALS3, CD59A, BCL6, IRF7, SERPING1, PRKCQ, LBP, TLR4, H2-AB1	228	620	17911	2.91421	0.0513091	0.00250818	0.00240131
GOTERM_BP_FAT	GO:0050778~positive regulation of immune response	19	6.85921	3.6311e-05	CFD, ZBP1, H2-T23, GBP5, CD74, TRIM30A, H2-K1, NR1D1, IFIH1, C3, C4B, LGALS3, CD59A, IRF7, SERPING1, PRKCQ, LBP, TLR4, H2-AB1	228	474	17911	3.14891	0.127463	0.00545391	0.00522152
GOTERM_BP_FAT	GO:0080134~regulation of response to stress	33	11.9134	4.49796e-05	H2-T23, CCL11, TRIM30A, SERPINE1, PTEN, TRF, IFIT1, CLU, EDA2R, CRHR2, IFIH1, C3, CD59A, PDK4, APOD, LBP, XDH, CPA3, ZBP1, TNFSF18, GBP5, CD74, ADIPOQ, NR1D2, NR1D1, IFI202B, CD209A, NOV, BCL6, IRF7, SERPING1, PRKCQ, TLR4	228	1191	17911	2.17664	0.155408	0.00649609	0.00621929
GOTERM_BP_FAT	GO:0031349~positive regulation of defense response	14	5.05415	5.96437e-05	TNFSF18, ZBP1, H2-T23, GBP5, CD74, TRIM30A, CCL11, SERPINE1, NR1D1, IFIH1, C3, IRF7, LBP, TLR4	228	279	17911	3.94193	0.20066	0.00799864	0.00765782
GOTERM_BP_FAT	GO:0050727~regulation of inflammatory response	14	5.05415	7.66824e-05	TNFSF18, GBP5, CCL11, SERPINE1, ADIPOQ, NR1D2, C3, CD59A, NOV, BCL6, SERPING1, APOD, LBP, TLR4	228	286	17911	3.84545	0.250203	0.00992905	0.00950597
GOTERM_BP_FAT	GO:0045088~regulation of innate immune response	12	4.33213	0.000110086	IFIH1, ZBP1, H2-T23, CD74, GBP5, TRIM30A, IRF7, SERPING1, LBP, NR1D1, IFI202B, TLR4	228	218	17911	4.32424	0.338599	0.0137791	0.013192
GOTERM_BP_FAT	GO:0032101~regulation of response to external stimulus	24	8.66426	0.000124884	CPA3, TNFSF18, GBP5, CD74, CCL11, SEMA4D, SERPINE1, ADIPOQ, PTEN, NR1D2, IFIT1, CD209A, CXCL14, THBS4, C3, CD59A, NOV, BCL6, PDK4, SERPING1, APOD, PRKCQ, LBP, TLR4	228	769	17911	2.45171	0.374354	0.0142103	0.0136048
GOTERM_BP_FAT	GO:0002252~immune effector process	23	8.30325	0.00025251	CPA3, TNFSF18, CFD, ZBP1, H2-T23, CD74, H2-K1, IFIT1, OAS1G, IFIH1, C3, C4B, LGALS3, CD59A, BCL6, OAS2, PDK4, IRF7, SERPING1, LBP, TLR4, H2-AB1, OASL2	228	755	17911	2.39313	0.6126	0.0220506	0.021111
GOTERM_BP_FAT	GO:0001819~positive regulation of cytokine production	14	5.05415	0.000949935	H2-T23, GBP5, CD74, SERPINE1, ADIPOQ, CLU, CRHR2, IFIH1, C3, IRF7, CYP1B1, PRKCQ, LBP, TLR4	228	371	17911	2.96442	0.971808	0.0509572	0.0487859
GOTERM_BP_FAT	GO:0002460~adaptive immune response based on somatic recombination of immune receptors built from immunoglobulin superfamily domains	11	3.97112	0.00260851	TNFSF18, C3, C4B, H2-T23, CD74, BCL6, H2-K1, IRF7, SERPING1, PRKCQ, H2-AB1	228	273	17911	3.1653	0.999945	0.0913485	0.0874561
GOTERM_BP_FAT	GO:0002697~regulation of immune effector process	14	5.05415	0.00287067	CPA3, TNFSF18, H2-T23, CD74, H2-K1, IFIT1, C3, LGALS3, CD59A, BCL6, PDK4, SERPING1, LBP, TLR4	228	421	17911	2.61235	0.999979	0.0938799	0.0898797
GOTERM_BP_FAT	GO:0002449~lymphocyte mediated immunity	9	3.2491	0.0180924	C3, C4B, H2-T23, CD74, BCL6, H2-K1, IRF7, SERPING1, H2-AB1	228	260	17911	2.71928	1	0.235076	0.225059
GOTERM_BP_FAT	GO:0002443~leukocyte mediated immunity	10	3.61011	0.0269629	C3, C4B, H2-T23, CD74, BCL6, H2-K1, IRF7, SERPING1, TLR4, H2-AB1	228	334	17911	2.35201	1	0.296908	0.284257
GOTERM_BP_FAT	GO:0002250~adaptive immune response	11	3.97112	0.02804	TNFSF18, C3, C4B, H2-T23, CD74, BCL6, H2-K1, IRF7, SERPING1, PRKCQ, H2-AB1	228	391	17911	2.21004	1	0.305189	0.292185
Annotation Cluster 3	Enrichment Score: 3.6866664273634444
Category	Term	Count	%	PValue	Genes	List Total	Pop Hits	Pop Total	Fold Enrichment	Bonferroni	Benjamini	FDR
GOTERM_BP_FAT	GO:0034341~response to interferon-gamma	10	3.61011	8.14607e-06	GBP5, H2-EB1, CCL11, GBP10, STAT1, IRGM2, GBP2, H2-AA, H2-AB1, GBP3	228	106	17911	7.41104	0.0301255	0.00169936	0.00162695
GOTERM_BP_FAT	GO:0042742~defense response to bacterium	13	4.69314	0.000478678	H2-T23, LYZ2, SERPINE1, H2-K1, HP, IRGM2, IIGP1, GBP10, LBP, SCD1, GBP2, TLR4, GBP3	228	301	17911	3.39283	0.834348	0.034288	0.032827
GOTERM_BP_FAT	GO:0042832~defense response to protozoan	5	1.80505	0.000531549	GBP10, IRGM2, GBP2, IIGP1, GBP3	228	30	17911	13.0928	0.86419	0.0356423	0.0341236
GOTERM_BP_FAT	GO:0001562~response to protozoan	5	1.80505	0.000864568	GBP10, IRGM2, GBP2, IIGP1, GBP3	228	34	17911	11.5525	0.961143	0.047742	0.0457077
Annotation Cluster 4	Enrichment Score: 2.7751441850342204
Category	Term	Count	%	PValue	Genes	List Total	Pop Hits	Pop Total	Fold Enrichment	Bonferroni	Benjamini	FDR
GOTERM_BP_FAT	GO:0042127~regulation of cell proliferation	38	13.7184	0.000406827	H2-T23, ECM1, CCL11, SERPINE1, NPR3, PTEN, SCX, TRF, RETN, NDRG2, CLU, THBS4, LGALS3, CYP1B1, APOD, NOS1, XDH, TNFSF18, CD74, STAT1, IL34, ZBTB16, ADIPOQ, PRG4, NR1D1, S100B, OSMR, CD209A, H2-AA, MLXIPL, NOV, BCL6, FLT3L, PRKCQ, NUPR1, TLR4, HSPA1A, H2-AB1	228	1642	17911	1.81801	0.783019	0.0318257	0.0304696
GOTERM_BP_FAT	GO:0008283~cell proliferation	41	14.8014	0.000683482	H2-T23, ECM1, CCL11, SERPINE1, NPR3, PTEN, SCX, TRF, RETN, NDRG2, CLU, THBS4, LGALS3, UCHL1, CYP1B1, ANXA7, APOD, NOS1, XDH, TNFSF18, CD74, STAT1, IL34, ZBTB16, ADIPOQ, PRG4, NR1D1, S100B, OSMR, CD209A, H2-AA, MLXIPL, NOV, BCL6, FCGR4, FLT3L, PRKCQ, NUPR1, TLR4, HSPA1A, H2-AB1	228	1874	17911	1.7187	0.923261	0.0407377	0.0390019
GOTERM_BP_FAT	GO:0008284~positive regulation of cell proliferation	21	7.58123	0.0169993	H2-T23, CD74, ECM1, CCL11, STAT1, IL34, SERPINE1, PTEN, SCX, TRF, RETN, S100B, OSMR, CLU, THBS4, MLXIPL, LGALS3, BCL6, FLT3L, PRKCQ, TLR4	228	943	17911	1.74941	1	0.227333	0.217646
Annotation Cluster 5	Enrichment Score: 2.563076971867911
Category	Term	Count	%	PValue	Genes	List Total	Pop Hits	Pop Total	Fold Enrichment	Bonferroni	Benjamini	FDR
GOTERM_BP_FAT	GO:0003009~skeletal muscle contraction	5	1.80505	0.00132273	MYLK2, MB, CHRNE, TCAP, TNNI2	228	38	17911	10.3364	0.993058	0.0608596	0.0582663
GOTERM_BP_FAT	GO:0006941~striated muscle contraction	8	2.88809	0.00272464	MYLK2, MB, CHRNE, TCAP, TNNI2, NOS1, SCN4B, SCN1B	228	147	17911	4.27521	0.999964	0.0913485	0.0874561
GOTERM_BP_FAT	GO:0050879~multicellular organismal movement	5	1.80505	0.00393964	MYLK2, MB, CHRNE, TCAP, TNNI2	228	51	17911	7.70167	1	0.105667	0.101164
GOTERM_BP_FAT	GO:0050881~musculoskeletal movement	5	1.80505	0.00393964	MYLK2, MB, CHRNE, TCAP, TNNI2	228	51	17911	7.70167	1	0.105667	0.101164
Annotation Cluster 6	Enrichment Score: 2.5048981120827243
Category	Term	Count	%	PValue	Genes	List Total	Pop Hits	Pop Total	Fold Enrichment	Bonferroni	Benjamini	FDR
GOTERM_BP_FAT	GO:0006639~acylglycerol metabolic process	8	2.88809	0.000504454	SLC22A4, C3, DGAT2, CES1D, CYP2E1, SCD1, LPIN1, PNPLA2	228	110	17911	5.71324	0.849637	0.0350782	0.0335835
GOTERM_BP_FAT	GO:0006638~neutral lipid metabolic process	8	2.88809	0.000562199	SLC22A4, C3, DGAT2, CES1D, CYP2E1, SCD1, LPIN1, PNPLA2	228	112	17911	5.61122	0.878962	0.0370361	0.035458
GOTERM_BP_FAT	GO:0006641~triglyceride metabolic process	7	2.52708	0.00118133	SLC22A4, C3, DGAT2, CYP2E1, SCD1, LPIN1, PNPLA2	228	93	17911	5.91289	0.988187	0.0570286	0.0545986
GOTERM_BP_FAT	GO:0046486~glycerolipid metabolic process	11	3.97112	0.00381598	DGKG, SLC22A4, C3, DGAT2, CES1D, GPD1, PTEN, CYP2E1, SCD1, LPIN1, PNPLA2	228	288	17911	3.00044	0.999999	0.105667	0.101164
GOTERM_BP_FAT	GO:0044255~cellular lipid metabolic process	22	7.94224	0.00634127	DGKG, SLC22A4, CD74, DGAT2, ANKRD23, ADIPOQ, PTEN, ACACB, C3, MLXIPL, ADH1, CES1D, AGMO, GPD1, PDK4, CYP1B1, APOD, CYP2E1, SCD1, LPIN1, TLR4, PNPLA2	228	915	17911	1.8888	1	0.133025	0.127357
GOTERM_BP_FAT	GO:0090207~regulation of triglyceride metabolic process	3	1.08303	0.115278	C3, DGAT2, PNPLA2	228	46	17911	5.12328	1	0.672156	0.643516
Annotation Cluster 7	Enrichment Score: 2.481259399050849
Category	Term	Count	%	PValue	Genes	List Total	Pop Hits	Pop Total	Fold Enrichment	Bonferroni	Benjamini	FDR
GOTERM_BP_FAT	GO:0071603~endothelial cell-cell adhesion	3	1.08303	0.000475759	NOV, CYP1B1, THBS4	228	3	17911	78.557	0.832522	0.034288	0.032827
GOTERM_BP_FAT	GO:0014812~muscle cell migration	6	2.16606	0.00574726	NOV, SERPINE1, ADIPOQ, CYP1B1, RETN, THBS4	228	90	17911	5.23713	1	0.129683	0.124158
GOTERM_BP_FAT	GO:0090136~epithelial cell-cell adhesion	3	1.08303	0.0131636	NOV, CYP1B1, THBS4	228	14	17911	16.8336	1	0.204912	0.196181
Annotation Cluster 8	Enrichment Score: 2.3725644749263197
Category	Term	Count	%	PValue	Genes	List Total	Pop Hits	Pop Total	Fold Enrichment	Bonferroni	Benjamini	FDR
GOTERM_BP_FAT	GO:0006952~defense response	52	18.7726	3.19895e-11	H2-T23, ECM1, TPSB2, TRIM30A, SERPINE1, H2-K1, HP, IFIT1, IFIH1, C4B, LGALS3, PDK4, SCD1, LBP, OASL2, CPA3, ZBP1, GBP5, ADIPOQ, GBP10, NOV, OAS2, IRF7, SERPING1, PRKCQ, NUPR1, TLR4, CFD, CCL11, LYZ2, CXCR6, OAS1G, C3, CD59A, APOD, GBP2, GBP3, TNFSF18, CD74, H2-EB1, STAT1, IL34, IRGM2, NR1D2, IFI47, NR1D1, SERPINA3N, IFI202B, H2-AA, IIGP1, BCL6, H2-AB1	228	1481	17911	2.75825	1.20121e-07	1.2012e-07	1.15002e-07
GOTERM_BP_FAT	GO:0009605~response to external stimulus	63	22.7437	3.63818e-09	CLIC5, H2-T23, SERPINE1, H2-K1, PTEN, HP, SCX, IFIT1, CXCL14, CLU, IFIH1, LGALS3, PDK4, NRCAM, SCD1, LBP, NOS1, EAR2, SCN1B, OASL2, CPA3, ZBP1, GBP5, ADIPOQ, MUP1, GBP10, NOV, PLSCR2, OAS2, FCGR4, ADSSL1, SERPING1, PRKCQ, MAPT, TLR4, CCL11, LAMA1, LYZ2, CXCR6, RETN, ACACB, THBS4, OAS1G, C3, CD59A, APOD, GBP2, SLC38A3, CSMD1, GBP3, TNFSF18, CD74, SEMA4D, STAT1, ANKRD23, IRGM2, NR1D2, NR1D1, CD209A…	228	2301	17911	2.15084	1.36613e-05	2.73227e-06	2.61585e-06
GOTERM_BP_FAT	GO:0098542~defense response to other organism	21	7.58123	0.000117688	CPA3, ZBP1, H2-T23, LYZ2, SERPINE1, H2-K1, HP, IRGM2, IFIT1, IIGP1, OAS1G, IFIH1, GBP10, OAS2, PDK4, LBP, SCD1, GBP2, TLR4, OASL2, GBP3	228	616	17911	2.67808	0.357214	0.0138099	0.0132215
GOTERM_BP_FAT	GO:0042742~defense response to bacterium	13	4.69314	0.000478678	H2-T23, LYZ2, SERPINE1, H2-K1, HP, IRGM2, IIGP1, GBP10, LBP, SCD1, GBP2, TLR4, GBP3	228	301	17911	3.39283	0.834348	0.034288	0.032827
GOTERM_BP_FAT	GO:0051707~response to other organism	27	9.74729	0.000607623	H2-T23, LYZ2, SERPINE1, H2-K1, HP, IFIT1, CLU, OAS1G, IFIH1, PDK4, SCD1, LBP, GBP2, OASL2, GBP3, CPA3, ZBP1, STAT1, IRGM2, NR1D1, IIGP1, GBP10, OAS2, PLSCR2, FCGR4, IFI27L2A, TLR4	228	1027	17911	2.06528	0.897953	0.0385793	0.0369354
GOTERM_BP_FAT	GO:0043207~response to external biotic stimulus	27	9.74729	0.000616446	H2-T23, LYZ2, SERPINE1, H2-K1, HP, IFIT1, CLU, OAS1G, IFIH1, PDK4, SCD1, LBP, GBP2, OASL2, GBP3, CPA3, ZBP1, STAT1, IRGM2, NR1D1, IIGP1, GBP10, OAS2, PLSCR2, FCGR4, IFI27L2A, TLR4	228	1028	17911	2.06327	0.90128	0.0385793	0.0369354
GOTERM_BP_FAT	GO:0050830~defense response to Gram-positive bacterium	7	2.52708	0.00118133	H2-T23, GBP10, LYZ2, LBP, SCD1, GBP2, GBP3	228	93	17911	5.91289	0.988187	0.0570286	0.0545986
GOTERM_BP_FAT	GO:0009607~response to biotic stimulus	27	9.74729	0.00132902	H2-T23, LYZ2, SERPINE1, H2-K1, HP, IFIT1, CLU, OAS1G, IFIH1, PDK4, SCD1, LBP, GBP2, OASL2, GBP3, CPA3, ZBP1, STAT1, IRGM2, NR1D1, IIGP1, GBP10, OAS2, PLSCR2, FCGR4, IFI27L2A, TLR4	228	1084	17911	1.95668	0.99322	0.0608596	0.0582663
GOTERM_BP_FAT	GO:0009617~response to bacterium	17	6.13718	0.0118933	H2-T23, STAT1, LYZ2, SERPINE1, H2-K1, HP, IRGM2, NR1D1, IIGP1, GBP10, PLSCR2, FCGR4, LBP, SCD1, GBP2, TLR4, GBP3	228	672	17911	1.98731	1	0.199483	0.190983
GOTERM_BP_FAT	GO:0044403~symbiosis, encompassing mutualism through parasitism	16	5.77617	0.0164026	CPA3, ZBP1, TRIM30A, STAT1, IFIT1, CLU, OAS1G, IFIH1, OAS2, PDK4, LBP, SCD1, IFI27L2A, GBP2, OASL2, GBP3	228	639	17911	1.967	1	0.225775	0.216155
GOTERM_BP_FAT	GO:0044419~interspecies interaction between organisms	16	5.77617	0.0164026	CPA3, ZBP1, TRIM30A, STAT1, IFIT1, CLU, OAS1G, IFIH1, OAS2, PDK4, LBP, SCD1, IFI27L2A, GBP2, OASL2, GBP3	228	639	17911	1.967	1	0.225775	0.216155
GOTERM_BP_FAT	GO:0009615~response to virus	10	3.61011	0.043215	IFIH1, CPA3, ZBP1, OAS2, PDK4, IFI27L2A, IFIT1, CLU, OAS1G, OASL2	228	364	17911	2.15816	1	0.400673	0.3836
GOTERM_BP_FAT	GO:0051607~defense response to virus	8	2.88809	0.0892354	IFIH1, CPA3, ZBP1, OAS2, PDK4, IFIT1, OAS1G, OASL2	228	301	17911	2.08789	1	0.594111	0.568796
GOTERM_BP_FAT	GO:0016032~viral process	12	4.33213	0.130309	IFIH1, CPA3, ZBP1, TRIM30A, OAS2, STAT1, PDK4, IFI27L2A, IFIT1, CLU, OAS1G, OASL2	228	589	17911	1.60048	1	0.712574	0.682211
GOTERM_BP_FAT	GO:0044764~multi-organism cellular process	12	4.33213	0.134289	IFIH1, CPA3, ZBP1, TRIM30A, OAS2, STAT1, PDK4, IFI27L2A, IFIT1, CLU, OAS1G, OASL2	228	594	17911	1.58701	1	0.722034	0.691268
GOTERM_BP_FAT	GO:0043903~regulation of symbiosis, encompassing mutualism through parasitism	7	2.52708	0.250116	CPA3, TRIM30A, STAT1, PDK4, LBP, SCD1, IFIT1	228	334	17911	1.6464	1	0.962085	0.92109
GOTERM_BP_FAT	GO:0043900~regulation of multi-organism process	7	2.52708	0.497927	CPA3, TRIM30A, STAT1, PDK4, LBP, SCD1, IFIT1	228	442	17911	1.24412	1	1	0.957645
GOTERM_BP_FAT	GO:0050792~regulation of viral process	5	1.80505	0.538327	CPA3, TRIM30A, STAT1, PDK4, IFIT1	228	304	17911	1.29206	1	1	0.957645
GOTERM_BP_FAT	GO:0043901~negative regulation of multi-organism process	3	1.08303	0.583538	STAT1, LBP, SCD1	228	154	17911	1.53033	1	1	0.957645
GOTERM_BP_FAT	GO:0050688~regulation of defense response to virus	3	1.08303	0.59758	CPA3, PDK4, IFIT1	228	158	17911	1.49159	1	1	0.957645
GOTERM_BP_FAT	GO:0002831~regulation of response to biotic stimulus	3	1.08303	0.770749	CPA3, PDK4, IFIT1	228	220	17911	1.07123	1	1	0.957645
Annotation Cluster 9	Enrichment Score: 2.3276151490746453
Category	Term	Count	%	PValue	Genes	List Total	Pop Hits	Pop Total	Fold Enrichment	Bonferroni	Benjamini	FDR
GOTERM_BP_FAT	GO:0002684~positive regulation of immune system process	29	10.4693	7.25094e-07	CFD, H2-T23, TRIM30A, SERPINE1, H2-K1, CXCL14, THBS4, IFIH1, C3, C4B, LGALS3, CD59A, LBP, ZBP1, TNFSF18, GBP5, CD74, IFI204, IL34, ZBTB16, NR1D1, H2-AA, BCL6, IRF7, SERPING1, FLT3L, PRKCQ, TLR4, H2-AB1	228	782	17911	2.91324	0.00271902	0.000237435	0.000227318
GOTERM_BP_FAT	GO:0002682~regulation of immune system process	38	13.7184	1.10737e-06	CFD, H2-T23, ECM1, TRIM30A, SERPINE1, H2-K1, IFIT1, CXCL14, THBS4, IFIH1, C3, C4B, LGALS3, CD59A, PDK4, APOD, LBP, CPA3, ZBP1, TNFSF18, GBP5, CD74, IFI204, IL34, ZBTB16, ADIPOQ, NR1D1, IFI202B, CD209A, H2-AA, NOV, BCL6, IRF7, SERPING1, FLT3L, PRKCQ, TLR4, H2-AB1	228	1249	17911	2.39005	0.00414956	0.000319861	0.000306231
GOTERM_BP_FAT	GO:0050776~regulation of immune response	23	8.30325	1.40271e-05	TNFSF18, CFD, ZBP1, H2-T23, GBP5, CD74, ECM1, TRIM30A, H2-K1, NR1D1, IFI202B, IFIH1, C3, C4B, LGALS3, CD59A, BCL6, IRF7, SERPING1, PRKCQ, LBP, TLR4, H2-AB1	228	620	17911	2.91421	0.0513091	0.00250818	0.00240131
GOTERM_BP_FAT	GO:0050778~positive regulation of immune response	19	6.85921	3.6311e-05	CFD, ZBP1, H2-T23, GBP5, CD74, TRIM30A, H2-K1, NR1D1, IFIH1, C3, C4B, LGALS3, CD59A, IRF7, SERPING1, PRKCQ, LBP, TLR4, H2-AB1	228	474	17911	3.14891	0.127463	0.00545391	0.00522152
GOTERM_BP_FAT	GO:0031349~positive regulation of defense response	14	5.05415	5.96437e-05	TNFSF18, ZBP1, H2-T23, GBP5, CD74, TRIM30A, CCL11, SERPINE1, NR1D1, IFIH1, C3, IRF7, LBP, TLR4	228	279	17911	3.94193	0.20066	0.00799864	0.00765782
GOTERM_BP_FAT	GO:0045088~regulation of innate immune response	12	4.33213	0.000110086	IFIH1, ZBP1, H2-T23, CD74, GBP5, TRIM30A, IRF7, SERPING1, LBP, NR1D1, IFI202B, TLR4	228	218	17911	4.32424	0.338599	0.0137791	0.013192
GOTERM_BP_FAT	GO:0002252~immune effector process	23	8.30325	0.00025251	CPA3, TNFSF18, CFD, ZBP1, H2-T23, CD74, H2-K1, IFIT1, OAS1G, IFIH1, C3, C4B, LGALS3, CD59A, BCL6, OAS2, PDK4, IRF7, SERPING1, LBP, TLR4, H2-AB1, OASL2	228	755	17911	2.39313	0.6126	0.0220506	0.021111
GOTERM_BP_FAT	GO:0045089~positive regulation of innate immune response	10	3.61011	0.000354299	IFIH1, ZBP1, H2-T23, CD74, GBP5, TRIM30A, IRF7, LBP, NR1D1, TLR4	228	172	17911	4.56727	0.735689	0.0283063	0.0271001
GOTERM_BP_FAT	GO:0002253~activation of immune response	12	4.33213	0.00238552	CFD, IFIH1, C3, C4B, LGALS3, TRIM30A, CD59A, IRF7, SERPING1, LBP, NR1D1, TLR4	228	316	17911	2.98318	0.999873	0.0869672	0.0832615
GOTERM_BP_FAT	GO:0002221~pattern recognition receptor signaling pathway	6	2.16606	0.0117068	IFIH1, TRIM30A, IRF7, LBP, NR1D1, TLR4	228	107	17911	4.40507	1	0.19841	0.189956
GOTERM_BP_FAT	GO:0002758~innate immune response-activating signal transduction	6	2.16606	0.0161326	IFIH1, TRIM30A, IRF7, LBP, NR1D1, TLR4	228	116	17911	4.06329	1	0.225775	0.216155
GOTERM_BP_FAT	GO:0032727~positive regulation of interferon-alpha production	3	1.08303	0.0170727	IFIH1, IRF7, TLR4	228	16	17911	14.7294	1	0.227333	0.217646
GOTERM_BP_FAT	GO:0002218~activation of innate immune response	6	2.16606	0.0202587	IFIH1, TRIM30A, IRF7, LBP, NR1D1, TLR4	228	123	17911	3.83205	1	0.253336	0.242542
GOTERM_BP_FAT	GO:0002224~toll-like receptor signaling pathway	5	1.80505	0.0203749	TRIM30A, IRF7, LBP, NR1D1, TLR4	228	82	17911	4.79006	1	0.253336	0.242542
GOTERM_BP_FAT	GO:0032647~regulation of interferon-alpha production	3	1.08303	0.0237316	IFIH1, IRF7, TLR4	228	19	17911	12.4037	1	0.278381	0.266519
GOTERM_BP_FAT	GO:0034121~regulation of toll-like receptor signaling pathway	4	1.44404	0.0241381	TRIM30A, IRF7, LBP, NR1D1	228	49	17911	6.41282	1	0.280615	0.268658
GOTERM_BP_FAT	GO:0032607~interferon-alpha production	3	1.08303	0.0261515	IFIH1, IRF7, TLR4	228	20	17911	11.7836	1	0.292259	0.279805
GOTERM_BP_FAT	GO:0032728~positive regulation of interferon-beta production	3	1.08303	0.0518973	IFIH1, IRF7, TLR4	228	29	17911	8.12659	1	0.44696	0.427915
GOTERM_BP_FAT	GO:0034142~toll-like receptor 4 signaling pathway	3	1.08303	0.0551516	LBP, NR1D1, TLR4	228	30	17911	7.8557	1	0.461931	0.442248
GOTERM_BP_FAT	GO:0032635~interleukin-6 production	5	1.80505	0.0680595	TRIM30A, PRG4, LBP, TLR4, CRHR2	228	121	17911	3.24616	1	0.509882	0.488156
GOTERM_BP_FAT	GO:0032481~positive regulation of type I interferon production	3	1.08303	0.091176	IFIH1, IRF7, TLR4	228	40	17911	5.89178	1	0.595419	0.570048
GOTERM_BP_FAT	GO:0032608~interferon-beta production	3	1.08303	0.0990329	IFIH1, IRF7, TLR4	228	42	17911	5.61122	1	0.620126	0.593703
GOTERM_BP_FAT	GO:0032648~regulation of interferon-beta production	3	1.08303	0.107072	IFIH1, IRF7, TLR4	228	44	17911	5.35616	1	0.648474	0.620843
GOTERM_BP_FAT	GO:0002757~immune response-activating signal transduction	7	2.52708	0.123002	IFIH1, LGALS3, TRIM30A, IRF7, LBP, NR1D1, TLR4	228	266	17911	2.06729	1	0.690392	0.660975
GOTERM_BP_FAT	GO:0002764~immune response-regulating signaling pathway	7	2.52708	0.153101	IFIH1, LGALS3, TRIM30A, IRF7, LBP, NR1D1, TLR4	228	284	17911	1.93626	1	0.763473	0.730942
GOTERM_BP_FAT	GO:0032479~regulation of type I interferon production	3	1.08303	0.180901	IFIH1, IRF7, TLR4	228	61	17911	3.86346	1	0.828777	0.793463
GOTERM_BP_FAT	GO:0032606~type I interferon production	3	1.08303	0.194638	IFIH1, IRF7, TLR4	228	64	17911	3.68236	1	0.864383	0.827551
Annotation Cluster 10	Enrichment Score: 2.2754984372007265
Category	Term	Count	%	PValue	Genes	List Total	Pop Hits	Pop Total	Fold Enrichment	Bonferroni	Benjamini	FDR
GOTERM_BP_FAT	GO:1901342~regulation of vasculature development	13	4.69314	0.000116603	ECM1, SP100, CCL11, CMA1, STAT1, SERPINE1, THBS4, CRHR2, C3, LGALS3, CD59A, CYP1B1, XDH	228	258	17911	3.9583	0.35459	0.0138099	0.0132215
GOTERM_BP_FAT	GO:0045765~regulation of angiogenesis	12	4.33213	0.000203985	C3, LGALS3, ECM1, SP100, CCL11, CD59A, CMA1, STAT1, SERPINE1, CYP1B1, THBS4, CRHR2	228	234	17911	4.02857	0.53515	0.0191048	0.0182908
GOTERM_BP_FAT	GO:2000026~regulation of multicellular organismal development	39	14.0794	0.00271467	SP100, ECM1, CCL11, LAMA1, SERPINE1, LRTM1, H2-K1, PTEN, SCX, TRF, RETN, ACACB, THBS4, CRHR2, C3, LGALS3, CD59A, CYP1B1, NRCAM, NOS1, XDH, SCN1B, TNFSF18, CD74, SEMA4D, CMA1, STAT1, IL34, ZBTB16, ADIPOQ, NR1D2, S100B, H2-AA, BCL6, MGP, FLT3L, PI16, MAPT, NUPR1	228	1888	17911	1.62274	0.999963	0.0913485	0.0874561
GOTERM_BP_FAT	GO:0048514~blood vessel morphogenesis	16	5.77617	0.00384049	ECM1, CCL11, LAMA1, CMA1, STAT1, SERPINE1, PTEN, THBS4, CRHR2, C3, LGALS3, CD59A, NOV, CYP1B1, NRCAM, XDH	228	540	17911	2.32762	0.999999	0.105667	0.101164
GOTERM_BP_FAT	GO:0072358~cardiovascular system development	25	9.02527	0.00435043	RYR1, MYLK2, SP100, ECM1, CCL11, LAMA1, SERPINE1, PTEN, SCX, ACACB, THBS4, CRHR2, C3, LGALS3, CD59A, MB, XIRP2, CYP1B1, NRCAM, XDH, CMA1, STAT1, NOV, TCAP, PI16	228	1062	17911	1.84927	1	0.111889	0.107122
GOTERM_BP_FAT	GO:0072359~circulatory system development	25	9.02527	0.00435043	RYR1, MYLK2, SP100, ECM1, CCL11, LAMA1, SERPINE1, PTEN, SCX, ACACB, THBS4, CRHR2, C3, LGALS3, CD59A, MB, XIRP2, CYP1B1, NRCAM, XDH, CMA1, STAT1, NOV, TCAP, PI16	228	1062	17911	1.84927	1	0.111889	0.107122
GOTERM_BP_FAT	GO:0001525~angiogenesis	14	5.05415	0.00447165	ECM1, CCL11, CMA1, STAT1, SERPINE1, PTEN, THBS4, CRHR2, C3, LGALS3, CD59A, NOV, CYP1B1, NRCAM	228	444	17911	2.47702	1	0.114225	0.109358
GOTERM_BP_FAT	GO:2000181~negative regulation of blood vessel morphogenesis	6	2.16606	0.00522799	CD59A, STAT1, SERPINE1, XDH, THBS4, CRHR2	228	88	17911	5.35616	1	0.125039	0.119711
GOTERM_BP_FAT	GO:1901343~negative regulation of vasculature development	6	2.16606	0.00659282	CD59A, STAT1, SERPINE1, XDH, THBS4, CRHR2	228	93	17911	5.06819	1	0.135519	0.129744
GOTERM_BP_FAT	GO:0045766~positive regulation of angiogenesis	7	2.52708	0.00752088	C3, LGALS3, ECM1, CCL11, CMA1, SERPINE1, CYP1B1	228	135	17911	4.07333	1	0.148636	0.142303
GOTERM_BP_FAT	GO:0001944~vasculature development	17	6.13718	0.0126784	ECM1, SP100, CCL11, LAMA1, CMA1, STAT1, SERPINE1, PTEN, THBS4, CRHR2, C3, LGALS3, CD59A, NOV, CYP1B1, NRCAM, XDH	228	677	17911	1.97263	1	0.202584	0.193952
GOTERM_BP_FAT	GO:1904018~positive regulation of vasculature development	7	2.52708	0.0130203	C3, LGALS3, ECM1, CCL11, CMA1, SERPINE1, CYP1B1	228	152	17911	3.61776	1	0.204912	0.196181
GOTERM_BP_FAT	GO:0001568~blood vessel development	16	5.77617	0.0168426	ECM1, CCL11, LAMA1, CMA1, STAT1, SERPINE1, PTEN, THBS4, CRHR2, C3, LGALS3, CD59A, NOV, CYP1B1, NRCAM, XDH	228	641	17911	1.96086	1	0.227333	0.217646
GOTERM_BP_FAT	GO:0022603~regulation of anatomical structure morphogenesis	22	7.94224	0.0222661	ECM1, SP100, CCL11, SEMA4D, CMA1, STAT1, SERPINE1, ANKRD23, ADIPOQ, PTEN, SCX, S100B, THBS4, CRHR2, C3, LGALS3, CD59A, ANXA7, FLT3L, CYP1B1, MAPT, XDH	228	1033	17911	1.67304	1	0.274128	0.262448
GOTERM_BP_FAT	GO:0016525~negative regulation of angiogenesis	5	1.80505	0.0229114	CD59A, STAT1, SERPINE1, THBS4, CRHR2	228	85	17911	4.621	1	0.276003	0.264243
GOTERM_BP_FAT	GO:0048646~anatomical structure formation involved in morphogenesis	24	8.66426	0.0506547	ECM1, CCL11, ITGB4, CMA1, STAT1, SERPINE1, PTEN, SCX, MMP8, MEOX1, THBS4, LMOD2, CRHR2, C3, LGALS3, CD59A, NOV, BCL6, FLT3L, TCAP, CYP1B1, MYOZ3, NRCAM, MYOZ1	228	1263	17911	1.49277	1	0.440297	0.421536
Annotation Cluster 11	Enrichment Score: 2.2048504215766265
Category	Term	Count	%	PValue	Genes	List Total	Pop Hits	Pop Total	Fold Enrichment	Bonferroni	Benjamini	FDR
GOTERM_BP_FAT	GO:0044262~cellular carbohydrate metabolic process	13	4.69314	0.000130103	EPM2A, DGAT2, GBE1, ADIPOQ, PTEN, PPP1R3A, PYGM, NR1D1, ACACB, MUP1, PPIP5K1, PHKG1, PDK4	228	261	17911	3.9128	0.386497	0.0143688	0.0137565
GOTERM_BP_FAT	GO:0006112~energy reserve metabolic process	8	2.88809	0.000180036	EPM2A, PHKG1, GBE1, PPP1R3A, PYGM, NR1D1, S100B, MUP1	228	93	17911	6.75759	0.491401	0.0182712	0.0174927
GOTERM_BP_FAT	GO:0015980~energy derivation by oxidation of organic compounds	11	3.97112	0.000976084	EPM2A, COX8B, PHKG1, GBE1, GPD1, PPP1R3A, PYGM, NR1D1, S100B, MUP1, COX6A2	228	239	17911	3.61559	0.974447	0.0516225	0.0494229
GOTERM_BP_FAT	GO:0006091~generation of precursor metabolites and energy	13	4.69314	0.00118461	EPM2A, COX8B, GBE1, CHCHD10, PPP1R3A, PYGM, NR1D1, S100B, MUP1, COX6A2, MLXIPL, PHKG1, GPD1	228	334	17911	3.05761	0.988332	0.0570286	0.0545986
GOTERM_BP_FAT	GO:0055114~oxidation-reduction process	24	8.66426	0.00171247	EPM2A, COX8B, DGAT2, GBE1, ADIPOQ, SDR39U1, PPP1R3A, PYGM, FMO2, NR1D1, S100B, ACACB, MUP1, COX6A2, ADH1, PHKG1, AGMO, GPD1, CYP1B1, APOD, NOS1, CYP2E1, SCD1, XDH	228	930	17911	2.02728	0.998397	0.0698947	0.0669165
GOTERM_BP_FAT	GO:0006073~cellular glucan metabolic process	6	2.16606	0.00219711	EPM2A, PHKG1, GBE1, PPP1R3A, PYGM, NR1D1	228	72	17911	6.54642	0.999741	0.0833347	0.0797838
GOTERM_BP_FAT	GO:0044042~glucan metabolic process	6	2.16606	0.00219711	EPM2A, PHKG1, GBE1, PPP1R3A, PYGM, NR1D1	228	72	17911	6.54642	0.999741	0.0833347	0.0797838
GOTERM_BP_FAT	GO:0005977~glycogen metabolic process	6	2.16606	0.00219711	EPM2A, PHKG1, GBE1, PPP1R3A, PYGM, NR1D1	228	72	17911	6.54642	0.999741	0.0833347	0.0797838
GOTERM_BP_FAT	GO:0044264~cellular polysaccharide metabolic process	6	2.16606	0.00429058	EPM2A, PHKG1, GBE1, PPP1R3A, PYGM, NR1D1	228	84	17911	5.61122	1	0.111883	0.107116
GOTERM_BP_FAT	GO:0044723~single-organism carbohydrate metabolic process	17	6.13718	0.00553664	EPM2A, DGAT2, GBE1, ADIPOQ, PTEN, PPP1R3A, PYGM, NR1D1, MUP1, MLXIPL, PPIP5K1, PHKG1, OAS2, B3GALT2, GPD1, PDK4, APOD	228	617	17911	2.16446	1	0.128334	0.122866
GOTERM_BP_FAT	GO:0005976~polysaccharide metabolic process	6	2.16606	0.00964676	EPM2A, PHKG1, GBE1, PPP1R3A, PYGM, NR1D1	228	102	17911	4.621	1	0.1767	0.169171
GOTERM_BP_FAT	GO:0005975~carbohydrate metabolic process	18	6.49819	0.010208	EPM2A, DGAT2, GBE1, ADIPOQ, PTEN, PPP1R3A, PYGM, NR1D1, ACACB, MUP1, MLXIPL, PPIP5K1, PHKG1, OAS2, B3GALT2, GPD1, PDK4, APOD	228	718	17911	1.9694	1	0.183403	0.175588
GOTERM_BP_FAT	GO:0005978~glycogen biosynthetic process	3	1.08303	0.0653246	PHKG1, GBE1, NR1D1	228	33	17911	7.14155	1	0.49958	0.478293
GOTERM_BP_FAT	GO:0009250~glucan biosynthetic process	3	1.08303	0.091176	PHKG1, GBE1, NR1D1	228	40	17911	5.89178	1	0.595419	0.570048
GOTERM_BP_FAT	GO:0033692~cellular polysaccharide biosynthetic process	3	1.08303	0.13644	PHKG1, GBE1, NR1D1	228	51	17911	4.621	1	0.72982	0.698723
GOTERM_BP_FAT	GO:0000271~polysaccharide biosynthetic process	3	1.08303	0.180901	PHKG1, GBE1, NR1D1	228	61	17911	3.86346	1	0.828777	0.793463
GOTERM_BP_FAT	GO:0034637~cellular carbohydrate biosynthetic process	3	1.08303	0.194638	PHKG1, GBE1, NR1D1	228	64	17911	3.68236	1	0.864383	0.827551
