# Supplementary material for: Synthetic essentiality between PTEN and core dependency factor PAX7 dictates rhabdomyosarcoma identity
Source: Nat Commun. 2021 Sep 17;12:5520. doi: 10.1038/s41467-021-25829-4 (PMC8448747; doi:10.1038/s41467-021-25829-4)
Supplement: Supplementary file 4 — Supplementary Data 2 [file 41467_2021_25829_MOESM4_ESM.xlsx]

## Sheet: A. shDBX1 DEGs
Gene	MAST153 shDBX1/Scr	p value
CCL20	5.16941	0.000685
DUSP1	3.07375	3.27e-05
IRAK2	3.07375	0.041
TRAF1	2.9897	0.00836
SESN2	2.96905	0.00675
FOSL1	2.80889	0.0077
NRIP3	2.69447	0.0318
MC5R	2.67586	0.00989
NFATC2	2.62079	0.000836
LY6K	2.56685	0.0273
LIF	2.53151	0.000443
NTN4	2.53151	0.0298
ATF3	2.49666	2.7e-06
SERPINE1	2.49666	0.000144
HBEGF	2.49666	0.000194
TNFAIP3	2.49666	0.0169
TNFRSF9	2.44528	0.0231
CXCL8	2.37841	0.00118
KRT17	2.2974	0.0212
PODXL	2.2974	0.027
SEMA7A	2.26577	0.00886
CTGF	2.23457	0.000681
VEGFC	2.23457	0.0254
CNN1	2.21914	0.000336
CAMK2N1	2.20381	4.71e-05
GREM1	2.20381	0.0172
PDPN	2.18859	0.000116
CADM1	2.18859	0.00688
GAL	2.15846	0.0134
DUSP5	2.15846	0.0224
MICAL2	2.15846	0.0453
PPP1R15A	2.12874	0.0245
TNC	2.07053	2.17e-05
RNF19B	2.05623	2.93e-05
TRIB3	2.05623	0.00768
GPRC5A	2.05623	0.0291
TBX3	2.04202	0.000437
FBXO32	2.02792	0.000155
PTGS2	2.02792	0.00148
RFPL4A	2.02792	0.0194
PLPP2	2	0.000283
DUSP10	1.98618	0.000278
ZFP36	1.97247	0.00184
RRAS2	1.97247	0.012
AGO4	1.94531	0.00498
AKAP12	1.94531	0.00603
KDM6B	1.93187	3.95e-05
NRP2	1.93187	0.00115
SNORD89	1.93187	0.00227
HSPB8	1.93187	0.0121
KLHL21	1.90528	0.0122
UPP1	1.90528	0.0357
NCF2	1.90528	0.048
CREBRF	1.89212	0.00411
SIK1	1.89212	0.0071
CYR61	1.87905	8.1e-05
ELL2	1.87905	0.0449
DUSP8	1.84038	0.00135
ELOVL4	1.84038	0.00184
FXYD5	1.84038	0.0126
MAST4	1.84038	0.0177
TMEFF1	1.81504	0.000101
HSPBAP1	1.81504	0.0251
EFNB2	1.8025	7.69e-05
ARID3B	1.8025	0.000579
RAB3B	1.8025	0.00675
DRAM1	1.8025	0.00989
THSD4	1.8025	0.0165
MSANTD3-TMEFF1	1.79005	0.000492
ITGA5	1.79005	0.000586
INA	1.79005	0.000716
TBC1D22B	1.79005	0.000725
STARD10	1.79005	0.0013
CREB5	1.79005	0.00355
KATNBL1	1.79005	0.0476
YPEL5	1.77769	0.000468
ZFAND2A	1.77769	0.004
OSER1	1.77769	0.0111
RND3	1.77769	0.0369
CD83	1.77769	0.0426
KCNMA1	1.77769	0.0455
OSCP1	1.76541	0.00134
TIPARP	1.76541	0.031
PMEPA1	1.75321	6.61e-05
TCP11L2	1.75321	0.00909
GOT1	1.75321	0.012
GPER1	1.7411	0.00898
RALA	1.7411	0.0314
GPAT3	1.7411	0.0414
C12orf76	1.72907	0.000244
CRTC2	1.72907	0.000486
ARG2	1.72907	0.00163
BHLHE41	1.72907	0.0119
PTPRF	1.72907	0.0421
TNFRSF12A	1.72907	0.0442
OTUD1	1.71713	0.000462
LONRF3	1.71713	0.0054
SH3RF1	1.71713	0.0305
JUN	1.71713	0.0397
TMEM71	1.70527	0.0109
MYC	1.70527	0.0114
CPEB3	1.70527	0.0236
DIRC2	1.69349	0.0026
CGRRF1	1.69349	0.00397
SCP2	1.69349	0.0197
C1orf162	1.69349	0.0383
BEST1	1.68179	0.000282
CEBPG	1.68179	0.00287
CCL3	1.68179	0.00372
TNFRSF10B	1.68179	0.0256
CHAC1	1.68179	0.0484
POLB	1.67018	0.000143
TRIB1	1.67018	0.000535
VPS37B	1.67018	0.0012
JUNB	1.67018	0.0028
2020-03-08	1.65864	0.000228
DNAJB5	1.65864	0.000238
JARID2	1.65864	0.000611
RHOB	1.65864	0.00307
CD163L1	1.65864	0.00472
FGF5	1.65864	0.00681
PAQR5	1.65864	0.0157
ABL2	1.64718	0.00898
FEM1C	1.64718	0.0222
PPP1R37	1.6358	0.00179
SLC41A2	1.6358	0.00346
CHIC2	1.6358	0.015
SNX9	1.6358	0.0282
MYO5B	1.6358	0.0305
NR1D2	1.6358	0.0495
RNF11	1.6245	0.000459
THBD	1.6245	0.0453
KLF4	1.61328	0.000289
ATG4D	1.61328	0.00248
LIN37	1.61328	0.00624
ENTPD6	1.61328	0.00902
DAGLB	1.61328	0.0101
SIM2	1.61328	0.0176
DCBLD2	1.61328	0.0268
ROBO3	1.61328	0.0286
ITGB3	1.61328	0.0305
ABHD5	1.61328	0.0387
GDF15	1.60214	0.00165
ABHD6	1.60214	0.00201
TAGLN2	1.60214	0.00302
CHMP1B	1.60214	0.00481
EGR1	1.60214	0.0202
SLC19A2	1.60214	0.0318
TOX	1.60214	0.0482
RGS10	1.59107	0.00123
SMG9	1.59107	0.00833
CCDC50	1.59107	0.0157
NGF	1.58008	0.00375
TAGLN	1.58008	0.00783
VCPKMT	1.58008	0.0202
GDPD5	1.56917	0.00147
HSPA1B	1.56917	0.00262
HTR1D	1.56917	0.00301
HSPA1A	1.56917	0.00357
ORAOV1	1.56917	0.00452
CD44	1.56917	0.00507
MOK	1.56917	0.00704
MAP3K14	1.56917	0.0171
ODC1	1.56917	0.0229
MAFF	1.56917	0.0232
KDM7A	1.56917	0.0335
DLGAP4	1.55833	0.000799
SNAI1	1.55833	0.00139
RNMTL1	1.55833	0.00433
SGK1	1.55833	0.00762
CRYAB	1.55833	0.0146
CYLD	1.55833	0.0198
NUAK2	1.55833	0.0318
ITGA3	1.55833	0.0405
TMEM63B	1.54756	0.000411
SIRT6	1.54756	0.00355
MYADM	1.54756	0.00414
RAB11FIP1	1.54756	0.0043
HLA-A	1.54756	0.0108
NFIL3	1.54756	0.0136
PDE4DIP	1.54756	0.0176
PLEKHM1	1.54756	0.0209
HMGA1	1.54756	0.0486
SMOX	1.53688	0.00206
C7orf13	1.53688	0.00326
RAB39B	1.53688	0.00732
PVR	1.53688	0.016
PEA15	1.53688	0.0167
IER3	1.53688	0.0233
BRF2	1.53688	0.024
FNIP1	1.53688	0.0246
RRAD	1.53688	0.0336
MXD1	1.52626	0.000487
SMAD7	1.52626	0.00052
E2F7	1.52626	0.00532
STX18	1.52626	0.00741
EMILIN2	1.52626	0.0122
FLCN	1.52626	0.0167
ROPN1L	1.52626	0.0196
SPSB1	1.51572	0.0011
ZBTB5	1.51572	0.00241
SLC6A8	1.51572	0.00438
SLC7A5	1.51572	0.00916
STAM	1.51572	0.0142
ABTB2	1.51572	0.0251
PPP1R18	1.50525	0.0006
PITPNC1	1.50525	0.00261
FAM83G	1.50525	0.00543
TRAPPC10	1.50525	0.00592
RELB	1.50525	0.0157
APBB1	1.50525	0.0166
SFPQ	1.50525	0.0177
IER2	1.50525	0.0217
VEGFA	1.50525	0.0229
DUSP14	1.50525	0.0259
BHLHE40	1.50525	0.0342
UBALD2	1.50525	0.0426
ZBTB43	1.50525	0.0431
DUSP16	1.49485	0.000929
ARL8A	1.49485	0.00141
SLC7A1	1.49485	0.00224
BAG3	1.49485	0.00275
DET1	1.49485	0.00376
SLC25A33	1.49485	0.0044
TMEM136	1.49485	0.00699
FOXP1	1.49485	0.00898
ATG2A	1.49485	0.0114
NFKBIZ	1.49485	0.0126
VPS37C	1.49485	0.0147
SLC15A4	1.49485	0.0328
SLC6A15	1.49485	0.0366
G0S2	1.49485	0.0492
SEMA4B	1.49485	0.0494
JADE1	0.668964	0.00764
ZNF660	0.668964	0.0118
C2orf44	0.668964	0.0142
AIDA	0.668964	0.0152
PBRM1	0.668964	0.0155
RHOBTB3	0.668964	0.0186
APPL1	0.668964	0.0199
ARHGAP19-SLIT1	0.668964	0.0203
FAM161A	0.668964	0.0461
MMAB	0.664343	0.00244
STS	0.664343	0.00947
GGA2	0.664343	0.0298
SMARCA1	0.664343	0.0496
LDHA	0.659754	0.00124
ADAM19	0.659754	0.00131
STAG2	0.659754	0.0015
FDPS	0.659754	0.00969
SMARCD2	0.659754	0.011
NCBP1	0.659754	0.011
TMEM50B	0.659754	0.0176
SLF1	0.659754	0.019
RFC1	0.659754	0.0198
ZNF827	0.659754	0.0248
IGF2BP3	0.659754	0.0307
HSD17B4	0.659754	0.0409
FMR1	0.659754	0.0435
SYNPO	0.655197	0.00416
AKAP4	0.655197	0.00432
DAAM2	0.655197	0.00436
MX2	0.655197	0.00482
SLC25A46	0.655197	0.0085
RNF170	0.655197	0.00854
TMX4	0.655197	0.00886
PIPOX	0.655197	0.0159
ANTXR1	0.655197	0.0207
SEMA3E	0.655197	0.0222
ZNF730	0.655197	0.0253
LAPTM5	0.650671	0.000525
ARHGEF39	0.650671	0.00206
OPHN1	0.650671	0.00278
RAD54L	0.650671	0.0101
ADCY3	0.650671	0.015
TRIM34	0.650671	0.0182
SLFN11	0.650671	0.027
PARPBP	0.650671	0.0382
SSR1	0.646176	0.00135
APOBEC3G	0.646176	0.0014
NUCKS1	0.646176	0.00196
NUP210	0.646176	0.00235
ZNF565	0.646176	0.00821
USF3	0.646176	0.0119
FAM20A	0.646176	0.0138
SLC2A9	0.646176	0.0158
SCD	0.646176	0.0176
TCEA3	0.646176	0.0218
RRM1	0.646176	0.0219
DOCK10	0.646176	0.047
CDR1	0.641713	0.00114
DBI	0.641713	0.0111
MCM10	0.641713	0.0118
PCBD2	0.641713	0.0147
KRBOX4	0.641713	0.0151
SERPINI1	0.641713	0.0213
MGAT5	0.641713	0.0232
HSDL2	0.641713	0.0245
ECHDC1	0.641713	0.048
SLC2A10	0.63728	0.00275
CALML4	0.63728	0.00541
FUT10	0.63728	0.0107
BAG2	0.63728	0.0118
GREB1	0.63728	0.0121
TMEM263	0.63728	0.0187
SNAPC3	0.63728	0.0245
WDR82	0.63728	0.0463
APAF1	0.632878	0.0131
STAU2	0.632878	0.015
NREP	0.632878	0.0233
MOV10	0.632878	0.0324
ADGRA3	0.632878	0.0444
RPA1	0.628507	0.000178
SLFN12	0.628507	0.0233
ADGRL2	0.628507	0.0382
SPAG5	0.628507	0.0486
HMGN2	0.624165	0.000314
ARPP21	0.624165	0.000343
NT5DC2	0.624165	0.000767
TLCD1	0.624165	0.00298
MCM6	0.624165	0.00613
LANCL1	0.624165	0.00647
CLCN5	0.624165	0.00905
USP46	0.624165	0.0143
TSPAN5	0.624165	0.0159
MSH6	0.624165	0.0217
ADI1	0.624165	0.0276
TET1	0.624165	0.0365
TMEM87B	0.624165	0.0491
MLEC	0.619854	0.00251
GALNT10	0.619854	0.00278
SSU72	0.619854	0.0071
MPZL1	0.619854	0.012
DNA2	0.619854	0.0122
MUM1L1	0.619854	0.014
SERPINF1	0.619854	0.0184
MANEA	0.619854	0.0366
CXCL11	0.619854	0.0407
SKA1	0.619854	0.0463
HADH	0.615572	0.0208
CDC25A	0.61132	0.00151
HOXA2	0.61132	0.0158
HIBCH	0.61132	0.0189
MAN1A2	0.61132	0.025
ABCD3	0.61132	0.0293
RBL2	0.61132	0.0474
STEAP1	0.607097	0.0137
TUBD1	0.607097	0.0203
STEAP2	0.607097	0.0347
NAV3	0.607097	0.0348
SMC2	0.607097	0.0354
ZRANB2	0.607097	0.0475
PBK	0.602904	0.00409
BORA	0.602904	0.00871
MAPK6	0.602904	0.0092
INSIG2	0.602904	0.0123
RAD51AP1	0.602904	0.0195
TACC3	0.602904	0.0284
TMEM65	0.598739	0.000355
ZMYM3	0.598739	0.00197
NKAIN3	0.598739	0.00819
MCCC2	0.598739	0.00897
PCNA	0.598739	0.0171
TPI1	0.598739	0.0237
NCOA2	0.598739	0.0242
IDI1	0.598739	0.0316
BCAT1	0.594604	0.00178
BST2	0.594604	0.00655
MSMO1	0.594604	0.0139
ZNF605	0.590496	0.00488
ARL15	0.590496	0.00936
ACACA	0.590496	0.0176
CCNA2	0.590496	0.0263
HMGN5	0.590496	0.0293
FAM72D	0.590496	0.0456
ORC1	0.586417	0.0108
CPXM1	0.586417	0.0144
CKAP2L	0.586417	0.0203
NPTX2	0.586417	0.0237
GPX8	0.586417	0.0411
PRPS2	0.582367	0.00304
BBX	0.582367	0.00575
MAN1A1	0.582367	0.0115
ANLN	0.582367	0.0136
RRM2	0.582367	0.0176
FADS2	0.582367	0.0196
LDB2	0.582367	0.0198
MED1	0.582367	0.0398
CYTL1	0.578344	0.00442
PRICKLE1	0.578344	0.0167
HPRT1	0.578344	0.0181
CEP192	0.578344	0.0188
FMOD	0.578344	0.0274
MASTL	0.578344	0.0282
TECR	0.578344	0.0444
KAZALD1	0.574349	0.0233
CDKL5	0.574349	0.0383
KIAA0586	0.574349	0.044
CLN6	0.570382	0.000417
MSH2	0.570382	0.00209
EGLN3	0.570382	0.00275
PDK1	0.570382	0.00653
COL25A1	0.570382	0.0133
ITGA4	0.570382	0.0192
POMK	0.566442	0.0103
AURKA	0.566442	0.0148
ZC3HAV1L	0.566442	0.0157
EML4	0.566442	0.0427
IMPAD1	0.562529	0.000324
GMPR	0.562529	0.0013
CASP2	0.562529	0.00153
FIGNL1	0.562529	0.00946
NCALD	0.562529	0.011
SELENBP1	0.562529	0.0145
PPIL3	0.562529	0.0269
SPRY1	0.562529	0.0338
TTI1	0.558644	0.000633
SERPING1	0.558644	0.000924
SLC25A30	0.558644	0.00386
SYNPO2	0.558644	0.0117
SBSPON	0.554785	0.0102
SDPR	0.550953	0.00275
IDH1	0.550953	0.00307
FMN1	0.550953	0.00352
LDHB	0.550953	0.0054
PIK3C2A	0.550953	0.02
TACR3	0.547147	0.00199
SMC4	0.547147	0.00644
RBBP8	0.547147	0.00738
TYMS	0.547147	0.0124
CRTC3	0.547147	0.0163
PLCE1	0.547147	0.0211
TRIM2	0.547147	0.0246
SKP2	0.543367	0.000214
CDCA8	0.543367	0.000827
KDELC2	0.543367	0.00545
MAP2K6	0.543367	0.00979
PIK3R1	0.543367	0.0173
DEPDC1	0.543367	0.019
KCNMB4	0.543367	0.0474
GPC3	0.543367	0.0482
DMXL2	0.543367	0.0486
TSPAN7	0.539614	0.000102
ALDH18A1	0.539614	0.000826
SGOL2	0.539614	0.00129
EMB	0.539614	0.00675
ATF7IP	0.539614	0.014
HAS2	0.539614	0.02
GYG2	0.539614	0.0268
CDKN3	0.539614	0.0448
ZRANB3	0.535887	0.00317
EDRF1	0.535887	0.0153
HLTF	0.535887	0.0257
KIF18A	0.535887	0.0293
UTRN	0.535887	0.0403
FAM198B	0.535887	0.0485
TRIM22	0.532185	0.00851
PSRC1	0.532185	0.0134
SFRP4	0.528509	0.00687
CPD	0.528509	0.00919
MCM3	0.528509	0.0163
SHROOM3	0.524858	0.00085
BUB1B	0.521233	0.00677
CHRM3	0.521233	0.0139
TK1	0.521233	0.0422
ZNF268	0.517632	0.00111
EXO1	0.517632	0.018
BUB1	0.517632	0.0204
FAM72A	0.517632	0.032
ARHGEF6	0.514057	0.00531
FAM72B	0.514057	0.0265
MBNL3	0.514057	0.0282
CSRNP3	0.514057	0.0358
MTX3	0.514057	0.0359
RNF150	0.514057	0.0403
SCX	0.510506	0.0121
FADS1	0.50698	0.00502
ATAD5	0.50698	0.0339
E2F8	0.50698	0.045
SGCD	0.503478	0.00629
TMEM88	0.503478	0.0103
BRCA1	0.503478	0.0268
MEOX2	0.503478	0.0373
FITM1	0.503478	0.0498
SLC44A2	0.5	0.000281
RNF5	0.5	0.00807
CENPI	0.5	0.00855
GLT8D2	0.5	0.0236
WDR76	0.5	0.0307
RARB	0.5	0.031
NCAPG2	0.496546	0.00109
MPHOSPH9	0.496546	0.0218
LMO7	0.493116	0.0173
PCYOX1	0.493116	0.0278
DPY19L1	0.493116	0.0318
CCNG1	0.493116	0.0385
LITAF	0.48971	0.00306
CLASP2	0.48971	0.0197
ECT2	0.48971	0.0217
STEAP1B	0.486327	0.000571
RBFOX1	0.486327	0.0369
SCN9A	0.486327	0.0448
TMPO	0.482968	0.00187
TMEM133	0.482968	0.0191
CEP55	0.482968	0.027
AKAP6	0.482968	0.0403
LIMCH1	0.482968	0.0481
DSN1	0.479632	0.000806
HMMR	0.479632	0.0181
FAM83D	0.479632	0.0182
CDC7	0.476319	0.0109
FBXO5	0.476319	0.0445
ACAT2	0.473029	2.07e-05
DPY19L4	0.473029	0.00123
PRIM1	0.473029	0.026
CLSPN	0.473029	0.0261
CKAP2	0.469761	0.02
SLF2	0.466516	0.000223
ELOVL6	0.466516	0.000615
PROM1	0.466516	0.0433
DHCR24	0.463294	0.000108
FANCI	0.460094	0.00264
LRRCC1	0.456916	0.00117
PEG10	0.456916	0.00276
AGMO	0.456916	0.0451
KIF4A	0.45376	0.00116
HMGN3	0.450625	8.27e-05
AMOT	0.450625	0.044
SESN3	0.447513	0.0181
CFH	0.447513	0.0197
IL17RD	0.447513	0.0248
CDK1	0.447513	0.0306
LUM	0.444421	0.0463
EXTL2	0.441351	0.000759
TTK	0.441351	0.00815
CRISPLD1	0.441351	0.0432
MIS18BP1	0.441351	0.0437
NAPEPLD	0.432269	0.00705
CCNE2	0.429283	0.0302
CDON	0.429283	0.0328
RANBP3L	0.426317	0.0143
NDC80	0.423373	0.0305
KIF20A	0.417544	0.0496
HELLS	0.408951	0.0276
MLIP	0.403321	0.00102
CFI	0.403321	0.0179
AGTR2	0.400535	0.00506
GSR	0.397768	4.3e-05
SPTLC3	0.392292	0.0128
LOXL4	0.392292	0.0283
P4HA1	0.386891	0.000695
ESCO2	0.384219	0.00119
DLGAP5	0.376312	0.0482
FAM217B	0.371131	0.000188
TOP2A	0.336808	0.0392
KCNJ3	0.334482	0.0372
TNFSF10	0.320856	0.0129
GATM	0.312083	0.0282
TLR3	0.287175	0.017

## Sheet: B. shDBX1 DAVID DEGs up
Annotation Cluster 1	Enrichment Score: 6.8907008518170025
Category	Term	Count	%	PValue	Genes	List Total	Pop Hits	Pop Total	Fold Enrichment	Bonferroni	Benjamini	FDR
GOTERM_BP_FAT	GO:0042981~regulation of apoptotic process	48	20.7792	5.17438e-10	SERPINE1, TNFAIP3, PTGS2, SH3RF1, CYR61, CTGF, FLCN, ZFP36, NUAK2, BAG3, MYC, GPER1, PEA15, CCL3, APBB1, FNIP1, IER3, EGR1, JUN, TNFRSF12A, GDF15, DUSP1, TNFRSF9, TNFRSF10B, G0S2, TRAF1, NGF, KLF4, TBX3, RHOB, FOXP1, VEGFA, GREM1, FOSL1, CYLD, SFPQ, GAL, AGO4, KCNMA1, SNAI1, SIK1, ITGA5, SGK1, CRYAB, CD44, ATF3, HSPA1B, HSPA1A	213	1400	16650	2.68008	2.24568e-06	5.17658e-07	4.84619e-07
GOTERM_BP_FAT	GO:0010941~regulation of cell death	50	21.645	6.27518e-10	SERPINE1, TNFAIP3, SH3RF1, CYR61, CTGF, FLCN, ZFP36, MYC, GPER1, PEA15, JUNB, IER3, TNFRSF12A, DUSP1, RRAS2, TRAF1, NGF, RHOB, FOXP1, GREM1, SFPQ, GAL, KCNMA1, SIK1, ITGA5, SGK1, CRYAB, CD44, ATF3, PTGS2, NUAK2, BAG3, CCL3, APBB1, FNIP1, EGR1, JUN, GDF15, TNFRSF9, G0S2, TNFRSF10B, KLF4, TBX3, VEGFA, FOSL1, CYLD, AGO4, SNAI1, HSPA1B, HSPA1A	213	1509	16650	2.59009	2.72343e-06	5.17658e-07	4.84619e-07
GOTERM_BP_FAT	GO:0043067~regulation of programmed cell death	48	20.7792	7.01781e-10	SERPINE1, TNFAIP3, PTGS2, SH3RF1, CYR61, CTGF, FLCN, ZFP36, NUAK2, BAG3, MYC, GPER1, PEA15, CCL3, APBB1, FNIP1, IER3, EGR1, JUN, TNFRSF12A, GDF15, DUSP1, TNFRSF9, TNFRSF10B, G0S2, TRAF1, NGF, KLF4, TBX3, RHOB, FOXP1, VEGFA, GREM1, FOSL1, CYLD, SFPQ, GAL, AGO4, KCNMA1, SNAI1, SIK1, ITGA5, SGK1, CRYAB, CD44, ATF3, HSPA1B, HSPA1A	213	1413	16650	2.65542	3.04572e-06	5.17658e-07	4.84619e-07
GOTERM_BP_FAT	GO:0012501~programmed cell death	55	23.8095	3.28466e-09	SERPINE1, TNFAIP3, SH3RF1, CYR61, CTGF, POLB, FLCN, ZFP36, MYC, GPER1, PEA15, CHAC1, IER3, TNFRSF12A, DUSP1, TRAF1, NGF, RHOB, FOXP1, GREM1, SFPQ, GAL, KCNMA1, TRIB3, SIK1, ITGA5, SGK1, CRYAB, CD44, ATF3, ATG4D, PPP1R15A, PTGS2, DRAM1, NUAK2, BAG3, CCL3, APBB1, FNIP1, EGR1, JUN, CADM1, GDF15, TNFRSF9, G0S2, TNFRSF10B, KLF4, TBX3, VEGFA, FOSL1, CYLD, AGO4, SNAI1, HSPA1B, HSPA1A	213	1852	16650	2.32143	1.42553e-05	8.00636e-07	7.49536e-07
GOTERM_BP_FAT	GO:0006915~apoptotic process	53	22.9437	3.4789e-09	SERPINE1, TNFAIP3, SH3RF1, CYR61, CTGF, POLB, FLCN, ZFP36, MYC, GPER1, PEA15, CHAC1, IER3, TNFRSF12A, DUSP1, TRAF1, NGF, RHOB, FOXP1, GREM1, SFPQ, GAL, KCNMA1, TRIB3, SIK1, ITGA5, SGK1, CRYAB, CD44, ATF3, ATG4D, PPP1R15A, PTGS2, DRAM1, NUAK2, BAG3, CCL3, APBB1, FNIP1, JUN, CADM1, TNFRSF9, G0S2, TNFRSF10B, KLF4, TBX3, VEGFA, FOSL1, CYLD, AGO4, SNAI1, HSPA1B, HSPA1A	213	1747	16650	2.37147	1.50983e-05	8.00636e-07	7.49536e-07
GOTERM_BP_FAT	GO:0008219~cell death	56	24.2424	8.49592e-09	SERPINE1, TNFAIP3, SH3RF1, CYR61, CTGF, POLB, FLCN, ZFP36, MYC, GPER1, PEA15, CHAC1, IER3, TNFRSF12A, DUSP1, RRAS2, TRAF1, NGF, RHOB, FOXP1, GREM1, SFPQ, GAL, KCNMA1, TRIB3, SIK1, ITGA5, SGK1, CRYAB, CD44, ATF3, ATG4D, PPP1R15A, PTGS2, DRAM1, NUAK2, BAG3, CCL3, APBB1, FNIP1, EGR1, JUN, CADM1, GDF15, TNFRSF9, G0S2, TNFRSF10B, KLF4, TBX3, VEGFA, FOSL1, CYLD, AGO4, SNAI1, HSPA1B, HSPA1A	213	1958	16650	2.23568	3.68716e-05	1.38236e-06	1.29413e-06
GOTERM_BP_FAT	GO:0043065~positive regulation of apoptotic process	24	10.3896	1.14489e-06	JUN, TNFRSF12A, DUSP1, G0S2, TNFRSF10B, NGF, PTGS2, CYR61, RHOB, CTGF, FOSL1, CYLD, FLCN, SFPQ, GAL, MYC, GPER1, KCNMA1, PEA15, CCL3, SIK1, APBB1, FNIP1, ATF3	213	572	16650	3.27982	0.00495649	6.99832e-05	6.55165e-05
GOTERM_BP_FAT	GO:0043068~positive regulation of programmed cell death	24	10.3896	1.32594e-06	JUN, TNFRSF12A, DUSP1, G0S2, TNFRSF10B, NGF, PTGS2, CYR61, RHOB, CTGF, FOSL1, CYLD, FLCN, SFPQ, GAL, MYC, GPER1, KCNMA1, PEA15, CCL3, SIK1, APBB1, FNIP1, ATF3	213	577	16650	3.2514	0.00573806	7.88299e-05	7.37985e-05
GOTERM_BP_FAT	GO:0010942~positive regulation of cell death	24	10.3896	3.11397e-06	JUN, TNFRSF12A, DUSP1, G0S2, TNFRSF10B, NGF, PTGS2, CYR61, RHOB, CTGF, FOSL1, CYLD, FLCN, SFPQ, GAL, MYC, GPER1, KCNMA1, PEA15, CCL3, SIK1, APBB1, FNIP1, ATF3	213	607	16650	3.0907	0.0134237	0.000160253	0.000150025
GOTERM_BP_FAT	GO:0043066~negative regulation of apoptotic process	26	11.2554	4.54592e-05	SERPINE1, TNFAIP3, SH3RF1, CYR61, NUAK2, BAG3, MYC, PEA15, FNIP1, IER3, JUN, DUSP1, TNFRSF10B, NGF, KLF4, TBX3, FOXP1, VEGFA, GREM1, AGO4, SNAI1, ITGA5, CRYAB, CD44, HSPA1B, HSPA1A	213	818	16650	2.48459	0.179053	0.00150605	0.00140993
GOTERM_BP_FAT	GO:0043069~negative regulation of programmed cell death	26	11.2554	5.64202e-05	SERPINE1, TNFAIP3, SH3RF1, CYR61, NUAK2, BAG3, MYC, PEA15, FNIP1, IER3, JUN, DUSP1, TNFRSF10B, NGF, KLF4, TBX3, FOXP1, VEGFA, GREM1, AGO4, SNAI1, ITGA5, CRYAB, CD44, HSPA1B, HSPA1A	213	829	16650	2.45162	0.217194	0.00180047	0.00168555
GOTERM_BP_FAT	GO:0060548~negative regulation of cell death	27	11.6883	7.64019e-05	SERPINE1, TNFAIP3, SH3RF1, CYR61, CTGF, NUAK2, BAG3, MYC, PEA15, FNIP1, IER3, JUN, DUSP1, TNFRSF10B, NGF, KLF4, TBX3, FOXP1, VEGFA, GREM1, AGO4, SNAI1, ITGA5, CRYAB, CD44, HSPA1B, HSPA1A	213	897	16650	2.35291	0.282223	0.00227112	0.00212617
Annotation Cluster 2	Enrichment Score: 6.69709285344648
Category	Term	Count	%	PValue	Genes	List Total	Pop Hits	Pop Total	Fold Enrichment	Bonferroni	Benjamini	FDR
GOTERM_BP_FAT	GO:0080134~regulation of response to stress	42	18.1818	3.51351e-08	PPP1R15A, SEMA7A, HSPB8, CEBPG, SERPINE1, TNFAIP3, PTGS2, PVR, SH3RF1, PTPRF, CTGF, RELB, THBD, ZFP36, DUSP10, IRAK2, BAG3, MYC, GPER1, SESN2, CCL3, APBB1, IER3, TNFRSF12A, CADM1, HMGA1, SIRT6, NR1D2, HLA-A, KLF4, FOXP1, VEGFA, GREM1, CYLD, SFPQ, CREBRF, SNAI1, CRYAB, CD44, HSPA1B, HSPA1A, HBEGF	213	1285	16650	2.55494	0.000152475	4.0128e-06	3.75668e-06
GOTERM_BP_FAT	GO:0033554~cellular response to stress	51	22.0779	4.41195e-08	CXCL8, HSPB8, TNC, TNFAIP3, SH3RF1, PTPRF, CTGF, POLB, ZFP36, DUSP10, MYC, SESN2, PEA15, UPP1, CHAC1, IER3, KDM6B, SIRT6, RHOB, GREM1, SFPQ, TRIB3, SGK1, TRIB1, CRYAB, CD44, ATF3, OSER1, PPP1R15A, CEBPG, PTGS2, RELB, NUAK2, BAG3, IRAK2, APBB1, FNIP1, E2F7, EGR1, JUN, BRF2, HMGA1, NFATC2, TNFRSF10B, KLF4, TBX3, VEGFA, CREBRF, SNAI1, HSPA1B, HSPA1A	213	1773	16650	2.24852	0.00019146	4.44425e-06	4.1606e-06
GOTERM_BP_FAT	GO:0080135~regulation of cellular response to stress	23	9.95671	5.22817e-06	PPP1R15A, HSPB8, CEBPG, HMGA1, SIRT6, KLF4, PTPRF, SH3RF1, CTGF, VEGFA, GREM1, SFPQ, DUSP10, BAG3, MYC, CREBRF, SNAI1, APBB1, CRYAB, CD44, HSPA1B, IER3, HSPA1A	213	581	16650	3.09447	0.0224348	0.000246633	0.000230892
Annotation Cluster 3	Enrichment Score: 6.178717627816922
Category	Term	Count	%	PValue	Genes	List Total	Pop Hits	Pop Total	Fold Enrichment	Bonferroni	Benjamini	FDR
GOTERM_BP_FAT	GO:0040012~regulation of locomotion	34	14.7186	7.85168e-10	SEMA7A, NRP2, CXCL8, ITGB3, SERPINE1, ABHD6, PTGS2, CYR61, EFNB2, FLCN, PODXL, MYC, GPER1, CCL3, ABL2, JUN, ITGA3, CCL20, SEMA4B, HTR1D, VEGFC, RRAS2, KLF4, RHOB, FOXP1, SMAD7, VEGFA, GREM1, MYADM, SNAI1, ITGA5, TRIB1, SGK1, HBEGF	213	768	16650	3.46061	3.40762e-06	5.17658e-07	4.84619e-07
GOTERM_BP_FAT	GO:0051272~positive regulation of cellular component movement	25	10.8225	8.34933e-10	SEMA7A, NRP2, CXCL8, ITGB3, SERPINE1, PTGS2, CYR61, PODXL, MYC, GPER1, PDPN, CCL3, JUN, ITGA3, CCL20, SEMA4B, VEGFC, RRAS2, RHOB, FOXP1, VEGFA, MYADM, SNAI1, ITGA5, HBEGF	213	420	16650	4.65292	3.6236e-06	5.17658e-07	4.84619e-07
GOTERM_BP_FAT	GO:0030335~positive regulation of cell migration	24	10.3896	1.33756e-09	SEMA7A, JUN, NRP2, CXCL8, ITGA3, CCL20, ITGB3, SEMA4B, SERPINE1, VEGFC, RRAS2, PTGS2, CYR61, RHOB, FOXP1, VEGFA, PODXL, MYC, GPER1, CCL3, MYADM, SNAI1, ITGA5, HBEGF	213	395	16650	4.74951	5.805e-06	5.27729e-07	4.94046e-07
GOTERM_BP_FAT	GO:2000147~positive regulation of cell motility	24	10.3896	2.60318e-09	SEMA7A, JUN, NRP2, CXCL8, ITGA3, CCL20, ITGB3, SEMA4B, SERPINE1, VEGFC, RRAS2, PTGS2, CYR61, RHOB, FOXP1, VEGFA, PODXL, MYC, GPER1, CCL3, MYADM, SNAI1, ITGA5, HBEGF	213	409	16650	4.58693	1.12977e-05	8.00636e-07	7.49536e-07
GOTERM_BP_FAT	GO:0030334~regulation of cell migration	31	13.4199	3.26862e-09	SEMA7A, NRP2, CXCL8, ITGB3, SERPINE1, ABHD6, PTGS2, CYR61, FLCN, PODXL, MYC, GPER1, CCL3, JUN, ITGA3, CCL20, SEMA4B, VEGFC, RRAS2, KLF4, RHOB, FOXP1, SMAD7, VEGFA, GREM1, MYADM, SNAI1, ITGA5, TRIB1, SGK1, HBEGF	213	685	16650	3.53758	1.41857e-05	8.00636e-07	7.49536e-07
GOTERM_BP_FAT	GO:2000145~regulation of cell motility	32	13.8528	4.3806e-09	SEMA7A, NRP2, CXCL8, ITGB3, SERPINE1, ABHD6, PTGS2, CYR61, FLCN, PODXL, MYC, GPER1, CCL3, ABL2, JUN, ITGA3, CCL20, SEMA4B, VEGFC, RRAS2, KLF4, RHOB, FOXP1, SMAD7, VEGFA, GREM1, MYADM, SNAI1, ITGA5, TRIB1, SGK1, HBEGF	213	736	16650	3.39865	1.90116e-05	9.50591e-07	8.89919e-07
GOTERM_BP_FAT	GO:0040017~positive regulation of locomotion	24	10.3896	4.7307e-09	SEMA7A, JUN, NRP2, CXCL8, ITGA3, CCL20, ITGB3, SEMA4B, SERPINE1, VEGFC, RRAS2, PTGS2, CYR61, RHOB, FOXP1, VEGFA, PODXL, MYC, GPER1, CCL3, MYADM, SNAI1, ITGA5, HBEGF	213	422	16650	4.44563	2.0531e-05	9.77678e-07	9.15278e-07
GOTERM_BP_FAT	GO:0051270~regulation of cellular component movement	33	14.2857	8.81644e-09	SEMA7A, NRP2, CXCL8, ITGB3, SERPINE1, ABHD6, PTGS2, CYR61, FLCN, PODXL, MYC, GPER1, PDPN, CCL3, ABL2, JUN, ITGA3, CCL20, SEMA4B, VEGFC, RRAS2, KLF4, RHOB, FOXP1, SMAD7, VEGFA, GREM1, MYADM, SNAI1, ITGA5, TRIB1, SGK1, HBEGF	213	802	16650	3.21643	3.82626e-05	1.38236e-06	1.29413e-06
GOTERM_BP_FAT	GO:0040011~locomotion	47	20.3463	2.63192e-08	LY6K, ROBO3, RALA, SEMA7A, NRP2, CXCL8, ITGB3, SERPINE1, NTN4, ABHD6, PTGS2, PTPRF, CYR61, CTGF, EFNB2, FLCN, THBD, PODXL, MYC, GPER1, PDPN, CCL3, ABL2, IER2, JUN, TNFRSF12A, ITGA3, CCL20, SEMA4B, VEGFC, RRAS2, NFATC2, KLF4, RHOB, FOXP1, SMAD7, VEGFA, GREM1, FOSL1, SLC7A5, MYADM, SNAI1, ITGA5, TRIB1, SGK1, CD44, HBEGF	213	1530	16650	2.40127	0.000114219	3.35957e-06	3.14514e-06
GOTERM_BP_FAT	GO:0048870~cell motility	43	18.6147	3.09414e-08	LY6K, SEMA7A, NRP2, CXCL8, ITGB3, SERPINE1, ABHD6, PTGS2, PTPRF, CYR61, CTGF, EFNB2, FLCN, THBD, PODXL, MYC, GPER1, PDPN, CCL3, ABL2, IER2, JUN, TNFRSF12A, ITGA3, CCL20, SEMA4B, VEGFC, RRAS2, NFATC2, KLF4, RHOB, FOXP1, SMAD7, VEGFA, GREM1, SLC7A5, MYADM, SNAI1, ITGA5, TRIB1, SGK1, CD44, HBEGF	213	1330	16650	2.52727	0.000134277	3.62934e-06	3.3977e-06
GOTERM_BP_FAT	GO:0051674~localization of cell	43	18.6147	3.09414e-08	LY6K, SEMA7A, NRP2, CXCL8, ITGB3, SERPINE1, ABHD6, PTGS2, PTPRF, CYR61, CTGF, EFNB2, FLCN, THBD, PODXL, MYC, GPER1, PDPN, CCL3, ABL2, IER2, JUN, TNFRSF12A, ITGA3, CCL20, SEMA4B, VEGFC, RRAS2, NFATC2, KLF4, RHOB, FOXP1, SMAD7, VEGFA, GREM1, SLC7A5, MYADM, SNAI1, ITGA5, TRIB1, SGK1, CD44, HBEGF	213	1330	16650	2.52727	0.000134277	3.62934e-06	3.3977e-06
GOTERM_BP_FAT	GO:0016477~cell migration	39	16.8831	1.0535e-07	SEMA7A, NRP2, CXCL8, ITGB3, SERPINE1, ABHD6, PTGS2, PTPRF, CYR61, CTGF, EFNB2, FLCN, THBD, PODXL, MYC, GPER1, CCL3, ABL2, JUN, TNFRSF12A, ITGA3, CCL20, SEMA4B, VEGFC, RRAS2, NFATC2, KLF4, RHOB, FOXP1, SMAD7, VEGFA, GREM1, SLC7A5, MYADM, SNAI1, ITGA5, TRIB1, CD44, HBEGF	213	1184	16650	2.57482	0.000457113	8.62675e-06	8.07615e-06
GOTERM_BP_FAT	GO:0051240~positive regulation of multicellular organismal process	42	18.1818	6.38636e-07	SEMA7A, NRP2, CD83, CXCL8, ITGB3, CEBPG, SERPINE1, TNFAIP3, GDPD5, PTGS2, CYR61, CTGF, EFNB2, THBD, MYC, GPER1, CCL3, ABL2, APBB1, EGR1, JUN, TNFRSF12A, CADM1, ITGA3, CCL20, LIF, VEGFC, HLA-A, NGF, RHOB, FOXP1, VEGFA, GREM1, GAL, KRT17, SNAI1, ITGA5, CPEB3, TRIB1, HSPA1B, HSPA1A, HBEGF	213	1431	16650	2.29427	0.00276785	4.19952e-05	3.93148e-05
GOTERM_BP_FAT	GO:0006928~movement of cell or subcellular component	47	20.3463	2.63581e-06	LY6K, ROBO3, SEMA7A, NRP2, CXCL8, ITGB3, SERPINE1, NTN4, ABHD6, PTGS2, PTPRF, CYR61, CTGF, EFNB2, FLCN, THBD, PODXL, MYC, GPER1, PDPN, CCL3, ABL2, ROPN1L, IER2, JUN, TNFRSF12A, ITGA3, CCL20, SEMA4B, VEGFC, RRAS2, NFATC2, NGF, KLF4, RHOB, FOXP1, SMAD7, VEGFA, GREM1, SLC7A5, MYADM, SNAI1, ITGA5, TRIB1, SGK1, CD44, HBEGF	213	1795	16650	2.04677	0.0113742	0.000142993	0.000133866
GOTERM_BP_FAT	GO:0051094~positive regulation of developmental process	34	14.7186	2.90269e-06	SEMA7A, CD83, CXCL8, SERPINE1, TNFAIP3, GDPD5, PTGS2, CYR61, EFNB2, MYC, GPER1, ABL2, APBB1, EGR1, JUN, TNFRSF12A, ITGA3, GDF15, LIF, HMGA1, VEGFC, NFATC2, NGF, RHOB, FOXP1, VEGFA, GREM1, GAL, KRT17, MYADM, SNAI1, ITGA5, CPEB3, TRIB1	213	1089	16650	2.44054	0.0125187	0.00015363	0.000143825
GOTERM_BP_FAT	GO:2000026~regulation of multicellular organismal development	45	19.4805	4.88641e-06	SEMA7A, CD83, CXCL8, SERPINE1, NTN4, TNFAIP3, GDPD5, PTGS2, PTPRF, CYR61, CTGF, EFNB2, FLCN, ZFP36, DUSP10, MYC, GPER1, CCL3, ABL2, APBB1, FNIP1, EGR1, JUN, TNFRSF12A, ITGA3, SEMA4B, LIF, VEGFC, NR1D2, NGF, KLF4, TBX3, RHOB, FOXP1, SMAD7, VEGFA, GREM1, GAL, KRT17, MAFF, MYADM, SNAI1, ITGA5, CPEB3, TRIB1	213	1721	16650	2.04393	0.0209838	0.000233845	0.00021892
GOTERM_BP_FAT	GO:0010634~positive regulation of epithelial cell migration	10	4.329	7.75325e-06	NRP2, JUN, ITGA3, ITGB3, VEGFC, PTGS2, RHOB, VEGFA, FOXP1, HBEGF	213	105	16650	7.44467	0.0330894	0.000342189	0.000320349
GOTERM_BP_FAT	GO:0010631~epithelial cell migration	13	5.62771	3.67649e-05	JUN, NRP2, ITGA3, ITGB3, VEGFC, KLF4, PTGS2, RHOB, FOXP1, VEGFA, GREM1, EFNB2, HBEGF	213	228	16650	4.45701	0.147483	0.00126635	0.00118552
GOTERM_BP_FAT	GO:0090132~epithelium migration	13	5.62771	4.17203e-05	JUN, NRP2, ITGA3, ITGB3, VEGFC, KLF4, PTGS2, RHOB, FOXP1, VEGFA, GREM1, EFNB2, HBEGF	213	231	16650	4.39912	0.165623	0.00141458	0.00132429
GOTERM_BP_FAT	GO:0090130~tissue migration	13	5.62771	5.37496e-05	JUN, NRP2, ITGA3, ITGB3, VEGFC, KLF4, PTGS2, RHOB, FOXP1, VEGFA, GREM1, EFNB2, HBEGF	213	237	16650	4.28775	0.208068	0.00174084	0.00162973
GOTERM_BP_FAT	GO:0010632~regulation of epithelial cell migration	11	4.7619	6.27737e-05	NRP2, JUN, ITGA3, ITGB3, VEGFC, KLF4, PTGS2, RHOB, VEGFA, FOXP1, HBEGF	213	169	16650	5.08792	0.238486	0.00197419	0.00184818
GOTERM_BP_FAT	GO:0001667~ameboidal-type cell migration	15	6.49351	6.35581e-05	SEMA7A, JUN, NRP2, ITGA3, ITGB3, SEMA4B, VEGFC, KLF4, PTGS2, RHOB, FOXP1, VEGFA, GREM1, EFNB2, HBEGF	213	320	16650	3.66417	0.241074	0.00198448	0.00185782
GOTERM_BP_FAT	GO:0043542~endothelial cell migration	10	4.329	0.000159673	GREM1, EFNB2, NRP2, ITGB3, VEGFC, KLF4, PTGS2, RHOB, VEGFA, FOXP1	213	154	16650	5.07591	0.499944	0.00427765	0.00400463
GOTERM_BP_FAT	GO:0006935~chemotaxis	19	8.22511	0.000254456	ROBO3, SEMA7A, RALA, NRP2, CXCL8, CCL20, ITGB3, SEMA4B, SERPINE1, NTN4, VEGFC, CYR61, FOXP1, VEGFA, GREM1, EFNB2, FOSL1, CCL3, HBEGF	213	552	16650	2.6906	0.668617	0.00631052	0.00590775
GOTERM_BP_FAT	GO:0042330~taxis	19	8.22511	0.000261651	ROBO3, SEMA7A, RALA, NRP2, CXCL8, CCL20, ITGB3, SEMA4B, SERPINE1, NTN4, VEGFC, CYR61, FOXP1, VEGFA, GREM1, EFNB2, FOSL1, CCL3, HBEGF	213	553	16650	2.68573	0.678807	0.00645208	0.00604027
GOTERM_BP_FAT	GO:0048468~cell development	38	16.4502	0.00963151	ROBO3, SEMA7A, NRP2, ITGB3, NTN4, TNC, GDPD5, PTPRF, EFNB2, DUSP10, PODXL, MYC, GPER1, ABL2, APBB1, JUN, TNFRSF12A, PAQR5, ITGA3, GDF15, SEMA4B, LIF, VEGFC, NFATC2, SIRT6, NGF, KLF4, TBX3, FOXP1, SMAD7, VEGFA, GREM1, GAL, MYADM, SNAI1, CPEB3, TRIB1, SGK1	213	1968	16650	1.50936	1	0.111415	0.104304
Annotation Cluster 4	Enrichment Score: 5.17436233519122
Category	Term	Count	%	PValue	Genes	List Total	Pop Hits	Pop Total	Fold Enrichment	Bonferroni	Benjamini	FDR
GOTERM_BP_FAT	GO:0001944~vasculature development	27	11.6883	6.94953e-08	NRP2, CXCL8, ITGB3, SERPINE1, TNFAIP3, PTGS2, CYR61, CTGF, EFNB2, GPER1, PDPN, JUNB, E2F7, EGR1, JUN, TNFRSF12A, TIPARP, LIF, VEGFC, KLF4, TBX3, RHOB, SMAD7, VEGFA, GREM1, FOSL1, ITGA5	213	610	16650	3.45994	0.000301564	6.55673e-06	6.13825e-06
GOTERM_BP_FAT	GO:0042127~regulation of cell proliferation	43	18.6147	2.01972e-06	NRP2, CXCL8, ITGB3, ODC1, TNC, TNFAIP3, PTGS2, CYR61, CTGF, FGF5, EFNB2, FLCN, CNN1, ZFP36, MYC, GPER1, ABL2, JARID2, JUNB, E2F7, EGR1, JUN, TNFRSF9, LIF, HMGA1, VEGFC, TNFRSF10B, NFATC2, SIRT6, HLA-A, KLF4, CGRRF1, TBX3, FOXP1, VEGFA, GREM1, FOSL1, GAL, TRIB1, SGK1, SLC25A33, ATF3, HBEGF	213	1552	16650	2.16577	0.00872728	0.000113877	0.000106609
GOTERM_BP_FAT	GO:0008284~positive regulation of cell proliferation	27	11.6883	3.06028e-05	NRP2, ITGB3, ODC1, TNC, TNFAIP3, PTGS2, CYR61, CTGF, FGF5, EFNB2, MYC, GPER1, EGR1, JUN, LIF, VEGFC, NFATC2, SIRT6, HLA-A, TBX3, FOXP1, VEGFA, GREM1, FOSL1, SLC25A33, ATF3, HBEGF	213	849	16650	2.48594	0.124376	0.00108866	0.00101917
GOTERM_BP_FAT	GO:0008283~cell proliferation	45	19.4805	3.4625e-05	NRP2, CXCL8, ITGB3, ODC1, BHLHE41, TNC, TNFAIP3, PTGS2, CYR61, CTGF, FGF5, EFNB2, FLCN, CNN1, ZFP36, MYC, GPER1, PDPN, JARID2, JUNB, E2F7, EGR1, JUN, CADM1, TNFRSF9, LIF, HMGA1, VEGFC, NFATC2, SIRT6, HLA-A, KLF4, CGRRF1, TBX3, FOXP1, VEGFA, GREM1, FOSL1, GAL, DAGLB, TRIB1, MXD1, SLC25A33, ATF3, HBEGF	213	1861	16650	1.89017	0.139529	0.00120218	0.00112545
GOTERM_BP_FAT	GO:0008285~negative regulation of cell proliferation	22	9.52381	9.03217e-05	JUN, CXCL8, TNFRSF9, LIF, HMGA1, VEGFC, TNFAIP3, SIRT6, KLF4, CGRRF1, PTGS2, GREM1, EFNB2, FOSL1, FLCN, CNN1, GAL, MYC, GPER1, JARID2, TRIB1, E2F7	213	651	16650	2.64166	0.324305	0.00266664	0.00249644
Annotation Cluster 5	Enrichment Score: 5.106408835194456
Category	Term	Count	%	PValue	Genes	List Total	Pop Hits	Pop Total	Fold Enrichment	Bonferroni	Benjamini	FDR
GOTERM_BP_FAT	GO:0072358~cardiovascular system development	35	15.1515	3.70548e-08	NRP2, CXCL8, ITGB3, SERPINE1, TNFAIP3, SMG9, PTGS2, CYR61, CTGF, EFNB2, GPER1, PDPN, JUNB, E2F7, KDM6B, EGR1, JUN, TNFRSF12A, ITGA3, TIPARP, LIF, VEGFC, MICAL2, SIRT6, KLF4, TBX3, RHOB, FOXP1, SMAD7, VEGFA, GREM1, FOSL1, SNAI1, SIK1, ITGA5	213	945	16650	2.89515	0.000160805	4.02044e-06	3.76384e-06
GOTERM_BP_FAT	GO:0072359~circulatory system development	35	15.1515	3.70548e-08	NRP2, CXCL8, ITGB3, SERPINE1, TNFAIP3, SMG9, PTGS2, CYR61, CTGF, EFNB2, GPER1, PDPN, JUNB, E2F7, KDM6B, EGR1, JUN, TNFRSF12A, ITGA3, TIPARP, LIF, VEGFC, MICAL2, SIRT6, KLF4, TBX3, RHOB, FOXP1, SMAD7, VEGFA, GREM1, FOSL1, SNAI1, SIK1, ITGA5	213	945	16650	2.89515	0.000160805	4.02044e-06	3.76384e-06
GOTERM_BP_FAT	GO:0001944~vasculature development	27	11.6883	6.94953e-08	NRP2, CXCL8, ITGB3, SERPINE1, TNFAIP3, PTGS2, CYR61, CTGF, EFNB2, GPER1, PDPN, JUNB, E2F7, EGR1, JUN, TNFRSF12A, TIPARP, LIF, VEGFC, KLF4, TBX3, RHOB, SMAD7, VEGFA, GREM1, FOSL1, ITGA5	213	610	16650	3.45994	0.000301564	6.55673e-06	6.13825e-06
GOTERM_BP_FAT	GO:0001568~blood vessel development	25	10.8225	3.45536e-07	NRP2, CXCL8, ITGB3, SERPINE1, TNFAIP3, PTGS2, CYR61, CTGF, EFNB2, GPER1, JUNB, E2F7, EGR1, JUN, TNFRSF12A, TIPARP, VEGFC, KLF4, TBX3, RHOB, SMAD7, VEGFA, GREM1, FOSL1, ITGA5	213	576	16650	3.39275	0.0014985	2.49938e-05	2.33985e-05
GOTERM_BP_FAT	GO:0048514~blood vessel morphogenesis	21	9.09091	4.9032e-06	JUN, NRP2, CXCL8, TNFRSF12A, TIPARP, ITGB3, SERPINE1, VEGFC, TNFAIP3, KLF4, PTGS2, CYR61, RHOB, CTGF, SMAD7, VEGFA, GREM1, EFNB2, ITGA5, JUNB, E2F7	213	491	16650	3.34328	0.0210551	0.000233845	0.00021892
GOTERM_BP_FAT	GO:1904018~positive regulation of vasculature development	11	4.7619	1.48442e-05	GREM1, EFNB2, EGR1, CXCL8, GPER1, SERPINE1, VEGFC, ITGA5, PTGS2, RHOB, VEGFA	213	143	16650	6.013	0.0623929	0.000591044	0.00055332
GOTERM_BP_FAT	GO:1901342~regulation of vasculature development	14	6.06061	1.59602e-05	EGR1, CXCL8, TNFRSF12A, SERPINE1, VEGFC, TNFAIP3, KLF4, PTGS2, RHOB, VEGFA, GREM1, EFNB2, GPER1, ITGA5	213	245	16650	4.4668	0.0669235	0.000629704	0.000589514
GOTERM_BP_FAT	GO:0001525~angiogenesis	18	7.79221	2.26742e-05	JUN, NRP2, CXCL8, TNFRSF12A, ITGB3, SERPINE1, VEGFC, TNFAIP3, KLF4, PTGS2, CYR61, RHOB, CTGF, VEGFA, GREM1, EFNB2, ITGA5, E2F7	213	413	16650	3.40688	0.09372	0.000833948	0.000780721
GOTERM_BP_FAT	GO:0008284~positive regulation of cell proliferation	27	11.6883	3.06028e-05	NRP2, ITGB3, ODC1, TNC, TNFAIP3, PTGS2, CYR61, CTGF, FGF5, EFNB2, MYC, GPER1, EGR1, JUN, LIF, VEGFC, NFATC2, SIRT6, HLA-A, TBX3, FOXP1, VEGFA, GREM1, FOSL1, SLC25A33, ATF3, HBEGF	213	849	16650	2.48594	0.124376	0.00108866	0.00101917
GOTERM_BP_FAT	GO:0048646~anatomical structure formation involved in morphogenesis	31	13.4199	0.000141663	RALA, NRP2, CXCL8, ITGB3, SERPINE1, TNFAIP3, PTGS2, CYR61, CTGF, EFNB2, PODXL, PDPN, JUNB, E2F7, KDM6B, DUSP5, JUN, TNFRSF12A, ITGA3, GDF15, DUSP1, VEGFC, NFATC2, KLF4, TBX3, RHOB, FOXP1, VEGFA, GREM1, SNAI1, ITGA5	213	1151	16650	2.10533	0.459283	0.00394112	0.00368958
GOTERM_BP_FAT	GO:0043542~endothelial cell migration	10	4.329	0.000159673	GREM1, EFNB2, NRP2, ITGB3, VEGFC, KLF4, PTGS2, RHOB, VEGFA, FOXP1	213	154	16650	5.07591	0.499944	0.00427765	0.00400463
GOTERM_BP_FAT	GO:0045765~regulation of angiogenesis	11	4.7619	0.000569132	GREM1, CXCL8, TNFRSF12A, SERPINE1, VEGFC, TNFAIP3, ITGA5, KLF4, PTGS2, RHOB, VEGFA	213	222	16650	3.87324	0.915478	0.0127295	0.011917
GOTERM_BP_FAT	GO:0045766~positive regulation of angiogenesis	8	3.4632	0.00120916	GREM1, CXCL8, SERPINE1, VEGFC, ITGA5, PTGS2, RHOB, VEGFA	213	127	16650	4.92403	0.994757	0.0229159	0.0214533
Annotation Cluster 6	Enrichment Score: 5.067530788561261
Category	Term	Count	%	PValue	Genes	List Total	Pop Hits	Pop Total	Fold Enrichment	Bonferroni	Benjamini	FDR
GOTERM_BP_FAT	GO:0072358~cardiovascular system development	35	15.1515	3.70548e-08	NRP2, CXCL8, ITGB3, SERPINE1, TNFAIP3, SMG9, PTGS2, CYR61, CTGF, EFNB2, GPER1, PDPN, JUNB, E2F7, KDM6B, EGR1, JUN, TNFRSF12A, ITGA3, TIPARP, LIF, VEGFC, MICAL2, SIRT6, KLF4, TBX3, RHOB, FOXP1, SMAD7, VEGFA, GREM1, FOSL1, SNAI1, SIK1, ITGA5	213	945	16650	2.89515	0.000160805	4.02044e-06	3.76384e-06
GOTERM_BP_FAT	GO:0072359~circulatory system development	35	15.1515	3.70548e-08	NRP2, CXCL8, ITGB3, SERPINE1, TNFAIP3, SMG9, PTGS2, CYR61, CTGF, EFNB2, GPER1, PDPN, JUNB, E2F7, KDM6B, EGR1, JUN, TNFRSF12A, ITGA3, TIPARP, LIF, VEGFC, MICAL2, SIRT6, KLF4, TBX3, RHOB, FOXP1, SMAD7, VEGFA, GREM1, FOSL1, SNAI1, SIK1, ITGA5	213	945	16650	2.89515	0.000160805	4.02044e-06	3.76384e-06
GOTERM_BP_FAT	GO:0048729~tissue morphogenesis	25	10.8225	1.36442e-06	RALA, NRP2, ITGB3, NTN4, TNC, CYR61, EFNB2, PODXL, MYC, KDM6B, ITGA3, LIF, VEGFC, MICAL2, SIRT6, KLF4, TBX3, RHOB, SMAD7, VEGFA, GREM1, KRT17, SNAI1, ITGA5, HBEGF	213	622	16650	3.14184	0.00590411	8.00217e-05	7.49143e-05
GOTERM_BP_FAT	GO:0007507~heart development	17	7.35931	0.000866614	KDM6B, JUN, NRP2, ITGA3, MICAL2, SMG9, SIRT6, CYR61, TBX3, FOXP1, SMAD7, VEGFA, GREM1, EFNB2, GPER1, SNAI1, SIK1	213	511	16650	2.60053	0.97678	0.0174935	0.016377
GOTERM_BP_FAT	GO:0009887~organ morphogenesis	21	9.09091	0.0283063	JUN, NRP2, TIPARP, BHLHE41, LIF, TNC, NTN4, VEGFC, MICAL2, TNFAIP3, SIRT6, CYR61, TBX3, CTGF, SMAD7, VEGFA, POLB, GREM1, EFNB2, MYC, SNAI1	213	992	16650	1.65479	1	0.235343	0.220323
Annotation Cluster 7	Enrichment Score: 4.891763316148839
Category	Term	Count	%	PValue	Genes	List Total	Pop Hits	Pop Total	Fold Enrichment	Bonferroni	Benjamini	FDR
GOTERM_BP_FAT	GO:0071310~cellular response to organic substance	60	25.974	8.91843e-09	NRP2, CXCL8, ITGB3, SERPINE1, TNC, TNFAIP3, CYR61, CTGF, FGF5, FLCN, ZFP36, MYC, GPER1, SESN2, PMEPA1, JUNB, TNFRSF12A, DUSP1, PAQR5, ITGA3, TRAF1, HLA-A, NGF, FOXP1, GREM1, TRIB3, SIK1, ITGA5, TRIB1, CD44, ATF3, PPP1R15A, PTGS2, FAM83G, NFIL3, IRAK2, CCL3, ABL2, EGR1, JUN, GOT1, GDF15, CCL20, TIPARP, TNFRSF9, VEGFC, TNFRSF10B, NR1D2, FBXO32, KLF4, SMAD7, VEGFA, CYLD, AGO4, CREBRF, CPEB3, SLC25A3…	213	2186	16650	2.14554	3.87052e-05	1.38236e-06	1.29413e-06
GOTERM_BP_FAT	GO:0070848~response to growth factor	26	11.2554	5.42495e-07	NRP2, CXCL8, ITGB3, TNC, CYR61, CTGF, FGF5, FAM83G, FLCN, ZFP36, MYC, PMEPA1, IER2, EGR1, JUN, ITGA3, GDF15, VEGFC, NGF, KLF4, SMAD7, VEGFA, GREM1, ITGA5, CD44, HSPA1A	213	634	16650	3.20567	0.00235166	3.67879e-05	3.444e-05
GOTERM_BP_FAT	GO:0071363~cellular response to growth factor stimulus	24	10.3896	3.39588e-06	EGR1, JUN, NRP2, CXCL8, GDF15, ITGA3, ITGB3, VEGFC, KLF4, NGF, CYR61, CTGF, SMAD7, VEGFA, FGF5, GREM1, FAM83G, FLCN, ZFP36, MYC, PMEPA1, ITGA5, CD44, HSPA1A	213	610	16650	3.0755	0.0146301	0.000167355	0.000156674
GOTERM_BP_FAT	GO:0009719~response to endogenous stimulus	41	17.7489	1.12928e-05	CXCL8, TNC, TNFAIP3, PTGS2, CYR61, CTGF, FGF5, FAM83G, FLCN, THBD, ZFP36, MYC, GPER1, SESN2, PEA15, PMEPA1, JUNB, IER2, EGR1, JUN, GOT1, PAQR5, ITGA3, GDF15, DUSP1, NR1D2, FBXO32, KLF4, FOXP1, C12ORF76, SMAD7, GREM1, FOSL1, GAL, CREBRF, SIK1, TRIB3, CPEB3, SLC25A33, CD44, HSPA1A	213	1548	16650	2.07037	0.0478294	0.000471257	0.000441179
GOTERM_BP_FAT	GO:0071495~cellular response to endogenous stimulus	34	14.7186	1.69976e-05	CXCL8, TNC, PTGS2, CYR61, CTGF, FGF5, FAM83G, FLCN, ZFP36, MYC, GPER1, SESN2, PMEPA1, JUNB, EGR1, JUN, GOT1, PAQR5, ITGA3, GDF15, DUSP1, NR1D2, FBXO32, KLF4, FOXP1, SMAD7, GREM1, CREBRF, SIK1, TRIB3, CPEB3, SLC25A33, CD44, HSPA1A	213	1185	16650	2.24282	0.0711151	0.00065283	0.000611163
GOTERM_BP_FAT	GO:0007167~enzyme linked receptor protein signaling pathway	29	12.5541	3.17107e-05	NRP2, NCF2, ITGB3, PTPRF, CYR61, CTGF, FGF5, EFNB2, FAM83G, FLCN, GPER1, ABL2, PMEPA1, EGR1, JUN, ITGA3, GDF15, TIPARP, LIF, VEGFC, STAM, NGF, SMAD7, VEGFA, GREM1, GPRC5A, ITGA5, HSPA1A, HBEGF	213	954	16650	2.37621	0.128576	0.00111658	0.00104532
GOTERM_BP_FAT	GO:0090287~regulation of cellular response to growth factor stimulus	11	4.7619	0.000874706	GREM1, FLCN, ITGA3, ITGB3, VEGFC, PMEPA1, ITGA5, CYR61, HSPA1A, SMAD7, VEGFA	213	235	16650	3.65898	0.977582	0.0175645	0.0164434
GOTERM_BP_FAT	GO:0007178~transmembrane receptor protein serine/threonine kinase signaling pathway	11	4.7619	0.00839458	GREM1, FAM83G, EGR1, FLCN, JUN, ITGA3, GDF15, PMEPA1, CYR61, HSPA1A, SMAD7	213	322	16650	2.67037	1	0.0998151	0.0934444
Annotation Cluster 8	Enrichment Score: 4.868365052373167
Category	Term	Count	%	PValue	Genes	List Total	Pop Hits	Pop Total	Fold Enrichment	Bonferroni	Benjamini	FDR
GOTERM_BP_FAT	GO:0010033~response to organic substance	75	32.4675	1.61363e-10	NRP2, CD83, CXCL8, ITGB3, SERPINE1, TNC, TNFAIP3, CYR61, CTGF, POLB, FGF5, THBD, FLCN, ZFP36, DUSP10, MYC, GPER1, SESN2, PEA15, PMEPA1, CHAC1, JUNB, IER2, TNFRSF12A, DUSP1, PAQR5, ITGA3, TRAF1, HLA-A, NGF, FOXP1, GREM1, GAL, KCNMA1, TRIB3, SIK1, ITGA5, TRIB1, CRYAB, CD44, ATF3, PPP1R15A, PTGS2, RELB, FAM83G, NFIL3, IRAK2, DNAJB5, CCL3, ABL2, EGR1, JUN, GOT1, GDF15, CCL20, TIPARP, TNFRSF9, VEGFC, …	213	2822	16650	2.07749	7.00317e-07	5.17658e-07	4.84619e-07
GOTERM_BP_FAT	GO:0035556~intracellular signal transduction	71	30.7359	5.35776e-10	RAB3B, CXCL8, MAST4, TNFAIP3, RND3, DUSP16, SH3RF1, CYR61, DUSP14, CTGF, POLB, FGF5, AKAP12, FLCN, ZFP36, DUSP10, MYC, GPER1, SESN2, PEA15, CHAC1, IER3, DUSP5, DUSP1, ITGA3, RRAS2, DUSP8, NGF, RHOB, GREM1, SFPQ, GAL, MYADM, TRIB3, SIK1, SGK1, TRIB1, CRYAB, CD44, ATF3, ARL8A, HBEGF, PPP1R15A, RALA, SEMA7A, RRAD, PTGS2, RELB, NUAK2, IRAK2, CCL3, GPAT3, FNIP1, E2F7, JUN, GDF15, CCL20, LIF, NFATC2, T…	213	2657	16650	2.08882	2.32527e-06	5.17658e-07	4.84619e-07
GOTERM_BP_FAT	GO:0010648~negative regulation of cell communication	43	18.6147	9.79622e-10	PPP1R15A, CXCL8, SERPINE1, TNFAIP3, ABHD6, GDPD5, PTGS2, DUSP16, SH3RF1, DUSP14, FLCN, DUSP10, RAB11FIP1, MYC, GPER1, SESN2, PEA15, PMEPA1, CHAC1, FNIP1, EGR1, DUSP5, ITGA3, DUSP1, LIF, TNFRSF10B, STAM, KLF4, DUSP8, FOXP1, SMAD7, GREM1, CYLD, GPRC5A, CREBRF, MYADM, SNAI1, RGS10, TRIB1, CD44, ATF3, HSPA1B, HSPA1A	213	1182	16650	2.84371	4.25155e-06	5.22979e-07	4.896e-07
GOTERM_BP_FAT	GO:0023057~negative regulation of signaling	43	18.6147	1.08452e-09	PPP1R15A, CXCL8, SERPINE1, TNFAIP3, ABHD6, GDPD5, PTGS2, DUSP16, SH3RF1, DUSP14, FLCN, DUSP10, RAB11FIP1, MYC, GPER1, SESN2, PEA15, PMEPA1, CHAC1, FNIP1, EGR1, DUSP5, ITGA3, DUSP1, LIF, TNFRSF10B, STAM, KLF4, DUSP8, FOXP1, SMAD7, GREM1, CYLD, GPRC5A, CREBRF, MYADM, SNAI1, RGS10, TRIB1, CD44, ATF3, HSPA1B, HSPA1A	213	1186	16650	2.83412	4.7068e-06	5.22979e-07	4.896e-07
GOTERM_BP_FAT	GO:0051248~negative regulation of protein metabolic process	40	17.316	1.21951e-09	PPP1R15A, ITGB3, SERPINE1, TNFAIP3, DUSP16, SH3RF1, DUSP14, FLCN, ZFP36, DUSP10, CAMK2N1, MYC, GPER1, SESN2, PMEPA1, APBB1, CHAC1, JARID2, FNIP1, DUSP5, JUN, DUSP1, LIF, NGF, KLF4, DUSP8, SMAD7, VEGFA, GREM1, GPRC5A, AGO4, MYADM, TRIB3, CPEB3, TRIB1, CRYAB, CD44, ATF3, HSPA1B, HSPA1A	213	1049	16650	2.98071	5.29265e-06	5.27729e-07	4.94046e-07
GOTERM_BP_FAT	GO:0070887~cellular response to chemical stimulus	69	29.8701	3.19934e-09	NRP2, CXCL8, ZFAND2A, ITGB3, SERPINE1, TNC, TNFAIP3, CYR61, CTGF, FGF5, FLCN, ZFP36, MYC, GPER1, SESN2, PMEPA1, JUNB, KDM6B, TNFRSF12A, DUSP1, PAQR5, ITGA3, TRAF1, HLA-A, NGF, RHOB, FOXP1, GREM1, SFPQ, TRIB3, SIK1, ITGA5, TRIB1, CD44, ATF3, HBEGF, OSER1, PPP1R15A, PTGS2, FAM83G, NFIL3, IRAK2, CCL3, ABL2, EGR1, JUN, BRF2, GOT1, GDF15, CCL20, TIPARP, TNFRSF9, VEGFC, TNFRSF10B, NR1D2, FBXO32, KLF4, …	213	2648	16650	2.03688	1.3885e-05	8.00636e-07	7.49536e-07
GOTERM_BP_FAT	GO:0032269~negative regulation of cellular protein metabolic process	38	16.4502	3.20113e-09	PPP1R15A, SERPINE1, TNFAIP3, DUSP16, SH3RF1, DUSP14, FLCN, ZFP36, DUSP10, CAMK2N1, MYC, GPER1, SESN2, PMEPA1, CHAC1, JARID2, FNIP1, DUSP5, JUN, DUSP1, LIF, NGF, KLF4, DUSP8, SMAD7, VEGFA, GREM1, GPRC5A, AGO4, MYADM, TRIB3, CPEB3, TRIB1, CRYAB, CD44, ATF3, HSPA1B, HSPA1A	213	992	16650	2.99438	1.38928e-05	8.00636e-07	7.49536e-07
GOTERM_BP_FAT	GO:0009968~negative regulation of signal transduction	40	17.316	3.50509e-09	PPP1R15A, CXCL8, SERPINE1, TNFAIP3, GDPD5, DUSP16, SH3RF1, DUSP14, FLCN, DUSP10, MYC, GPER1, SESN2, PEA15, PMEPA1, CHAC1, FNIP1, EGR1, DUSP5, ITGA3, DUSP1, LIF, TNFRSF10B, STAM, KLF4, DUSP8, FOXP1, SMAD7, GREM1, CYLD, GPRC5A, CREBRF, MYADM, SNAI1, RGS10, TRIB1, CD44, ATF3, HSPA1B, HSPA1A	213	1089	16650	2.87122	1.5212e-05	8.00636e-07	7.49536e-07
GOTERM_BP_FAT	GO:0042326~negative regulation of phosphorylation	24	10.3896	6.18559e-09	PPP1R15A, DUSP5, JUN, DUSP1, LIF, TNFAIP3, SIRT6, KLF4, DUSP8, DUSP16, DUSP14, SMAD7, GREM1, FLCN, DUSP10, GPRC5A, CAMK2N1, MYC, GPER1, MYADM, PMEPA1, TRIB3, TRIB1, ATF3	213	428	16650	4.38331	2.68451e-05	1.16237e-06	1.08819e-06
GOTERM_BP_FAT	GO:0001933~negative regulation of protein phosphorylation	23	9.95671	6.42788e-09	PPP1R15A, DUSP5, JUN, DUSP1, LIF, TNFAIP3, KLF4, DUSP8, DUSP16, DUSP14, SMAD7, GREM1, FLCN, DUSP10, GPRC5A, CAMK2N1, MYC, GPER1, MYADM, PMEPA1, TRIB3, TRIB1, ATF3	213	393	16650	4.57478	2.78966e-05	1.16237e-06	1.08819e-06
GOTERM_BP_FAT	GO:0048585~negative regulation of response to stimulus	45	19.4805	7.93242e-09	PPP1R15A, SEMA7A, CXCL8, SERPINE1, TNFAIP3, GDPD5, DUSP16, SH3RF1, DUSP14, FLCN, THBD, ZFP36, DUSP10, MYC, GPER1, SESN2, PEA15, PMEPA1, CHAC1, FNIP1, EGR1, DUSP5, ITGA3, DUSP1, SEMA4B, LIF, TNFRSF10B, STAM, HLA-A, KLF4, DUSP8, FOXP1, SMAD7, GREM1, CYLD, GPRC5A, CREBRF, MYADM, SNAI1, RGS10, TRIB1, CD44, ATF3, HSPA1B, HSPA1A	213	1369	16650	2.56947	3.44261e-05	1.37707e-06	1.28918e-06
GOTERM_BP_FAT	GO:0071310~cellular response to organic substance	60	25.974	8.91843e-09	NRP2, CXCL8, ITGB3, SERPINE1, TNC, TNFAIP3, CYR61, CTGF, FGF5, FLCN, ZFP36, MYC, GPER1, SESN2, PMEPA1, JUNB, TNFRSF12A, DUSP1, PAQR5, ITGA3, TRAF1, HLA-A, NGF, FOXP1, GREM1, TRIB3, SIK1, ITGA5, TRIB1, CD44, ATF3, PPP1R15A, PTGS2, FAM83G, NFIL3, IRAK2, CCL3, ABL2, EGR1, JUN, GOT1, GDF15, CCL20, TIPARP, TNFRSF9, VEGFC, TNFRSF10B, NR1D2, FBXO32, KLF4, SMAD7, VEGFA, CYLD, AGO4, CREBRF, CPEB3, SLC25A3…	213	2186	16650	2.14554	3.87052e-05	1.38236e-06	1.29413e-06
GOTERM_BP_FAT	GO:0042325~regulation of phosphorylation	45	19.4805	1.33507e-08	PPP1R15A, SEMA7A, ITGB3, TNFAIP3, DUSP16, SH3RF1, CYR61, DUSP14, CTGF, FLCN, DUSP10, IRAK2, CAMK2N1, MYC, GPER1, SESN2, PEA15, CCL3, PMEPA1, SNX9, FNIP1, DUSP5, JUN, CCL20, GDF15, DUSP1, LIF, VEGFC, TNFRSF10B, SIRT6, NGF, KLF4, DUSP8, SMAD7, VEGFA, GREM1, GPRC5A, MYADM, TRIB3, ITGA5, TRIB1, SLC25A33, MAP3K14, CD44, ATF3	213	1393	16650	2.5252	5.79402e-05	1.998e-06	1.87048e-06
GOTERM_BP_FAT	GO:0001932~regulation of protein phosphorylation	43	18.6147	1.61326e-08	PPP1R15A, SEMA7A, ITGB3, TNFAIP3, DUSP16, SH3RF1, CYR61, DUSP14, CTGF, FLCN, DUSP10, IRAK2, CAMK2N1, MYC, GPER1, SESN2, PEA15, CCL3, PMEPA1, SNX9, FNIP1, DUSP5, JUN, CCL20, GDF15, DUSP1, LIF, VEGFC, TNFRSF10B, NGF, KLF4, DUSP8, SMAD7, VEGFA, GREM1, GPRC5A, MYADM, TRIB3, ITGA5, TRIB1, MAP3K14, CD44, ATF3	213	1300	16650	2.58559	7.00132e-05	2.33385e-06	2.1849e-06
GOTERM_BP_FAT	GO:0031324~negative regulation of cellular metabolic process	62	26.8398	1.83342e-08	ITGB3, SERPINE1, BHLHE41, TNFAIP3, DUSP16, SH3RF1, DUSP14, FLCN, ZFP36, DUSP10, MYC, GPER1, SESN2, PMEPA1, CHAC1, JARID2, JUNB, DUSP5, DUSP1, SIRT6, DUSP8, NGF, FOXP1, GREM1, SFPQ, GPRC5A, MYADM, TRIB3, SIK1, TRIB1, CRYAB, CD44, ATF3, HBEGF, PPP1R37, PPP1R15A, RELB, NFIL3, CAMK2N1, DNAJB5, CCL3, FNIP1, E2F7, EGR1, JUN, LIF, HMGA1, NFATC2, NR1D2, KLF4, TBX3, SMAD7, VEGFA, AGO4, BHLHE40, CREBRF, SN…	213	2345	16650	2.06673	7.95674e-05	2.5036e-06	2.34381e-06
GOTERM_BP_FAT	GO:0006468~protein phosphorylation	53	22.9437	2.51391e-08	MAST4, ITGB3, TNFAIP3, DUSP16, SH3RF1, CYR61, DUSP14, CTGF, FGF5, FLCN, ZFP36, DUSP10, MYC, GPER1, SESN2, PEA15, PMEPA1, DUSP5, DUSP1, DUSP8, NGF, GREM1, GPRC5A, MYADM, TRIB3, SIK1, ITGA5, SGK1, TRIB1, CRYAB, CD44, ATF3, HBEGF, PPP1R15A, SEMA7A, NUAK2, CAMK2N1, IRAK2, CCL3, ABL2, SNX9, FNIP1, JUN, GDF15, CCL20, MOK, LIF, VEGFC, TNFRSF10B, KLF4, SMAD7, VEGFA, MAP3K14	213	1852	16650	2.23702	0.000109098	3.30618e-06	3.09516e-06
GOTERM_BP_FAT	GO:0009966~regulation of signal transduction	68	29.4372	2.73166e-08	CXCL8, ITGB3, SERPINE1, TNFAIP3, DUSP16, SH3RF1, CYR61, DUSP14, CTGF, FGF5, AKAP12, FLCN, DUSP10, MYC, GPER1, SESN2, PEA15, PMEPA1, CHAC1, IER3, DUSP5, TNFRSF12A, DUSP1, ITGA3, TRAF1, DUSP8, NGF, RHOB, FOXP1, GREM1, SFPQ, GPRC5A, MYADM, TRIB3, ITGA5, TRIB1, CD44, ATF3, HBEGF, PPP1R15A, SEMA7A, ABHD6, GDPD5, PTGS2, IRAK2, CCL3, GPAT3, FNIP1, EGR1, JUN, GDF15, CCL20, STARD10, LIF, VEGFC, G0S2, TNFR…	213	2728	16650	1.94849	0.000118547	3.38726e-06	3.17107e-06
GOTERM_BP_FAT	GO:0043408~regulation of MAPK cascade	29	12.5541	4.03709e-08	SEMA7A, DUSP16, SH3RF1, CYR61, DUSP14, CTGF, FLCN, DUSP10, IRAK2, MYC, GPER1, PEA15, CCL3, DUSP5, JUN, CCL20, GDF15, DUSP1, LIF, NGF, KLF4, DUSP8, VEGFA, GREM1, TRIB3, TRIB1, MAP3K14, CD44, ATF3	213	678	16650	3.34351	0.000175194	4.27341e-06	4.00066e-06
GOTERM_BP_FAT	GO:0019220~regulation of phosphate metabolic process	48	20.7792	4.42107e-08	PPP1R37, PPP1R15A, SEMA7A, ITGB3, TNFAIP3, DUSP16, SH3RF1, CYR61, DUSP14, CTGF, AKAP12, FLCN, DUSP10, IRAK2, CAMK2N1, MYC, GPER1, SESN2, PEA15, CCL3, PMEPA1, SNX9, FNIP1, DUSP5, JUN, CCL20, GDF15, DUSP1, LIF, VEGFC, TNFRSF10B, SIRT6, NGF, KLF4, DUSP8, SMAD7, VEGFA, GREM1, GPRC5A, MC5R, MYADM, TRIB3, ITGA5, TRIB1, SLC25A33, MAP3K14, CD44, ATF3	213	1610	16650	2.3305	0.000191856	4.44425e-06	4.1606e-06
GOTERM_BP_FAT	GO:0051174~regulation of phosphorus metabolic process	48	20.7792	4.5057e-08	PPP1R37, PPP1R15A, SEMA7A, ITGB3, TNFAIP3, DUSP16, SH3RF1, CYR61, DUSP14, CTGF, AKAP12, FLCN, DUSP10, IRAK2, CAMK2N1, MYC, GPER1, SESN2, PEA15, CCL3, PMEPA1, SNX9, FNIP1, DUSP5, JUN, CCL20, GDF15, DUSP1, LIF, VEGFC, TNFRSF10B, SIRT6, NGF, KLF4, DUSP8, SMAD7, VEGFA, GREM1, GPRC5A, MC5R, MYADM, TRIB3, ITGA5, TRIB1, SLC25A33, MAP3K14, CD44, ATF3	213	1611	16650	2.32906	0.000195528	4.44425e-06	4.1606e-06
GOTERM_BP_FAT	GO:0010646~regulation of cell communication	72	31.1688	5.24615e-08	RAB3B, CXCL8, ITGB3, SERPINE1, TNFAIP3, DUSP16, SH3RF1, CYR61, DUSP14, CTGF, FGF5, AKAP12, FLCN, DUSP10, MYC, GPER1, SESN2, PEA15, PMEPA1, CHAC1, IER3, DUSP5, TNFRSF12A, DUSP1, ITGA3, TRAF1, DUSP8, NGF, RHOB, FOXP1, GREM1, SFPQ, GAL, GPRC5A, MYADM, TRIB3, ITGA5, TRIB1, CD44, ATF3, HBEGF, PPP1R15A, SEMA7A, ABHD6, GDPD5, PTGS2, RAB11FIP1, IRAK2, CCL3, GPAT3, FNIP1, EGR1, JUN, GDF15, CCL20, STARD10,…	213	3020	16650	1.86363	0.000227657	5.05962e-06	4.73669e-06
GOTERM_BP_FAT	GO:0000165~MAPK cascade	32	13.8528	9.36997e-08	SEMA7A, DUSP16, SH3RF1, CYR61, DUSP14, CTGF, FGF5, FLCN, ZFP36, DUSP10, IRAK2, MYC, GPER1, PEA15, CCL3, DUSP5, JUN, CCL20, DUSP1, LIF, NGF, KLF4, DUSP8, VEGFA, GREM1, TRIB3, TRIB1, CRYAB, MAP3K14, CD44, ATF3, HBEGF	213	841	16650	2.97433	0.000406574	8.3164e-06	7.78561e-06
GOTERM_BP_FAT	GO:0031400~negative regulation of protein modification process	26	11.2554	9.55909e-08	PPP1R15A, TNFAIP3, DUSP16, DUSP14, FLCN, DUSP10, CAMK2N1, MYC, GPER1, PMEPA1, JARID2, DUSP5, JUN, DUSP1, LIF, KLF4, DUSP8, SMAD7, GREM1, GPRC5A, MYADM, TRIB3, TRIB1, ATF3, HSPA1B, HSPA1A	213	578	16650	3.51625	0.000414778	8.3164e-06	7.78561e-06
GOTERM_BP_FAT	GO:0051246~regulation of protein metabolic process	63	27.2727	9.58111e-08	MAST4, ZFAND2A, ITGB3, SERPINE1, RNF19B, TNFAIP3, DUSP16, SH3RF1, CYR61, DUSP14, CTGF, FLCN, ZFP36, DUSP10, MYC, GPER1, SESN2, PEA15, PMEPA1, CHAC1, JARID2, DUSP5, DUSP1, DUSP8, NGF, GREM1, GPRC5A, MYADM, TRIB3, ITGA5, TRIB1, CRYAB, CD44, ATF3, PPP1R15A, SEMA7A, CEBPG, ODC1, CAMK2N1, IRAK2, CCL3, SNX9, APBB1, FNIP1, EGR1, JUN, GDF15, CCL20, TIPARP, LIF, VEGFC, TNFRSF10B, KLF4, SMAD7, VEGFA, ABTB2…	213	2512	16650	1.96045	0.000415734	8.3164e-06	7.78561e-06
GOTERM_BP_FAT	GO:0023051~regulation of signaling	72	31.1688	1.02879e-07	RAB3B, CXCL8, ITGB3, SERPINE1, TNFAIP3, DUSP16, SH3RF1, CYR61, DUSP14, CTGF, FGF5, AKAP12, FLCN, DUSP10, MYC, GPER1, SESN2, PEA15, PMEPA1, CHAC1, IER3, DUSP5, TNFRSF12A, DUSP1, ITGA3, TRAF1, DUSP8, NGF, RHOB, FOXP1, GREM1, SFPQ, GAL, GPRC5A, MYADM, TRIB3, ITGA5, TRIB1, CD44, ATF3, HBEGF, PPP1R15A, SEMA7A, ABHD6, GDPD5, PTGS2, RAB11FIP1, IRAK2, CCL3, GPAT3, FNIP1, EGR1, JUN, GDF15, CCL20, STARD10,…	213	3070	16650	1.83328	0.000446394	8.58641e-06	8.03838e-06
GOTERM_BP_FAT	GO:0010563~negative regulation of phosphorus metabolic process	25	10.8225	1.2244e-07	PPP1R37, PPP1R15A, TNFAIP3, DUSP16, DUSP14, FLCN, DUSP10, CAMK2N1, MYC, GPER1, PMEPA1, DUSP5, JUN, DUSP1, LIF, SIRT6, KLF4, DUSP8, SMAD7, GREM1, GPRC5A, MYADM, TRIB3, TRIB1, ATF3	213	544	16650	3.59233	0.000531249	9.66163e-06	9.04498e-06
GOTERM_BP_FAT	GO:0045936~negative regulation of phosphate metabolic process	25	10.8225	1.2244e-07	PPP1R37, PPP1R15A, TNFAIP3, DUSP16, DUSP14, FLCN, DUSP10, CAMK2N1, MYC, GPER1, PMEPA1, DUSP5, JUN, DUSP1, LIF, SIRT6, KLF4, DUSP8, SMAD7, GREM1, GPRC5A, MYADM, TRIB3, TRIB1, ATF3	213	544	16650	3.59233	0.000531249	9.66163e-06	9.04498e-06
GOTERM_BP_FAT	GO:0023014~signal transduction by protein phosphorylation	32	13.8528	2.36641e-07	SEMA7A, DUSP16, SH3RF1, CYR61, DUSP14, CTGF, FGF5, FLCN, ZFP36, DUSP10, IRAK2, MYC, GPER1, PEA15, CCL3, DUSP5, JUN, CCL20, DUSP1, LIF, NGF, KLF4, DUSP8, VEGFA, GREM1, TRIB3, TRIB1, CRYAB, MAP3K14, CD44, ATF3, HBEGF	213	877	16650	2.85223	0.00102649	1.80179e-05	1.68679e-05
GOTERM_BP_FAT	GO:0031399~regulation of protein modification process	47	20.3463	3.15772e-07	PPP1R15A, SEMA7A, ITGB3, TNFAIP3, DUSP16, SH3RF1, CYR61, DUSP14, CTGF, FLCN, DUSP10, IRAK2, CAMK2N1, MYC, GPER1, SESN2, PEA15, CCL3, PMEPA1, SNX9, JARID2, FNIP1, EGR1, DUSP5, JUN, CCL20, GDF15, DUSP1, LIF, VEGFC, TNFRSF10B, NGF, KLF4, DUSP8, SMAD7, VEGFA, GREM1, GPRC5A, MYADM, TRIB3, ITGA5, TRIB1, MAP3K14, CD44, ATF3, HSPA1B, HSPA1A	213	1664	16650	2.2079	0.00136951	2.3228e-05	2.17455e-05
GOTERM_BP_FAT	GO:1902532~negative regulation of intracellular signal transduction	22	9.52381	3.65176e-07	DUSP5, DUSP1, ITGA3, LIF, TNFAIP3, KLF4, DUSP8, DUSP16, DUSP14, CYLD, FLCN, DUSP10, MYC, GPER1, SESN2, MYADM, SNAI1, FNIP1, CD44, HSPA1B, ATF3, HSPA1A	213	454	16650	3.78793	0.00158361	2.59814e-05	2.43231e-05
GOTERM_BP_FAT	GO:1902531~regulation of intracellular signal transduction	47	20.3463	7.33776e-07	SEMA7A, TNFAIP3, PTGS2, DUSP16, SH3RF1, CYR61, DUSP14, CTGF, FGF5, AKAP12, FLCN, DUSP10, IRAK2, MYC, GPER1, SESN2, PEA15, CCL3, GPAT3, FNIP1, IER3, DUSP5, JUN, ITGA3, CCL20, GDF15, DUSP1, LIF, TNFRSF10B, NGF, KLF4, DUSP8, RHOB, VEGFA, GREM1, CYLD, SFPQ, MYADM, SNAI1, TRIB3, TRIB1, MAP3K14, CD44, ATF3, HSPA1B, HSPA1A, HBEGF	213	1714	16650	2.14349	0.00317952	4.68322e-05	4.38431e-05
GOTERM_BP_FAT	GO:0007166~cell surface receptor signaling pathway	63	27.2727	8.41471e-07	ROBO3, NRP2, CXCL8, NCF2, ITGB3, SERPINE1, TNFAIP3, SH3RF1, PTPRF, CYR61, CTGF, FGF5, FLCN, MYC, GPER1, PEA15, PMEPA1, CHAC1, TNFRSF12A, ITGA3, TRAF1, HLA-A, NGF, GREM1, GPRC5A, ITGA5, TRIB1, CD44, ATF3, HBEGF, SEMA7A, GDPD5, RELB, EFNB2, FAM83G, BAG3, IRAK2, CCL3, ABL2, EGR1, JUN, GOT1, GDF15, CCL20, TIPARP, SEMA4B, TNFRSF9, LIF, VEGFC, NFATC2, G0S2, TNFRSF10B, STAM, KLF4, SMAD7, VEGFA, CYLD, AG…	213	2669	16650	1.84513	0.00364533	5.29273e-05	4.95492e-05
GOTERM_BP_FAT	GO:0016310~phosphorylation	55	23.8095	1.57625e-06	MAST4, ITGB3, TNFAIP3, DUSP16, SH3RF1, CYR61, DUSP14, CTGF, FGF5, FLCN, ZFP36, DUSP10, MYC, GPER1, SESN2, PEA15, PMEPA1, DUSP5, DUSP1, SIRT6, DUSP8, NGF, GREM1, GPRC5A, MYADM, TRIB3, SIK1, ITGA5, SGK1, TRIB1, CRYAB, CD44, ATF3, HBEGF, PPP1R15A, SEMA7A, NUAK2, CAMK2N1, IRAK2, CCL3, ABL2, SNX9, FNIP1, JUN, GDF15, CCL20, MOK, LIF, VEGFC, TNFRSF10B, KLF4, SMAD7, VEGFA, SLC25A33, MAP3K14	213	2229	16650	1.9288	0.00681757	9.12121e-05	8.53905e-05
GOTERM_BP_FAT	GO:0006796~phosphate-containing compound metabolic process	68	29.4372	2.83095e-06	MAST4, ITGB3, TNFAIP3, DUSP16, SH3RF1, PTPRF, CYR61, DUSP14, CTGF, POLB, FGF5, AKAP12, FLCN, ZFP36, DUSP10, SCP2, MYC, GPER1, SESN2, PEA15, PMEPA1, UPP1, DUSP5, DUSP1, SIRT6, DUSP8, NGF, GREM1, GPRC5A, MYADM, TRIB3, SIK1, ITGA5, SGK1, TRIB1, CRYAB, PLPP2, CD44, ATF3, HBEGF, PPP1R37, PPP1R15A, SEMA7A, ABHD6, ABHD5, NUAK2, CAMK2N1, IRAK2, CCL3, ABL2, GPAT3, SNX9, FNIP1, JUN, GDF15, CCL20, MOK, LIF,…	213	3083	16650	1.72413	0.0122112	0.000151683	0.000142002
GOTERM_BP_FAT	GO:0006793~phosphorus metabolic process	68	29.4372	3.03408e-06	MAST4, ITGB3, TNFAIP3, DUSP16, SH3RF1, PTPRF, CYR61, DUSP14, CTGF, POLB, FGF5, AKAP12, FLCN, ZFP36, DUSP10, SCP2, MYC, GPER1, SESN2, PEA15, PMEPA1, UPP1, DUSP5, DUSP1, SIRT6, DUSP8, NGF, GREM1, GPRC5A, MYADM, TRIB3, SIK1, ITGA5, SGK1, TRIB1, CRYAB, PLPP2, CD44, ATF3, HBEGF, PPP1R37, PPP1R15A, SEMA7A, ABHD6, ABHD5, NUAK2, CAMK2N1, IRAK2, CCL3, ABL2, GPAT3, SNX9, FNIP1, JUN, GDF15, CCL20, MOK, LIF,…	213	3089	16650	1.72078	0.0130816	0.000158649	0.000148524
GOTERM_BP_FAT	GO:0043409~negative regulation of MAPK cascade	12	5.19481	3.27086e-06	DUSP5, FLCN, DUSP10, DUSP1, MYC, GPER1, LIF, KLF4, DUSP8, DUSP16, ATF3, DUSP14	213	149	16650	6.29549	0.0140953	0.000165064	0.000154529
GOTERM_BP_FAT	GO:0032268~regulation of cellular protein metabolic process	56	24.2424	3.3815e-06	ZFAND2A, ITGB3, SERPINE1, RNF19B, TNFAIP3, DUSP16, SH3RF1, CYR61, DUSP14, CTGF, FLCN, ZFP36, DUSP10, MYC, GPER1, SESN2, PEA15, PMEPA1, CHAC1, JARID2, DUSP5, DUSP1, DUSP8, NGF, GREM1, GPRC5A, MYADM, TRIB3, ITGA5, TRIB1, CRYAB, CD44, ATF3, PPP1R15A, SEMA7A, CAMK2N1, IRAK2, CCL3, SNX9, FNIP1, EGR1, JUN, GDF15, CCL20, LIF, VEGFC, TNFRSF10B, KLF4, SMAD7, VEGFA, KRT17, AGO4, CPEB3, MAP3K14, HSPA1B, HSP…	213	2346	16650	1.86593	0.0145686	0.000167355	0.000156674
GOTERM_BP_FAT	GO:0051247~positive regulation of protein metabolic process	41	17.7489	6.05623e-06	PPP1R15A, SEMA7A, ZFAND2A, ITGB3, CEBPG, TNFAIP3, RNF19B, CYR61, CTGF, FLCN, IRAK2, MYC, GPER1, PEA15, CCL3, SNX9, JARID2, FNIP1, EGR1, DUSP5, JUN, CCL20, GDF15, TIPARP, LIF, VEGFC, TNFRSF10B, NGF, KLF4, SMAD7, VEGFA, GREM1, KRT17, CREBRF, TRIB3, ITGA5, CPEB3, TRIB1, MAP3K14, CD44, HSPA1A	213	1508	16650	2.12528	0.0259417	0.000279617	0.000261771
GOTERM_BP_FAT	GO:0036211~protein modification process	78	33.7662	6.44888e-06	RAB3B, RNF11, CRTC2, MAST4, ITGB3, RNF19B, TNFAIP3, DUSP16, SH3RF1, PTPRF, CYR61, DUSP14, CTGF, FGF5, FLCN, ZFP36, DUSP10, MYC, GPER1, SESN2, PEA15, PMEPA1, VCPKMT, JARID2, KDM6B, DUSP5, DUSP1, SIRT6, DUSP8, NGF, GREM1, SFPQ, GPRC5A, MYADM, TRIB3, SIK1, ITGA5, SGK1, TRIB1, CRYAB, PLPP2, CD44, ATF3, KDM7A, HBEGF, ATG4D, PPP1R15A, SEMA7A, NUAK2, CAMK2N1, IRAK2, CCL3, ABL2, FEM1C, SNX9, APBB1, FNIP1…	213	3818	16650	1.59696	0.0276002	0.000291543	0.000272936
GOTERM_BP_FAT	GO:0006464~cellular protein modification process	78	33.7662	6.44888e-06	RAB3B, RNF11, CRTC2, MAST4, ITGB3, RNF19B, TNFAIP3, DUSP16, SH3RF1, PTPRF, CYR61, DUSP14, CTGF, FGF5, FLCN, ZFP36, DUSP10, MYC, GPER1, SESN2, PEA15, PMEPA1, VCPKMT, JARID2, KDM6B, DUSP5, DUSP1, SIRT6, DUSP8, NGF, GREM1, SFPQ, GPRC5A, MYADM, TRIB3, SIK1, ITGA5, SGK1, TRIB1, CRYAB, PLPP2, CD44, ATF3, KDM7A, HBEGF, ATG4D, PPP1R15A, SEMA7A, NUAK2, CAMK2N1, IRAK2, CCL3, ABL2, FEM1C, SNX9, APBB1, FNIP1…	213	3818	16650	1.59696	0.0276002	0.000291543	0.000272936
GOTERM_BP_FAT	GO:0009719~response to endogenous stimulus	41	17.7489	1.12928e-05	CXCL8, TNC, TNFAIP3, PTGS2, CYR61, CTGF, FGF5, FAM83G, FLCN, THBD, ZFP36, MYC, GPER1, SESN2, PEA15, PMEPA1, JUNB, IER2, EGR1, JUN, GOT1, PAQR5, ITGA3, GDF15, DUSP1, NR1D2, FBXO32, KLF4, FOXP1, C12ORF76, SMAD7, GREM1, FOSL1, GAL, CREBRF, SIK1, TRIB3, CPEB3, SLC25A33, CD44, HSPA1A	213	1548	16650	2.07037	0.0478294	0.000471257	0.000441179
GOTERM_BP_FAT	GO:0048584~positive regulation of response to stimulus	49	21.2121	1.37783e-05	CXCL8, ITGB3, SERPINE1, TNFAIP3, PVR, CYR61, CTGF, AKAP12, THBD, FLCN, MYC, GPER1, PEA15, DUSP5, TNFRSF12A, HLA-A, NGF, GREM1, SFPQ, ITGA5, CD44, ATF3, HBEGF, PPP1R15A, SEMA7A, CEBPG, PTGS2, RELB, IRAK2, CCL3, APBB1, JUN, CADM1, GDF15, CCL20, STARD10, LIF, HMGA1, VEGFC, NFATC2, G0S2, TNFRSF10B, STAM, VEGFA, CYLD, CREBRF, MAP3K14, HSPA1B, HSPA1A	213	2030	16650	1.88684	0.0580453	0.000558857	0.000523188
GOTERM_BP_FAT	GO:0000188~inactivation of MAPK activity	6	2.5974	1.68874e-05	DUSP5, DUSP10, DUSP1, DUSP8, DUSP16, DUSP14	213	26	16650	18.039	0.0706704	0.00065283	0.000611163
GOTERM_BP_FAT	GO:0071495~cellular response to endogenous stimulus	34	14.7186	1.69976e-05	CXCL8, TNC, PTGS2, CYR61, CTGF, FGF5, FAM83G, FLCN, ZFP36, MYC, GPER1, SESN2, PMEPA1, JUNB, EGR1, JUN, GOT1, PAQR5, ITGA3, GDF15, DUSP1, NR1D2, FBXO32, KLF4, FOXP1, SMAD7, GREM1, CREBRF, SIK1, TRIB3, CPEB3, SLC25A33, CD44, HSPA1A	213	1185	16650	2.24282	0.0711151	0.00065283	0.000611163
GOTERM_BP_FAT	GO:0070372~regulation of ERK1 and ERK2 cascade	14	6.06061	1.89462e-05	SEMA7A, JUN, DUSP1, CCL20, LIF, KLF4, CYR61, CTGF, VEGFA, FLCN, GPER1, CCL3, CD44, ATF3	213	249	16650	4.39504	0.0789374	0.000721285	0.000675249
GOTERM_BP_FAT	GO:0032270~positive regulation of cellular protein metabolic process	37	16.0173	4.99815e-05	PPP1R15A, SEMA7A, ZFAND2A, ITGB3, TNFAIP3, RNF19B, CYR61, CTGF, FLCN, IRAK2, MYC, GPER1, PEA15, CCL3, SNX9, JARID2, FNIP1, DUSP5, JUN, CCL20, GDF15, LIF, VEGFC, TNFRSF10B, NGF, KLF4, SMAD7, VEGFA, GREM1, KRT17, TRIB3, ITGA5, CPEB3, TRIB1, MAP3K14, CD44, HSPA1A	213	1420	16650	2.0368	0.19501	0.00164333	0.00153845
GOTERM_BP_FAT	GO:0070371~ERK1 and ERK2 cascade	13	5.62771	6.82014e-05	SEMA7A, JUN, DUSP1, CCL20, LIF, KLF4, CTGF, VEGFA, FLCN, GPER1, CCL3, CD44, ATF3	213	243	16650	4.18188	0.256216	0.00208446	0.00195142
GOTERM_BP_FAT	GO:0065009~regulation of molecular function	60	25.974	7.09903e-05	CRTC2, ITGB3, SERPINE1, TNFAIP3, DUSP16, SH3RF1, PTPRF, CYR61, DUSP14, CTGF, FGF5, FLCN, ZFP36, DUSP10, MYC, GPER1, SESN2, PEA15, TBC1D22B, DUSP5, DUSP1, TRAF1, DUSP8, NGF, GREM1, GAL, GPRC5A, TRIB3, SIK1, SGK1, TRIB1, CRYAB, CD44, HBEGF, PPP1R37, PPP1R15A, CEBPG, ABHD5, CAMK2N1, BAG3, IRAK2, CCL3, ABL2, SNX9, FNIP1, JUN, CCL20, LIF, TNFRSF10B, KLF4, SMAD7, VEGFA, FOSL1, CYLD, BHLHE40, RGS10, FXY…	213	2863	16650	1.63819	0.265165	0.00213957	0.00200301
GOTERM_BP_FAT	GO:0044092~negative regulation of molecular function	30	12.987	0.000152181	PPP1R37, PPP1R15A, CEBPG, SERPINE1, TNFAIP3, DUSP16, SH3RF1, PTPRF, DUSP14, ZFP36, DUSP10, IRAK2, CAMK2N1, FNIP1, DUSP5, JUN, DUSP1, NGF, KLF4, DUSP8, SMAD7, VEGFA, CYLD, GPRC5A, BHLHE40, SIK1, TRIB3, TRIB1, CRYAB, CD44	213	1100	16650	2.13188	0.483416	0.00410284	0.00384097
GOTERM_BP_FAT	GO:0043549~regulation of kinase activity	24	10.3896	0.000183649	DUSP5, DUSP1, ITGB3, TNFAIP3, TNFRSF10B, KLF4, NGF, DUSP8, DUSP16, CYR61, DUSP14, VEGFA, GREM1, DUSP10, GPRC5A, IRAK2, CAMK2N1, PEA15, SESN2, TRIB3, SNX9, TRIB1, MAP3K14, CD44	213	788	16650	2.38078	0.549371	0.00477268	0.00446806
GOTERM_BP_FAT	GO:0051338~regulation of transferase activity	27	11.6883	0.000208338	ITGB3, TNFAIP3, DUSP16, CYR61, DUSP14, ZFP36, DUSP10, IRAK2, CAMK2N1, MYC, SESN2, PEA15, SNX9, DUSP5, DUSP1, TNFRSF10B, NGF, KLF4, DUSP8, SMAD7, VEGFA, GREM1, GPRC5A, TRIB3, TRIB1, MAP3K14, CD44	213	955	16650	2.21001	0.595166	0.00531873	0.00497927
GOTERM_BP_FAT	GO:0042327~positive regulation of phosphorylation	26	11.2554	0.000347	PPP1R15A, SEMA7A, ITGB3, CYR61, CTGF, FLCN, IRAK2, MYC, GPER1, PEA15, CCL3, SNX9, FNIP1, DUSP5, JUN, CCL20, GDF15, LIF, VEGFC, TNFRSF10B, NGF, VEGFA, GREM1, ITGA5, MAP3K14, CD44	213	932	16650	2.18068	0.778258	0.00827461	0.00774649
GOTERM_BP_FAT	GO:0010562~positive regulation of phosphorus metabolic process	28	12.1212	0.000381943	PPP1R15A, SEMA7A, ITGB3, CYR61, CTGF, AKAP12, FLCN, IRAK2, MYC, GPER1, PEA15, CCL3, SNX9, FNIP1, DUSP5, JUN, CCL20, GDF15, LIF, VEGFC, TNFRSF10B, NGF, VEGFA, GREM1, MC5R, ITGA5, MAP3K14, CD44	213	1049	16650	2.08649	0.809471	0.008912	0.00834319
GOTERM_BP_FAT	GO:0045937~positive regulation of phosphate metabolic process	28	12.1212	0.000381943	PPP1R15A, SEMA7A, ITGB3, CYR61, CTGF, AKAP12, FLCN, IRAK2, MYC, GPER1, PEA15, CCL3, SNX9, FNIP1, DUSP5, JUN, CCL20, GDF15, LIF, VEGFC, TNFRSF10B, NGF, VEGFA, GREM1, MC5R, ITGA5, MAP3K14, CD44	213	1049	16650	2.08649	0.809471	0.008912	0.00834319
GOTERM_BP_FAT	GO:0001934~positive regulation of protein phosphorylation	25	10.8225	0.00042474	PPP1R15A, SEMA7A, ITGB3, CYR61, CTGF, FLCN, IRAK2, GPER1, PEA15, CCL3, SNX9, FNIP1, DUSP5, JUN, CCL20, GDF15, LIF, VEGFC, TNFRSF10B, NGF, VEGFA, GREM1, ITGA5, MAP3K14, CD44	213	890	16650	2.19576	0.841779	0.00980516	0.00917935
GOTERM_BP_FAT	GO:0045859~regulation of protein kinase activity	22	9.52381	0.000428174	DUSP5, DUSP1, ITGB3, TNFAIP3, TNFRSF10B, NGF, DUSP8, DUSP16, CYR61, DUSP14, VEGFA, GREM1, DUSP10, GPRC5A, IRAK2, CAMK2N1, PEA15, SESN2, TRIB3, SNX9, TRIB1, MAP3K14	213	730	16650	2.35578	0.844121	0.00983215	0.00920461
GOTERM_BP_FAT	GO:0050790~regulation of catalytic activity	49	21.2121	0.000545433	ITGB3, SERPINE1, TNFAIP3, DUSP16, SH3RF1, CYR61, DUSP14, CTGF, FGF5, FLCN, ZFP36, DUSP10, MYC, GPER1, SESN2, PEA15, TBC1D22B, DUSP5, DUSP1, DUSP8, NGF, GREM1, GPRC5A, TRIB3, SGK1, TRIB1, CRYAB, CD44, HBEGF, PPP1R37, PPP1R15A, ABHD5, CAMK2N1, BAG3, IRAK2, CCL3, ABL2, SNX9, FNIP1, JUN, CCL20, TNFRSF10B, KLF4, SMAD7, VEGFA, RGS10, MAP3K14, HSPA1B, HSPA1A	213	2357	16650	1.62507	0.906316	0.0123291	0.0115422
GOTERM_BP_FAT	GO:0009967~positive regulation of signal transduction	34	14.7186	0.000581318	SEMA7A, ITGB3, PTGS2, CYR61, CTGF, AKAP12, FLCN, IRAK2, GPER1, PEA15, CCL3, DUSP5, JUN, TNFRSF12A, CCL20, GDF15, STARD10, LIF, TNFRSF10B, G0S2, STAM, NGF, VEGFA, GREM1, CYLD, SFPQ, CREBRF, ITGA5, MAP3K14, CD44, ATF3, HSPA1B, HSPA1A, HBEGF	213	1428	16650	1.86117	0.919834	0.012872	0.0120505
GOTERM_BP_FAT	GO:0010647~positive regulation of cell communication	36	15.5844	0.000629236	RAB3B, SEMA7A, ITGB3, PTGS2, CYR61, CTGF, AKAP12, FLCN, IRAK2, GPER1, PEA15, CCL3, DUSP5, JUN, TNFRSF12A, CCL20, GDF15, STARD10, LIF, TNFRSF10B, G0S2, STAM, NGF, VEGFA, GREM1, CYLD, SFPQ, GAL, CREBRF, ITGA5, MAP3K14, CD44, ATF3, HSPA1B, HSPA1A, HBEGF	213	1555	16650	1.8097	0.934894	0.0136544	0.0127829
GOTERM_BP_FAT	GO:0023056~positive regulation of signaling	36	15.5844	0.000690182	RAB3B, SEMA7A, ITGB3, PTGS2, CYR61, CTGF, AKAP12, FLCN, IRAK2, GPER1, PEA15, CCL3, DUSP5, JUN, TNFRSF12A, CCL20, GDF15, STARD10, LIF, TNFRSF10B, G0S2, STAM, NGF, VEGFA, GREM1, CYLD, SFPQ, GAL, CREBRF, ITGA5, MAP3K14, CD44, ATF3, HSPA1B, HSPA1A, HBEGF	213	1563	16650	1.80044	0.950035	0.0147556	0.0138138
GOTERM_BP_FAT	GO:0006469~negative regulation of protein kinase activity	11	4.7619	0.000944427	DUSP5, DUSP10, GPRC5A, DUSP1, CAMK2N1, TNFAIP3, TRIB3, DUSP8, TRIB1, DUSP16, DUSP14	213	237	16650	3.6281	0.98344	0.018716	0.0175215
GOTERM_BP_FAT	GO:0043405~regulation of MAP kinase activity	13	5.62771	0.0010133	DUSP5, DUSP1, NGF, DUSP8, DUSP16, DUSP14, VEGFA, DUSP10, IRAK2, PEA15, TRIB3, TRIB1, MAP3K14	213	327	16650	3.10764	0.987722	0.0198095	0.0185452
GOTERM_BP_FAT	GO:0043086~negative regulation of catalytic activity	23	9.95671	0.00106981	PPP1R37, PPP1R15A, DUSP5, DUSP1, SERPINE1, TNFAIP3, KLF4, NGF, DUSP8, DUSP16, SH3RF1, DUSP14, SMAD7, VEGFA, ZFP36, DUSP10, GPRC5A, CAMK2N1, TRIB3, FNIP1, TRIB1, CRYAB, CD44	213	839	16650	2.14289	0.990395	0.0208205	0.0194916
GOTERM_BP_FAT	GO:0071900~regulation of protein serine/threonine kinase activity	16	6.92641	0.0011781	DUSP5, DUSP1, TNFAIP3, TNFRSF10B, NGF, DUSP8, DUSP16, DUSP14, VEGFA, DUSP10, IRAK2, PEA15, SESN2, TRIB3, TRIB1, MAP3K14	213	476	16650	2.62753	0.994	0.0225241	0.0210865
GOTERM_BP_FAT	GO:0031401~positive regulation of protein modification process	28	12.1212	0.001391	PPP1R15A, SEMA7A, ITGB3, CYR61, CTGF, FLCN, IRAK2, GPER1, PEA15, CCL3, SNX9, JARID2, FNIP1, DUSP5, JUN, CCL20, GDF15, LIF, VEGFC, TNFRSF10B, NGF, SMAD7, VEGFA, GREM1, TRIB3, ITGA5, MAP3K14, CD44	213	1143	16650	1.9149	0.997621	0.0254723	0.0238465
GOTERM_BP_FAT	GO:0033673~negative regulation of kinase activity	11	4.7619	0.00157996	DUSP5, DUSP10, GPRC5A, DUSP1, CAMK2N1, TNFAIP3, TRIB3, DUSP8, TRIB1, DUSP16, DUSP14	213	254	16650	3.38527	0.998954	0.0282472	0.0264444
GOTERM_BP_FAT	GO:0035335~peptidyl-tyrosine dephosphorylation	7	3.0303	0.00166456	DUSP5, DUSP10, DUSP1, DUSP8, DUSP16, PTPRF, DUSP14	213	99	16650	5.5271	0.999276	0.0292872	0.0274179
GOTERM_BP_FAT	GO:0051348~negative regulation of transferase activity	13	5.62771	0.00213446	DUSP5, DUSP1, TNFAIP3, DUSP8, DUSP16, DUSP14, SMAD7, ZFP36, DUSP10, GPRC5A, CAMK2N1, TRIB3, TRIB1	213	357	16650	2.84649	0.999906	0.0354926	0.0332272
GOTERM_BP_FAT	GO:0043407~negative regulation of MAP kinase activity	6	2.5974	0.00223679	DUSP5, DUSP10, DUSP1, DUSP8, DUSP16, DUSP14	213	72	16650	6.51408	0.99994	0.036681	0.0343399
GOTERM_BP_FAT	GO:1902533~positive regulation of intracellular signal transduction	23	9.95671	0.00314786	DUSP5, SEMA7A, JUN, CCL20, LIF, TNFRSF10B, NGF, PTGS2, CTGF, VEGFA, AKAP12, GREM1, FLCN, SFPQ, IRAK2, GPER1, PEA15, CCL3, MAP3K14, CD44, HSPA1B, HSPA1A, HBEGF	213	915	16650	1.9649	0.999999	0.0467866	0.0438005
GOTERM_BP_FAT	GO:0071901~negative regulation of protein serine/threonine kinase activity	7	3.0303	0.00573313	DUSP5, DUSP10, DUSP1, TNFAIP3, DUSP8, DUSP16, DUSP14	213	127	16650	4.30853	1	0.0767814	0.0718809
GOTERM_BP_FAT	GO:0044093~positive regulation of molecular function	37	16.0173	0.00580048	PPP1R15A, CRTC2, ITGB3, CEBPG, ABHD5, CYR61, CTGF, FGF5, FLCN, IRAK2, MYC, GPER1, PEA15, CCL3, ABL2, SNX9, FNIP1, TBC1D22B, DUSP5, JUN, CCL20, TNFRSF10B, TRAF1, NGF, KLF4, VEGFA, GREM1, FOSL1, GAL, RGS10, TRIB3, SGK1, MAP3K14, CD44, HSPA1B, HSPA1A, HBEGF	213	1840	16650	1.57188	1	0.076985	0.0720714
GOTERM_BP_FAT	GO:0051345~positive regulation of hydrolase activity	22	9.52381	0.00672788	PPP1R15A, JUN, CCL20, TNFRSF10B, ABHD5, NGF, CYR61, CTGF, VEGFA, FGF5, FLCN, MYC, GPER1, CCL3, RGS10, ABL2, SNX9, FNIP1, HSPA1B, TBC1D22B, HSPA1A, HBEGF	213	917	16650	1.87537	1	0.0861327	0.0806353
GOTERM_BP_FAT	GO:0070374~positive regulation of ERK1 and ERK2 cascade	8	3.4632	0.00762707	SEMA7A, JUN, CCL20, GPER1, CCL3, CD44, CTGF, VEGFA	213	177	16650	3.53306	1	0.0945629	0.0885274
GOTERM_BP_FAT	GO:0043410~positive regulation of MAPK cascade	14	6.06061	0.00950794	DUSP5, SEMA7A, JUN, CCL20, LIF, NGF, CTGF, VEGFA, IRAK2, GPER1, PEA15, CCL3, MAP3K14, CD44	213	485	16650	2.25643	1	0.110333	0.103291
GOTERM_BP_FAT	GO:0051336~regulation of hydrolase activity	28	12.1212	0.0113769	PPP1R37, PPP1R15A, SERPINE1, ABHD5, SH3RF1, CYR61, CTGF, FGF5, FLCN, MYC, GPER1, CCL3, ABL2, SNX9, FNIP1, TBC1D22B, JUN, CCL20, TNFRSF10B, NGF, KLF4, VEGFA, RGS10, CRYAB, CD44, HSPA1B, HSPA1A, HBEGF	213	1337	16650	1.63705	1	0.125638	0.117619
GOTERM_BP_FAT	GO:0043085~positive regulation of catalytic activity	31	13.4199	0.0145725	PPP1R15A, ITGB3, ABHD5, CYR61, CTGF, FGF5, FLCN, IRAK2, MYC, GPER1, PEA15, CCL3, ABL2, SNX9, FNIP1, TBC1D22B, DUSP5, JUN, CCL20, TNFRSF10B, NGF, KLF4, VEGFA, GREM1, RGS10, TRIB3, MAP3K14, CD44, HSPA1B, HSPA1A, HBEGF	213	1559	16650	1.55435	1	0.147768	0.138337
GOTERM_BP_FAT	GO:0006470~protein dephosphorylation	9	3.8961	0.017003	PPP1R15A, DUSP5, DUSP10, DUSP1, DUSP8, PLPP2, DUSP16, PTPRF, DUSP14	213	256	16650	2.74813	1	0.163985	0.153518
GOTERM_BP_FAT	GO:0051347~positive regulation of transferase activity	15	6.49351	0.0348016	DUSP5, ITGB3, TNFRSF10B, KLF4, NGF, CYR61, VEGFA, GREM1, IRAK2, MYC, PEA15, TRIB3, SNX9, MAP3K14, CD44	213	640	16650	1.83209	1	0.274118	0.256623
GOTERM_BP_FAT	GO:0032147~activation of protein kinase activity	9	3.8961	0.0372484	GREM1, DUSP5, IRAK2, ITGB3, PEA15, TNFRSF10B, NGF, MAP3K14, VEGFA	213	298	16650	2.36081	1	0.284675	0.266505
GOTERM_BP_FAT	GO:0016311~dephosphorylation	11	4.7619	0.0453319	PPP1R37, PPP1R15A, POLB, DUSP5, DUSP10, DUSP1, DUSP8, PLPP2, DUSP16, PTPRF, DUSP14	213	424	16650	2.02797	1	0.316088	0.295914
GOTERM_BP_FAT	GO:0033674~positive regulation of kinase activity	12	5.19481	0.0589611	GREM1, DUSP5, IRAK2, ITGB3, PEA15, TNFRSF10B, SNX9, NGF, MAP3K14, CD44, CYR61, VEGFA	213	505	16650	1.85748	1	0.377978	0.353854
GOTERM_BP_FAT	GO:0045860~positive regulation of protein kinase activity	11	4.7619	0.0777461	GREM1, DUSP5, IRAK2, ITGB3, PEA15, TNFRSF10B, SNX9, NGF, MAP3K14, CYR61, VEGFA	213	470	16650	1.82949	1	0.457826	0.428605
GOTERM_BP_FAT	GO:0043406~positive regulation of MAP kinase activity	4	1.7316	0.523632	DUSP5, IRAK2, PEA15, VEGFA	213	217	16650	1.4409	1	1	0.936391
GOTERM_BP_FAT	GO:0071902~positive regulation of protein serine/threonine kinase activity	5	2.1645	0.53363	DUSP5, IRAK2, PEA15, TNFRSF10B, VEGFA	213	300	16650	1.30282	1	1	0.936391
GOTERM_BP_FAT	GO:0000187~activation of MAPK activity	3	1.2987	0.557162	DUSP5, IRAK2, PEA15	213	146	16650	1.60621	1	1	0.936391
Annotation Cluster 9	Enrichment Score: 4.467386071827073
Category	Term	Count	%	PValue	Genes	List Total	Pop Hits	Pop Total	Fold Enrichment	Bonferroni	Benjamini	FDR
GOTERM_BP_FAT	GO:0048729~tissue morphogenesis	25	10.8225	1.36442e-06	RALA, NRP2, ITGB3, NTN4, TNC, CYR61, EFNB2, PODXL, MYC, KDM6B, ITGA3, LIF, VEGFC, MICAL2, SIRT6, KLF4, TBX3, RHOB, SMAD7, VEGFA, GREM1, KRT17, SNAI1, ITGA5, HBEGF	213	622	16650	3.14184	0.00590411	8.00217e-05	7.49143e-05
GOTERM_BP_FAT	GO:0048646~anatomical structure formation involved in morphogenesis	31	13.4199	0.000141663	RALA, NRP2, CXCL8, ITGB3, SERPINE1, TNFAIP3, PTGS2, CYR61, CTGF, EFNB2, PODXL, PDPN, JUNB, E2F7, KDM6B, DUSP5, JUN, TNFRSF12A, ITGA3, GDF15, DUSP1, VEGFC, NFATC2, KLF4, TBX3, RHOB, FOXP1, VEGFA, GREM1, SNAI1, ITGA5	213	1151	16650	2.10533	0.459283	0.00394112	0.00368958
GOTERM_BP_FAT	GO:0009790~embryo development	27	11.6883	0.000204945	RALA, NRP2, CXCL8, ITGB3, CYR61, FLCN, MYC, JUNB, E2F7, KDM6B, DUSP5, ITGA3, DUSP1, LIF, VEGFC, MICAL2, KLF4, TBX3, FOXP1, VEGFA, GREM1, FOSL1, MAFF, MYADM, SNAI1, ITGA5, SIM2	213	954	16650	2.21233	0.58916	0.00526308	0.00492717
Annotation Cluster 10	Enrichment Score: 4.251566329457151
Category	Term	Count	%	PValue	Genes	List Total	Pop Hits	Pop Total	Fold Enrichment	Bonferroni	Benjamini	FDR
GOTERM_BP_FAT	GO:0009893~positive regulation of metabolic process	76	32.9004	2.3822e-09	CRTC2, ZFAND2A, ITGB3, SERPINE1, TNC, RNF19B, TNFAIP3, CYR61, CTGF, AKAP12, FLCN, ZFP36, SCP2, MYC, GPER1, SESN2, PEA15, JARID2, JUNB, KDM6B, DUSP5, ITGA3, SIRT6, NGF, FOXP1, GREM1, GAL, TRIB3, ITGA5, TRIB1, CD44, ATF3, KDM7A, CREB5, PPP1R15A, SEMA7A, CEBPG, ABHD6, ABHD5, PTGS2, RELB, NFIL3, IRAK2, CCL3, ABL2, SNX9, APBB1, FNIP1, E2F7, EGR1, JUN, GDF15, CCL20, TIPARP, LIF, HMGA1, VEGFC, NFATC2, M…	213	3052	16650	1.94654	1.03387e-05	8.00636e-07	7.49536e-07
GOTERM_BP_FAT	GO:0010605~negative regulation of macromolecule metabolic process	63	27.2727	5.17612e-09	ITGB3, SERPINE1, BHLHE41, TNFAIP3, DUSP16, SH3RF1, DUSP14, CTGF, FLCN, ZFP36, DUSP10, MYC, GPER1, SESN2, PMEPA1, CHAC1, JARID2, JUNB, DUSP5, DUSP1, SIRT6, DUSP8, NGF, FOXP1, GREM1, SFPQ, GPRC5A, MYADM, TRIB3, TRIB1, CRYAB, CD44, ATF3, HBEGF, PPP1R15A, RELB, NFIL3, CAMK2N1, DNAJB5, CCL3, APBB1, FNIP1, E2F7, EGR1, JUN, TIPARP, LIF, HMGA1, NFATC2, NR1D2, KLF4, TBX3, SMAD7, VEGFA, AGO4, BHLHE40, CREB…	213	2326	16650	2.11722	2.24641e-05	1.02111e-06	9.55936e-07
GOTERM_BP_FAT	GO:0031324~negative regulation of cellular metabolic process	62	26.8398	1.83342e-08	ITGB3, SERPINE1, BHLHE41, TNFAIP3, DUSP16, SH3RF1, DUSP14, FLCN, ZFP36, DUSP10, MYC, GPER1, SESN2, PMEPA1, CHAC1, JARID2, JUNB, DUSP5, DUSP1, SIRT6, DUSP8, NGF, FOXP1, GREM1, SFPQ, GPRC5A, MYADM, TRIB3, SIK1, TRIB1, CRYAB, CD44, ATF3, HBEGF, PPP1R37, PPP1R15A, RELB, NFIL3, CAMK2N1, DNAJB5, CCL3, FNIP1, E2F7, EGR1, JUN, LIF, HMGA1, NFATC2, NR1D2, KLF4, TBX3, SMAD7, VEGFA, AGO4, BHLHE40, CREBRF, SN…	213	2345	16650	2.06673	7.95674e-05	2.5036e-06	2.34381e-06
GOTERM_BP_FAT	GO:0009892~negative regulation of metabolic process	65	28.1385	1.84597e-08	ITGB3, SERPINE1, BHLHE41, TNFAIP3, DUSP16, SH3RF1, DUSP14, CTGF, FLCN, ZFP36, DUSP10, MYC, GPER1, SESN2, PMEPA1, CHAC1, JARID2, JUNB, DUSP5, DUSP1, SIRT6, DUSP8, NGF, FOXP1, GREM1, SFPQ, GPRC5A, MYADM, TRIB3, SIK1, TRIB1, CRYAB, CD44, ATF3, HBEGF, PPP1R37, PPP1R15A, RELB, NFIL3, CAMK2N1, DNAJB5, CCL3, APBB1, FNIP1, E2F7, EGR1, JUN, TIPARP, LIF, HMGA1, NFATC2, NR1D2, KLF4, TBX3, SMAD7, VEGFA, AGO4…	213	2522	16650	2.01467	8.01119e-05	2.5036e-06	2.34381e-06
GOTERM_BP_FAT	GO:0010604~positive regulation of macromolecule metabolic process	69	29.8701	7.10306e-08	CRTC2, ZFAND2A, ITGB3, SERPINE1, TNC, RNF19B, TNFAIP3, CYR61, CTGF, FLCN, ZFP36, MYC, GPER1, SESN2, PEA15, JARID2, JUNB, KDM6B, DUSP5, ITGA3, SIRT6, NGF, FOXP1, GREM1, GAL, TRIB3, ITGA5, TRIB1, CD44, ATF3, KDM7A, CREB5, PPP1R15A, SEMA7A, CEBPG, RELB, NFIL3, IRAK2, CCL3, SNX9, APBB1, FNIP1, E2F7, EGR1, JUN, GDF15, CCL20, TIPARP, LIF, HMGA1, VEGFC, NFATC2, MICAL2, TNFRSF10B, NR1D2, ARID3B, KLF4, TB…	213	2856	16650	1.88854	0.000308225	6.55899e-06	6.14037e-06
GOTERM_BP_FAT	GO:0006366~transcription from RNA polymerase II promoter	51	22.0779	1.01018e-07	CRTC2, SERPINE1, BHLHE41, CYR61, CTGF, FLCN, ZFP36, MYC, GPER1, SESN2, JARID2, JUNB, KDM6B, ITGA3, FOXP1, GREM1, SFPQ, GAL, TRIB3, ATF3, CREB5, PPP1R15A, CEBPG, RELB, FAM83G, NFIL3, DNAJB5, APBB1, FNIP1, E2F7, EGR1, JUN, LIF, HMGA1, NFATC2, MICAL2, NR1D2, ARID3B, KLF4, ELL2, TBX3, SMAD7, VEGFA, FOSL1, MAFF, BHLHE40, CREBRF, SNAI1, CPEB3, MXD1, SIM2	213	1820	16650	2.19045	0.000438321	8.58641e-06	8.03838e-06
GOTERM_BP_FAT	GO:0031325~positive regulation of cellular metabolic process	68	29.4372	1.31513e-07	CRTC2, ZFAND2A, ITGB3, SERPINE1, RNF19B, TNFAIP3, CYR61, CTGF, AKAP12, FLCN, ZFP36, MYC, GPER1, SESN2, PEA15, JARID2, JUNB, KDM6B, DUSP5, SIRT6, NGF, FOXP1, GREM1, GAL, TRIB3, ITGA5, TRIB1, CD44, ATF3, KDM7A, CREB5, PPP1R15A, SEMA7A, CEBPG, ABHD5, PTGS2, RELB, IRAK2, CCL3, SNX9, APBB1, FNIP1, E2F7, EGR1, JUN, GDF15, CCL20, LIF, HMGA1, VEGFC, NFATC2, MICAL2, TNFRSF10B, NR1D2, ARID3B, KLF4, TBX3, S…	213	2839	16650	1.87231	0.000570606	1.01923e-05	9.54177e-06
GOTERM_BP_FAT	GO:0000122~negative regulation of transcription from RNA polymerase II promoter	29	12.5541	3.07682e-07	PPP1R15A, BHLHE41, RELB, FLCN, ZFP36, NFIL3, DNAJB5, MYC, JARID2, FNIP1, JUNB, E2F7, EGR1, JUN, NFATC2, KLF4, TBX3, FOXP1, SMAD7, VEGFA, SFPQ, BHLHE40, CREBRF, SNAI1, TRIB3, CPEB3, MXD1, SIM2, ATF3	213	748	16650	3.03062	0.00133445	2.30231e-05	2.15537e-05
GOTERM_BP_FAT	GO:0010629~negative regulation of gene expression	43	18.6147	6.38129e-07	PPP1R15A, SERPINE1, BHLHE41, CTGF, RELB, FLCN, ZFP36, NFIL3, DNAJB5, MYC, GPER1, SESN2, CCL3, CHAC1, JARID2, FNIP1, JUNB, E2F7, EGR1, JUN, TIPARP, HMGA1, NFATC2, SIRT6, NR1D2, KLF4, TBX3, FOXP1, SMAD7, VEGFA, GREM1, SFPQ, AGO4, BHLHE40, CREBRF, MYADM, SNAI1, TRIB3, CPEB3, MXD1, CRYAB, SIM2, ATF3	213	1485	16650	2.26348	0.00276565	4.19952e-05	3.93148e-05
GOTERM_BP_FAT	GO:0006357~regulation of transcription from RNA polymerase II promoter	48	20.7792	2.0204e-06	PPP1R15A, CRTC2, CEBPG, SERPINE1, BHLHE41, CYR61, RELB, FAM83G, FLCN, ZFP36, NFIL3, DNAJB5, MYC, GPER1, NFKBIZ, SESN2, APBB1, JARID2, FNIP1, JUNB, E2F7, KDM6B, EGR1, JUN, ITGA3, LIF, HMGA1, NFATC2, MICAL2, ARID3B, KLF4, TBX3, FOXP1, SMAD7, VEGFA, GREM1, FOSL1, SFPQ, GAL, MAFF, BHLHE40, CREBRF, SNAI1, TRIB3, CPEB3, MXD1, SIM2, ATF3	213	1835	16650	2.04475	0.0087302	0.000113877	0.000106609
GOTERM_BP_FAT	GO:0009890~negative regulation of biosynthetic process	42	18.1818	2.28533e-06	PPP1R15A, ITGB3, BHLHE41, RELB, FLCN, ZFP36, NFIL3, DNAJB5, MYC, GPER1, SESN2, CCL3, APBB1, JARID2, FNIP1, JUNB, E2F7, EGR1, JUN, DUSP1, HMGA1, NFATC2, SIRT6, NR1D2, KLF4, TBX3, FOXP1, SMAD7, VEGFA, GREM1, SFPQ, AGO4, BHLHE40, CREBRF, SNAI1, SIK1, TRIB3, CPEB3, MXD1, SIM2, ATF3, HBEGF	213	1504	16650	2.18291	0.00986933	0.000127158	0.000119042
GOTERM_BP_FAT	GO:0010628~positive regulation of gene expression	45	19.4805	3.1386e-06	PPP1R15A, CRTC2, CEBPG, SERPINE1, TNC, CYR61, CTGF, RELB, FLCN, NFIL3, MYC, GPER1, SESN2, CCL3, APBB1, JUNB, E2F7, KDM6B, EGR1, JUN, ITGA3, LIF, HMGA1, NFATC2, MICAL2, NR1D2, ARID3B, NGF, KLF4, TBX3, FOXP1, SMAD7, VEGFA, GREM1, FOSL1, GAL, KRT17, MAFF, SNAI1, CPEB3, ATF3, KDM7A, HSPA1B, HSPA1A, CREB5	213	1692	16650	2.07896	0.0135292	0.000160253	0.000150025
GOTERM_BP_FAT	GO:0010558~negative regulation of macromolecule biosynthetic process	40	17.316	3.43194e-06	PPP1R15A, ITGB3, BHLHE41, RELB, FLCN, ZFP36, NFIL3, DNAJB5, MYC, SESN2, CCL3, APBB1, JARID2, FNIP1, JUNB, E2F7, EGR1, JUN, DUSP1, HMGA1, NFATC2, SIRT6, NR1D2, KLF4, TBX3, FOXP1, SMAD7, VEGFA, GREM1, SFPQ, AGO4, BHLHE40, CREBRF, SNAI1, TRIB3, CPEB3, MXD1, SIM2, ATF3, HBEGF	213	1418	16650	2.20505	0.0147843	0.000167355	0.000156674
GOTERM_BP_FAT	GO:0051254~positive regulation of RNA metabolic process	39	16.8831	8.15687e-06	PPP1R15A, CRTC2, CEBPG, SERPINE1, CYR61, RELB, FLCN, ZFP36, MYC, GPER1, SESN2, APBB1, JUNB, E2F7, KDM6B, EGR1, JUN, LIF, HMGA1, NFATC2, MICAL2, NR1D2, ARID3B, KLF4, TBX3, FOXP1, SMAD7, VEGFA, GREM1, FOSL1, GAL, MAFF, SNAI1, CPEB3, ATF3, KDM7A, HSPA1B, HSPA1A, CREB5	213	1415	16650	2.15448	0.0347817	0.000354008	0.000331413
GOTERM_BP_FAT	GO:2000113~negative regulation of cellular macromolecule biosynthetic process	37	16.0173	1.12264e-05	PPP1R15A, BHLHE41, RELB, FLCN, ZFP36, NFIL3, DNAJB5, MYC, SESN2, JARID2, FNIP1, JUNB, E2F7, EGR1, JUN, DUSP1, HMGA1, NFATC2, SIRT6, NR1D2, KLF4, TBX3, FOXP1, SMAD7, VEGFA, GREM1, SFPQ, AGO4, BHLHE40, CREBRF, SNAI1, TRIB3, CPEB3, MXD1, SIM2, ATF3, HBEGF	213	1324	16650	2.18448	0.0475551	0.000471257	0.000441179
GOTERM_BP_FAT	GO:0045892~negative regulation of transcription, DNA-templated	33	14.2857	1.66482e-05	PPP1R15A, BHLHE41, RELB, FLCN, ZFP36, NFIL3, DNAJB5, MYC, JARID2, FNIP1, JUNB, E2F7, EGR1, JUN, HMGA1, NFATC2, SIRT6, NR1D2, KLF4, TBX3, FOXP1, SMAD7, VEGFA, GREM1, SFPQ, BHLHE40, CREBRF, SNAI1, TRIB3, CPEB3, MXD1, SIM2, ATF3	213	1130	16650	2.28281	0.0697054	0.000650931	0.000609385
GOTERM_BP_FAT	GO:1902679~negative regulation of RNA biosynthetic process	34	14.7186	1.98174e-05	PPP1R15A, BHLHE41, RELB, FLCN, ZFP36, NFIL3, DNAJB5, MYC, CCL3, JARID2, FNIP1, JUNB, E2F7, EGR1, JUN, HMGA1, NFATC2, SIRT6, NR1D2, KLF4, TBX3, FOXP1, SMAD7, VEGFA, GREM1, SFPQ, BHLHE40, CREBRF, SNAI1, TRIB3, CPEB3, MXD1, SIM2, ATF3	213	1194	16650	2.22592	0.0824136	0.000747893	0.000700159
GOTERM_BP_FAT	GO:0051173~positive regulation of nitrogen compound metabolic process	44	19.0476	2.17909e-05	PPP1R15A, CRTC2, CEBPG, SERPINE1, PTGS2, CYR61, RELB, AKAP12, FLCN, ZFP36, MYC, GPER1, SESN2, APBB1, JUNB, E2F7, KDM6B, EGR1, JUN, LIF, HMGA1, NFATC2, MICAL2, SIRT6, NR1D2, ARID3B, KLF4, TBX3, FOXP1, SMAD7, VEGFA, GREM1, FOSL1, GAL, KRT17, MC5R, MAFF, SNAI1, CPEB3, ATF3, KDM7A, HSPA1B, HSPA1A, CREB5	213	1767	16650	1.94648	0.0902391	0.00081528	0.000763244
GOTERM_BP_FAT	GO:0031327~negative regulation of cellular biosynthetic process	39	16.8831	2.24984e-05	PPP1R15A, BHLHE41, RELB, FLCN, ZFP36, NFIL3, DNAJB5, MYC, SESN2, CCL3, JARID2, FNIP1, JUNB, E2F7, EGR1, JUN, DUSP1, HMGA1, NFATC2, SIRT6, NR1D2, KLF4, TBX3, FOXP1, SMAD7, VEGFA, GREM1, SFPQ, AGO4, BHLHE40, CREBRF, SNAI1, SIK1, TRIB3, CPEB3, MXD1, SIM2, ATF3, HBEGF	213	1480	16650	2.05986	0.0930286	0.000833948	0.000780721
GOTERM_BP_FAT	GO:0045935~positive regulation of nucleobase-containing compound metabolic process	42	18.1818	2.43499e-05	PPP1R15A, CRTC2, CEBPG, SERPINE1, CYR61, RELB, AKAP12, FLCN, ZFP36, MYC, GPER1, SESN2, APBB1, JUNB, E2F7, KDM6B, EGR1, JUN, LIF, HMGA1, NFATC2, MICAL2, SIRT6, NR1D2, ARID3B, KLF4, TBX3, FOXP1, SMAD7, VEGFA, GREM1, FOSL1, GAL, MC5R, MAFF, SNAI1, CPEB3, ATF3, KDM7A, HSPA1B, HSPA1A, CREB5	213	1658	16650	1.98016	0.100288	0.000880656	0.000824448
GOTERM_BP_FAT	GO:1903507~negative regulation of nucleic acid-templated transcription	33	14.2857	3.70778e-05	PPP1R15A, BHLHE41, RELB, FLCN, ZFP36, NFIL3, DNAJB5, MYC, JARID2, FNIP1, JUNB, E2F7, EGR1, JUN, HMGA1, NFATC2, SIRT6, NR1D2, KLF4, TBX3, FOXP1, SMAD7, VEGFA, GREM1, SFPQ, BHLHE40, CREBRF, SNAI1, TRIB3, CPEB3, MXD1, SIM2, ATF3	213	1177	16650	2.19165	0.14864	0.00126707	0.0011862
GOTERM_BP_FAT	GO:0051253~negative regulation of RNA metabolic process	34	14.7186	4.21433e-05	PPP1R15A, BHLHE41, RELB, FLCN, ZFP36, NFIL3, DNAJB5, MYC, CCL3, JARID2, FNIP1, JUNB, E2F7, EGR1, JUN, HMGA1, NFATC2, SIRT6, NR1D2, KLF4, TBX3, FOXP1, SMAD7, VEGFA, GREM1, SFPQ, BHLHE40, CREBRF, SNAI1, TRIB3, CPEB3, MXD1, SIM2, ATF3	213	1240	16650	2.14334	0.167154	0.00141785	0.00132735
GOTERM_BP_FAT	GO:0009891~positive regulation of biosynthetic process	43	18.6147	4.38732e-05	PPP1R15A, CRTC2, CEBPG, SERPINE1, ABHD6, PTGS2, CYR61, CTGF, RELB, AKAP12, FLCN, MYC, GPER1, SESN2, APBB1, JUNB, E2F7, KDM6B, EGR1, JUN, CCL20, LIF, HMGA1, NFATC2, MICAL2, NR1D2, ARID3B, KLF4, TBX3, FOXP1, SMAD7, VEGFA, GREM1, FOSL1, GAL, KRT17, MC5R, MAFF, SNAI1, CPEB3, ATF3, KDM7A, CREB5	213	1760	16650	1.90981	0.173383	0.00146469	0.00137121
GOTERM_BP_FAT	GO:0045934~negative regulation of nucleobase-containing compound metabolic process	36	15.5844	5.61662e-05	PPP1R15A, BHLHE41, RELB, FLCN, ZFP36, NFIL3, DNAJB5, MYC, GPER1, CCL3, JARID2, FNIP1, JUNB, E2F7, EGR1, JUN, DUSP1, HMGA1, NFATC2, SIRT6, NR1D2, KLF4, TBX3, FOXP1, SMAD7, VEGFA, GREM1, SFPQ, BHLHE40, CREBRF, SNAI1, TRIB3, CPEB3, MXD1, SIM2, ATF3	213	1371	16650	2.05258	0.216331	0.00180047	0.00168555
GOTERM_BP_FAT	GO:0051172~negative regulation of nitrogen compound metabolic process	38	16.4502	7.48359e-05	PPP1R15A, BHLHE41, RELB, FLCN, ZFP36, NFIL3, DNAJB5, MYC, GPER1, SESN2, CCL3, JARID2, FNIP1, JUNB, E2F7, EGR1, JUN, DUSP1, HMGA1, NFATC2, SIRT6, NR1D2, KLF4, TBX3, FOXP1, SMAD7, VEGFA, GREM1, SFPQ, AGO4, BHLHE40, CREBRF, SNAI1, TRIB3, CPEB3, MXD1, SIM2, ATF3	213	1506	16650	1.97239	0.277328	0.00223991	0.00209695
GOTERM_BP_FAT	GO:1903508~positive regulation of nucleic acid-templated transcription	35	15.1515	9.35684e-05	PPP1R15A, CRTC2, CEBPG, SERPINE1, CYR61, RELB, FLCN, MYC, GPER1, SESN2, APBB1, JUNB, E2F7, KDM6B, EGR1, JUN, LIF, HMGA1, NFATC2, MICAL2, NR1D2, ARID3B, KLF4, TBX3, FOXP1, SMAD7, VEGFA, GREM1, FOSL1, GAL, MAFF, SNAI1, ATF3, KDM7A, CREB5	213	1349	16650	2.02811	0.33376	0.00270735	0.00253456
GOTERM_BP_FAT	GO:0045893~positive regulation of transcription, DNA-templated	35	15.1515	9.35684e-05	PPP1R15A, CRTC2, CEBPG, SERPINE1, CYR61, RELB, FLCN, MYC, GPER1, SESN2, APBB1, JUNB, E2F7, KDM6B, EGR1, JUN, LIF, HMGA1, NFATC2, MICAL2, NR1D2, ARID3B, KLF4, TBX3, FOXP1, SMAD7, VEGFA, GREM1, FOSL1, GAL, MAFF, SNAI1, ATF3, KDM7A, CREB5	213	1349	16650	2.02811	0.33376	0.00270735	0.00253456
GOTERM_BP_FAT	GO:0010557~positive regulation of macromolecule biosynthetic process	39	16.8831	0.00011553	PPP1R15A, CRTC2, CEBPG, SERPINE1, CYR61, CTGF, RELB, FLCN, MYC, GPER1, SESN2, APBB1, JUNB, E2F7, KDM6B, EGR1, JUN, CCL20, LIF, HMGA1, NFATC2, MICAL2, NR1D2, ARID3B, KLF4, TBX3, FOXP1, SMAD7, VEGFA, GREM1, FOSL1, GAL, KRT17, MAFF, SNAI1, CPEB3, ATF3, KDM7A, CREB5	213	1597	16650	1.90895	0.394335	0.00332052	0.00310859
GOTERM_BP_FAT	GO:1902680~positive regulation of RNA biosynthetic process	35	15.1515	0.000124366	PPP1R15A, CRTC2, CEBPG, SERPINE1, CYR61, RELB, FLCN, MYC, GPER1, SESN2, APBB1, JUNB, E2F7, KDM6B, EGR1, JUN, LIF, HMGA1, NFATC2, MICAL2, NR1D2, ARID3B, KLF4, TBX3, FOXP1, SMAD7, VEGFA, GREM1, FOSL1, GAL, MAFF, SNAI1, ATF3, KDM7A, CREB5	213	1369	16650	1.99848	0.417124	0.00352776	0.0033026
GOTERM_BP_FAT	GO:0031328~positive regulation of cellular biosynthetic process	41	17.7489	0.000135765	PPP1R15A, CRTC2, CEBPG, SERPINE1, PTGS2, CYR61, RELB, AKAP12, FLCN, MYC, GPER1, SESN2, APBB1, JUNB, E2F7, KDM6B, EGR1, JUN, CCL20, LIF, HMGA1, NFATC2, MICAL2, NR1D2, ARID3B, KLF4, TBX3, FOXP1, SMAD7, VEGFA, GREM1, FOSL1, GAL, KRT17, MC5R, MAFF, SNAI1, CPEB3, ATF3, KDM7A, CREB5	213	1729	16650	1.85363	0.445262	0.00380141	0.00355879
GOTERM_BP_FAT	GO:0045944~positive regulation of transcription from RNA polymerase II promoter	29	12.5541	0.000143132	CRTC2, CEBPG, SERPINE1, CYR61, RELB, FLCN, MYC, GPER1, SESN2, APBB1, JUNB, E2F7, KDM6B, EGR1, JUN, LIF, HMGA1, NFATC2, MICAL2, ARID3B, KLF4, FOXP1, SMAD7, VEGFA, GREM1, FOSL1, GAL, MAFF, ATF3	213	1041	16650	2.17762	0.462721	0.00394852	0.00369651
GOTERM_BP_FAT	GO:0006351~transcription, DNA-templated	67	29.0043	0.000776867	CRTC2, SERPINE1, BHLHE41, TNFAIP3, CYR61, CTGF, FLCN, ZFP36, MYC, GPER1, NFKBIZ, SESN2, JARID2, JUNB, KDM6B, ITGA3, SIRT6, TRAF1, FOXP1, GREM1, SFPQ, GAL, TRIB3, SIK1, SGK1, TRIB1, ATF3, KDM7A, CREB5, PPP1R15A, CEBPG, ZBTB43, ZBTB5, RELB, FAM83G, NFIL3, IRAK2, DNAJB5, APBB1, FNIP1, E2F7, EGR1, JUN, BRF2, LIF, HMGA1, NFATC2, MICAL2, NR1D2, ARID3B, KLF4, ELL2, TBX3, SMAD7, VEGFA, FOSL1, CYLD, MAFF,…	213	3605	16650	1.45279	0.96571	0.0162096	0.015175
GOTERM_BP_FAT	GO:0010556~regulation of macromolecule biosynthetic process	74	32.0346	0.00085429	CRTC2, MAST4, ITGB3, SERPINE1, BHLHE41, TNFAIP3, CYR61, CTGF, FLCN, ZFP36, MYC, GPER1, NFKBIZ, SESN2, JARID2, JUNB, KDM6B, DUSP1, ITGA3, SIRT6, TRAF1, FOXP1, GREM1, SFPQ, GAL, TRIB3, SIK1, SGK1, TRIB1, ATF3, KDM7A, HBEGF, CREB5, PPP1R15A, CEBPG, ZBTB43, ZBTB5, RELB, FAM83G, NFIL3, IRAK2, DNAJB5, CCL3, APBB1, FNIP1, E2F7, EGR1, JUN, BRF2, CCL20, LIF, HMGA1, NFATC2, MICAL2, NR1D2, ARID3B, KLF4, ELL…	213	4107	16650	1.40845	0.975503	0.0173253	0.0162195
GOTERM_BP_FAT	GO:0010468~regulation of gene expression	76	32.9004	0.00166446	CRTC2, SERPINE1, BHLHE41, TNC, TNFAIP3, CYR61, CTGF, FGF5, FLCN, ZFP36, MYC, GPER1, NFKBIZ, SESN2, CHAC1, JARID2, JUNB, KDM6B, ITGA3, SIRT6, TRAF1, NGF, FOXP1, GREM1, SFPQ, GAL, MYADM, TRIB3, SIK1, SGK1, TRIB1, CRYAB, ATF3, KDM7A, CREB5, PPP1R15A, CEBPG, ZBTB43, ZBTB5, RELB, FAM83G, NFIL3, IRAK2, DNAJB5, CCL3, APBB1, FNIP1, E2F7, EGR1, JUN, BRF2, TIPARP, LIF, HMGA1, NFATC2, MICAL2, NR1D2, ARID3B,…	213	4345	16650	1.36728	0.999275	0.0292872	0.0274179
GOTERM_BP_FAT	GO:2001141~regulation of RNA biosynthetic process	66	28.5714	0.00173629	CRTC2, SERPINE1, BHLHE41, TNFAIP3, CYR61, FLCN, ZFP36, MYC, GPER1, NFKBIZ, SESN2, JARID2, JUNB, KDM6B, ITGA3, SIRT6, TRAF1, FOXP1, GREM1, SFPQ, GAL, TRIB3, SIK1, SGK1, TRIB1, ATF3, KDM7A, CREB5, PPP1R15A, CEBPG, ZBTB43, ZBTB5, RELB, FAM83G, NFIL3, IRAK2, DNAJB5, CCL3, APBB1, FNIP1, E2F7, EGR1, JUN, BRF2, LIF, HMGA1, NFATC2, MICAL2, NR1D2, ARID3B, KLF4, ELL2, TBX3, SMAD7, VEGFA, FOSL1, CYLD, MAFF,…	213	3644	16650	1.41579	0.99947	0.0302631	0.0283315
GOTERM_BP_FAT	GO:0006355~regulation of transcription, DNA-templated	65	28.1385	0.0021301	CRTC2, SERPINE1, BHLHE41, TNFAIP3, CYR61, FLCN, ZFP36, MYC, GPER1, NFKBIZ, SESN2, JARID2, JUNB, KDM6B, ITGA3, SIRT6, TRAF1, FOXP1, GREM1, SFPQ, GAL, TRIB3, SIK1, SGK1, TRIB1, ATF3, KDM7A, CREB5, PPP1R15A, CEBPG, ZBTB43, ZBTB5, RELB, FAM83G, NFIL3, IRAK2, DNAJB5, APBB1, FNIP1, E2F7, EGR1, JUN, BRF2, LIF, HMGA1, NFATC2, MICAL2, NR1D2, ARID3B, KLF4, ELL2, TBX3, SMAD7, VEGFA, FOSL1, CYLD, MAFF, BHLHE…	213	3603	16650	1.41021	0.999904	0.0354926	0.0332272
GOTERM_BP_FAT	GO:0051252~regulation of RNA metabolic process	67	29.0043	0.00242473	CRTC2, CXCL8, SERPINE1, BHLHE41, TNFAIP3, CYR61, FLCN, ZFP36, MYC, GPER1, NFKBIZ, SESN2, JARID2, JUNB, KDM6B, ITGA3, SIRT6, TRAF1, FOXP1, GREM1, SFPQ, GAL, TRIB3, SIK1, SGK1, TRIB1, ATF3, KDM7A, CREB5, PPP1R15A, CEBPG, ZBTB43, ZBTB5, RELB, FAM83G, NFIL3, IRAK2, DNAJB5, CCL3, APBB1, FNIP1, E2F7, EGR1, JUN, BRF2, LIF, HMGA1, NFATC2, MICAL2, NR1D2, ARID3B, KLF4, ELL2, TBX3, SMAD7, VEGFA, FOSL1, CYLD…	213	3762	16650	1.39216	0.999973	0.0384063	0.035955
GOTERM_BP_FAT	GO:1903506~regulation of nucleic acid-templated transcription	65	28.1385	0.00248296	CRTC2, SERPINE1, BHLHE41, TNFAIP3, CYR61, FLCN, ZFP36, MYC, GPER1, NFKBIZ, SESN2, JARID2, JUNB, KDM6B, ITGA3, SIRT6, TRAF1, FOXP1, GREM1, SFPQ, GAL, TRIB3, SIK1, SGK1, TRIB1, ATF3, KDM7A, CREB5, PPP1R15A, CEBPG, ZBTB43, ZBTB5, RELB, FAM83G, NFIL3, IRAK2, DNAJB5, APBB1, FNIP1, E2F7, EGR1, JUN, BRF2, LIF, HMGA1, NFATC2, MICAL2, NR1D2, ARID3B, KLF4, ELL2, TBX3, SMAD7, VEGFA, FOSL1, CYLD, MAFF, BHLHE…	213	3625	16650	1.40165	0.999979	0.0391856	0.0366846
GOTERM_BP_FAT	GO:0097659~nucleic acid-templated transcription	67	29.0043	0.00257764	CRTC2, SERPINE1, BHLHE41, TNFAIP3, CYR61, CTGF, FLCN, ZFP36, MYC, GPER1, NFKBIZ, SESN2, JARID2, JUNB, KDM6B, ITGA3, SIRT6, TRAF1, FOXP1, GREM1, SFPQ, GAL, TRIB3, SIK1, SGK1, TRIB1, ATF3, KDM7A, CREB5, PPP1R15A, CEBPG, ZBTB43, ZBTB5, RELB, FAM83G, NFIL3, IRAK2, DNAJB5, APBB1, FNIP1, E2F7, EGR1, JUN, BRF2, LIF, HMGA1, NFATC2, MICAL2, NR1D2, ARID3B, KLF4, ELL2, TBX3, SMAD7, VEGFA, FOSL1, CYLD, MAFF,…	213	3771	16650	1.38884	0.999986	0.0404673	0.0378845
GOTERM_BP_FAT	GO:0019219~regulation of nucleobase-containing compound metabolic process	71	30.7359	0.00355506	CRTC2, CXCL8, SERPINE1, BHLHE41, TNFAIP3, CYR61, AKAP12, FLCN, ZFP36, MYC, GPER1, NFKBIZ, SESN2, JARID2, JUNB, KDM6B, DUSP1, ITGA3, SIRT6, TRAF1, FOXP1, GREM1, SFPQ, GAL, TRIB3, SIK1, SGK1, TRIB1, ATF3, KDM7A, CREB5, PPP1R15A, CEBPG, ZBTB43, ZBTB5, RELB, FAM83G, NFIL3, IRAK2, DNAJB5, CCL3, APBB1, FNIP1, E2F7, EGR1, JUN, BRF2, LIF, HMGA1, NFATC2, MICAL2, NR1D2, ARID3B, KLF4, ELL2, TBX3, SMAD7, VEG…	213	4104	16650	1.35234	1	0.0523015	0.0489634
GOTERM_BP_FAT	GO:0051171~regulation of nitrogen compound metabolic process	75	32.4675	0.00384656	CRTC2, CXCL8, SERPINE1, BHLHE41, TNFAIP3, CYR61, AKAP12, FLCN, ZFP36, MYC, GPER1, NFKBIZ, SESN2, JARID2, JUNB, KDM6B, DUSP1, ITGA3, SIRT6, TRAF1, FOXP1, GREM1, SFPQ, GAL, TRIB3, SIK1, SGK1, TRIB1, ATF3, KDM7A, CREB5, PPP1R15A, CEBPG, ODC1, ZBTB43, ZBTB5, PTGS2, RELB, FAM83G, NFIL3, IRAK2, DNAJB5, CCL3, APBB1, FNIP1, E2F7, EGR1, JUN, BRF2, LIF, HMGA1, NFATC2, MICAL2, NR1D2, ARID3B, KLF4, ELL2, TBX…	213	4404	16650	1.33122	1	0.0556469	0.0520952
GOTERM_BP_FAT	GO:0032774~RNA biosynthetic process	68	29.4372	0.00390773	CRTC2, SERPINE1, BHLHE41, TNFAIP3, CYR61, CTGF, FLCN, ZFP36, MYC, GPER1, NFKBIZ, SESN2, JARID2, JUNB, KDM6B, ITGA3, SIRT6, TRAF1, FOXP1, GREM1, SFPQ, GAL, TRIB3, SIK1, SGK1, TRIB1, ATF3, KDM7A, CREB5, PPP1R15A, CEBPG, ZBTB43, ZBTB5, RELB, FAM83G, NFIL3, IRAK2, DNAJB5, CCL3, APBB1, FNIP1, E2F7, EGR1, JUN, BRF2, LIF, HMGA1, NFATC2, MICAL2, NR1D2, ARID3B, KLF4, ELL2, TBX3, SMAD7, VEGFA, FOSL1, CYLD,…	213	3905	16650	1.3612	1	0.0561574	0.0525732
GOTERM_BP_FAT	GO:2000112~regulation of cellular macromolecule biosynthetic process	69	29.8701	0.00429114	CRTC2, SERPINE1, BHLHE41, TNFAIP3, CYR61, FLCN, ZFP36, MYC, GPER1, NFKBIZ, SESN2, JARID2, JUNB, KDM6B, DUSP1, ITGA3, SIRT6, TRAF1, FOXP1, GREM1, SFPQ, GAL, TRIB3, SIK1, SGK1, TRIB1, ATF3, KDM7A, HBEGF, CREB5, PPP1R15A, CEBPG, ZBTB43, ZBTB5, RELB, FAM83G, NFIL3, IRAK2, DNAJB5, APBB1, FNIP1, E2F7, EGR1, JUN, BRF2, LIF, HMGA1, NFATC2, MICAL2, NR1D2, ARID3B, KLF4, ELL2, TBX3, SMAD7, VEGFA, FOSL1, CYL…	213	3991	16650	1.35146	1	0.060663	0.0567912
GOTERM_BP_FAT	GO:0034654~nucleobase-containing compound biosynthetic process	73	31.6017	0.00686846	CRTC2, SERPINE1, BHLHE41, TNFAIP3, CYR61, CTGF, POLB, AKAP12, FLCN, ZFP36, MYC, GPER1, NFKBIZ, SESN2, UPP1, JARID2, JUNB, KDM6B, DUSP1, ITGA3, SIRT6, TRAF1, FOXP1, GREM1, SFPQ, GAL, TRIB3, SIK1, SGK1, TRIB1, ATF3, KDM7A, CREB5, PPP1R15A, CEBPG, ZBTB43, ZBTB5, RELB, FAM83G, NFIL3, IRAK2, DNAJB5, CCL3, APBB1, FNIP1, E2F7, EGR1, JUN, BRF2, LIF, HMGA1, NFATC2, MICAL2, NR1D2, ARID3B, KLF4, ELL2, TBX3,…	213	4357	16650	1.30969	1	0.0876739	0.0820781
GOTERM_BP_FAT	GO:0018130~heterocycle biosynthetic process	73	31.6017	0.00931039	CRTC2, SERPINE1, BHLHE41, TNFAIP3, CYR61, CTGF, POLB, AKAP12, FLCN, ZFP36, MYC, GPER1, NFKBIZ, SESN2, UPP1, JARID2, JUNB, KDM6B, DUSP1, ITGA3, SIRT6, TRAF1, FOXP1, GREM1, SFPQ, GAL, TRIB3, SIK1, SGK1, TRIB1, ATF3, KDM7A, CREB5, PPP1R15A, CEBPG, ZBTB43, ZBTB5, RELB, FAM83G, NFIL3, IRAK2, DNAJB5, CCL3, APBB1, FNIP1, E2F7, EGR1, JUN, BRF2, LIF, HMGA1, NFATC2, MICAL2, NR1D2, ARID3B, KLF4, ELL2, TBX3,…	213	4411	16650	1.29366	1	0.10833	0.101416
GOTERM_BP_FAT	GO:0019438~aromatic compound biosynthetic process	73	31.6017	0.00999864	CRTC2, SERPINE1, BHLHE41, TNFAIP3, CYR61, CTGF, POLB, AKAP12, FLCN, ZFP36, MYC, GPER1, NFKBIZ, SESN2, UPP1, JARID2, JUNB, KDM6B, DUSP1, ITGA3, SIRT6, TRAF1, FOXP1, GREM1, SFPQ, GAL, TRIB3, SIK1, SGK1, TRIB1, ATF3, KDM7A, CREB5, PPP1R15A, CEBPG, ZBTB43, ZBTB5, RELB, FAM83G, NFIL3, IRAK2, DNAJB5, CCL3, APBB1, FNIP1, E2F7, EGR1, JUN, BRF2, LIF, HMGA1, NFATC2, MICAL2, NR1D2, ARID3B, KLF4, ELL2, TBX3,…	213	4424	16650	1.28986	1	0.113668	0.106413
GOTERM_BP_FAT	GO:0016070~RNA metabolic process	71	30.7359	0.0576455	CRTC2, CXCL8, SERPINE1, BHLHE41, TNFAIP3, SMG9, CYR61, CTGF, FLCN, ZFP36, MYC, GPER1, NFKBIZ, SESN2, JARID2, JUNB, KDM6B, ITGA3, SIRT6, TRAF1, FOXP1, GREM1, SFPQ, GAL, TRIB3, SIK1, SGK1, TRIB1, ATF3, KDM7A, CREB5, PPP1R15A, CEBPG, ZBTB43, ZBTB5, RELB, FAM83G, NFIL3, IRAK2, DNAJB5, CCL3, APBB1, FNIP1, E2F7, EGR1, JUN, BRF2, LIF, HMGA1, NFATC2, MICAL2, NR1D2, ARID3B, KLF4, ELL2, TBX3, SMAD7, VEGFA,…	213	4648	16650	1.19406	1	0.372848	0.349051
GOTERM_BP_FAT	GO:0010467~gene expression	78	33.7662	0.0933752	CRTC2, SERPINE1, BHLHE41, TNC, TNFAIP3, CYR61, CTGF, FGF5, FLCN, ZFP36, MYC, GPER1, NFKBIZ, SESN2, CHAC1, JARID2, JUNB, KDM6B, ITGA3, SIRT6, TRAF1, NGF, FOXP1, GREM1, SFPQ, GAL, MYADM, TRIB3, SIK1, SGK1, TRIB1, CRYAB, ATF3, KDM7A, ATG4D, CREB5, PPP1R15A, CEBPG, ZBTB43, ZBTB5, RELB, FAM83G, NFIL3, IRAK2, DNAJB5, CCL3, APBB1, FNIP1, E2F7, EGR1, JUN, BRF2, TIPARP, LIF, HMGA1, NFATC2, MICAL2, NR1D2, …	213	5306	16650	1.14911	1	0.522901	0.489527
GOTERM_BP_FAT	GO:0034645~cellular macromolecule biosynthetic process	74	32.0346	0.096405	CRTC2, SERPINE1, BHLHE41, TNFAIP3, CYR61, CTGF, POLB, FLCN, ZFP36, MYC, GPER1, NFKBIZ, SESN2, JARID2, JUNB, KDM6B, DUSP1, ITGA3, SIRT6, TRAF1, FOXP1, GREM1, SFPQ, GAL, TRIB3, SIK1, SGK1, TRIB1, ATF3, KDM7A, HBEGF, ATG4D, CREB5, PPP1R15A, CEBPG, ZBTB43, ZBTB5, RELB, FAM83G, NFIL3, IRAK2, DNAJB5, APBB1, FNIP1, E2F7, EGR1, JUN, BRF2, TIPARP, LIF, HMGA1, NFATC2, MICAL2, NR1D2, ARID3B, KLF4, ELL2, TBX…	213	5012	16650	1.15413	1	0.536749	0.502491
Annotation Cluster 11	Enrichment Score: 3.8301647124494
Category	Term	Count	%	PValue	Genes	List Total	Pop Hits	Pop Total	Fold Enrichment	Bonferroni	Benjamini	FDR
GOTERM_BP_FAT	GO:0097190~apoptotic signaling pathway	25	10.8225	4.27313e-07	PPP1R15A, SERPINE1, TNFAIP3, SH3RF1, POLB, FLCN, BAG3, GPER1, PEA15, CHAC1, JUN, TNFRSF12A, TNFRSF9, TNFRSF10B, G0S2, TRAF1, NGF, CYLD, SFPQ, SNAI1, TRIB3, CD44, ATF3, HSPA1B, HSPA1A	213	583	16650	3.35202	0.00185282	2.99119e-05	2.80028e-05
GOTERM_BP_FAT	GO:2001236~regulation of extrinsic apoptotic signaling pathway	13	5.62771	1.04986e-06	TNFRSF12A, SERPINE1, G0S2, TNFAIP3, TNFRSF10B, TRAF1, SH3RF1, CYLD, GPER1, PEA15, HSPA1B, ATF3, HSPA1A	213	161	16650	6.31178	0.00454604	6.50915e-05	6.0937e-05
GOTERM_BP_FAT	GO:0097191~extrinsic apoptotic signaling pathway	15	6.49351	1.16622e-06	TNFRSF12A, TNFRSF9, SERPINE1, G0S2, TNFAIP3, TNFRSF10B, NGF, SH3RF1, CYLD, BAG3, GPER1, PEA15, HSPA1B, ATF3, HSPA1A	213	225	16650	5.21127	0.00504862	7.02973e-05	6.58106e-05
GOTERM_BP_FAT	GO:2001233~regulation of apoptotic signaling pathway	17	7.35931	3.02268e-05	TNFRSF12A, SERPINE1, G0S2, TNFAIP3, TNFRSF10B, TRAF1, SH3RF1, CYLD, FLCN, SFPQ, GPER1, PEA15, SNAI1, CD44, HSPA1B, ATF3, HSPA1A	213	380	16650	3.49703	0.122946	0.00108417	0.00101497
GOTERM_BP_FAT	GO:0008625~extrinsic apoptotic signaling pathway via death domain receptors	8	3.4632	6.55324e-05	BAG3, TNFRSF9, PEA15, SERPINE1, TNFAIP3, TNFRSF10B, NGF, ATF3	213	79	16650	7.91585	0.247549	0.0020315	0.00190184
GOTERM_BP_FAT	GO:2001238~positive regulation of extrinsic apoptotic signaling pathway	6	2.5974	0.000608085	CYLD, TNFRSF12A, GPER1, PEA15, G0S2, ATF3	213	54	16650	8.68545	0.928631	0.0132618	0.0124153
GOTERM_BP_FAT	GO:2001235~positive regulation of apoptotic signaling pathway	9	3.8961	0.00196487	CYLD, FLCN, SFPQ, TNFRSF12A, GPER1, PEA15, G0S2, TNFRSF10B, ATF3	213	177	16650	3.9747	0.999804	0.0333106	0.0311846
GOTERM_BP_FAT	GO:2001237~negative regulation of extrinsic apoptotic signaling pathway	7	3.0303	0.00224521	PEA15, SERPINE1, TNFAIP3, TNFRSF10B, HSPA1B, SH3RF1, HSPA1A	213	105	16650	5.21127	0.999942	0.036681	0.0343399
GOTERM_BP_FAT	GO:1902041~regulation of extrinsic apoptotic signaling pathway via death domain receptors	5	2.1645	0.00524748	PEA15, SERPINE1, TNFAIP3, TNFRSF10B, ATF3	213	55	16650	7.10627	1	0.0720698	0.0674699
GOTERM_BP_FAT	GO:2001234~negative regulation of apoptotic signaling pathway	9	3.8961	0.00555557	PEA15, SERPINE1, SNAI1, TNFAIP3, TNFRSF10B, CD44, HSPA1B, SH3RF1, HSPA1A	213	210	16650	3.3501	1	0.0751127	0.0703187
GOTERM_BP_FAT	GO:1902042~negative regulation of extrinsic apoptotic signaling pathway via death domain receptors	4	1.7316	0.00910848	PEA15, SERPINE1, TNFAIP3, TNFRSF10B	213	34	16650	9.19635	1	0.106266	0.0994832
Annotation Cluster 12	Enrichment Score: 3.6795294289594302
Category	Term	Count	%	PValue	Genes	List Total	Pop Hits	Pop Total	Fold Enrichment	Bonferroni	Benjamini	FDR
GOTERM_BP_FAT	GO:0048659~smooth muscle cell proliferation	10	4.329	1.05279e-05	CNN1, JUN, MYC, GPER1, TNFAIP3, KLF4, TRIB1, PTGS2, FOXP1, HBEGF	213	109	16650	7.17147	0.0446632	0.000447952	0.000419361
GOTERM_BP_FAT	GO:0048660~regulation of smooth muscle cell proliferation	10	4.329	1.41097e-05	CNN1, JUN, MYC, GPER1, TNFAIP3, KLF4, TRIB1, PTGS2, FOXP1, HBEGF	213	113	16650	6.91761	0.0593994	0.000567002	0.000530814
GOTERM_BP_FAT	GO:0033002~muscle cell proliferation	10	4.329	0.000167681	CNN1, JUN, MYC, GPER1, TNFAIP3, KLF4, TRIB1, PTGS2, FOXP1, HBEGF	213	155	16650	5.04316	0.517028	0.00441052	0.00412902
GOTERM_BP_FAT	GO:0048662~negative regulation of smooth muscle cell proliferation	5	2.1645	0.00109356	CNN1, GPER1, TNFAIP3, KLF4, TRIB1	213	36	16650	10.8568	0.991336	0.0210935	0.0197472
GOTERM_BP_FAT	GO:0048661~positive regulation of smooth muscle cell proliferation	5	2.1645	0.0146949	JUN, MYC, PTGS2, FOXP1, HBEGF	213	74	16650	5.28169	1	0.148316	0.13885

## Sheet: C. shDBX1 DAVID DEGs down
Annotation Cluster 1	Enrichment Score: 9.094994552719735
Category	Term	Count	%	PValue	Genes	List Total	Pop Hits	Pop Total	Fold Enrichment	Bonferroni	Benjamini	FDR
GOTERM_BP_FAT	GO:0000278~mitotic cell cycle	71	21.9136	8.35232e-25	TOP2A, NCAPG2, JADE1, BUB1B, MCM10, SMC4, SMC2, MIS18BP1, PBK, CASP2, FBXO5, SKP2, DLGAP5, CEP55, LRRCC1, HELLS, PBRM1, BORA, NUP210, CKAP2, MASTL, CDC25A, EML4, RBL2, CCNA2, SLFN11, PSRC1, CCNE2, MSH2, MCM3, KIF20A, MCM6, DNA2, BCAT1, PCNA, PRIM1, CDCA8, TTK, HMMR, TYMS, SKA1, AURKA, DSN1, ORC1, RBBP8, CEP192, CLSPN, FAM83D, ZNF268, BUB1, CLASP2, E2F8, FANCI, SLF1, RRM1, SLF2, RRM2, ATAD5, SPAG5…	296	968	16650	4.12577	3.34761e-21	2.16608e-21	2.11528e-21
GOTERM_BP_FAT	GO:1903047~mitotic cell cycle process	68	20.9877	1.08088e-24	TOP2A, NCAPG2, JADE1, BUB1B, MCM10, SMC4, SMC2, MIS18BP1, PBK, CASP2, FBXO5, SKP2, DLGAP5, CEP55, LRRCC1, HELLS, PBRM1, BORA, NUP210, CKAP2, MASTL, CDC25A, EML4, RBL2, CCNA2, SLFN11, PSRC1, CCNE2, MSH2, MCM3, KIF20A, MCM6, DNA2, BCAT1, PCNA, PRIM1, CDCA8, TTK, HMMR, TYMS, SKA1, AURKA, DSN1, ORC1, RBBP8, CEP192, CLSPN, FAM83D, ZNF268, BUB1, CLASP2, FANCI, SLF1, SLF2, RRM2, SPAG5, RPA1, CDC7, NDC80…	296	890	16650	4.29775	4.33217e-21	2.16608e-21	2.11528e-21
GOTERM_BP_FAT	GO:0022402~cell cycle process	80	24.6914	4.35459e-22	TOP2A, NCAPG2, JADE1, BUB1B, MCM10, BRCA1, SMC4, SMC2, HMGN5, MIS18BP1, PBK, CASP2, FBXO5, SKP2, DLGAP5, CEP55, LRRCC1, MED1, HELLS, PBRM1, BORA, NUP210, CKAP2, MASTL, WDR76, CDC25A, MSH6, EML4, RBL2, CCNA2, SLFN11, PSRC1, CCNE2, MSH2, MCM3, KIF20A, MCM6, DNA2, BCAT1, PCNA, PRIM1, CDCA8, TTK, HMMR, TYMS, SKA1, AURKA, DSN1, ORC1, RBBP8, RAD54L, CEP192, CLSPN, FAM83D, ECT2, ZNF268, BUB1, CLASP2, MA…	296	1357	16650	3.31614	1.74532e-18	5.81773e-19	5.68129e-19
GOTERM_BP_FAT	GO:0007049~cell cycle	85	26.2346	1.87237e-19	TOP2A, NCAPG2, JADE1, BUB1B, MCM10, BRCA1, SMC4, SMC2, HMGN5, MIS18BP1, EXO1, PBK, CASP2, FBXO5, SKP2, DLGAP5, CEP55, LRRCC1, APPL1, MED1, HELLS, PBRM1, BORA, NUP210, CKAP2, ESCO2, MASTL, WDR76, CDC25A, MSH6, EML4, RBL2, CCNA2, SLFN11, PSRC1, CCNE2, MSH2, MCM3, KIF20A, MCM6, DNA2, BCAT1, PCNA, PRIM1, CDCA8, TTK, HMMR, TYMS, SKA1, AURKA, DSN1, ORC1, RBBP8, RAD54L, CEP192, CLSPN, FAM83D, MAPK6, ECT…	296	1672	16650	2.8596	7.50446e-16	1.87612e-16	1.83212e-16
GOTERM_BP_FAT	GO:0007067~mitotic nuclear division	39	12.037	2.21043e-16	NCAPG2, CDCA8, BUB1B, TTK, SMC4, SKA1, AURKA, SMC2, DSN1, MIS18BP1, PBK, RBBP8, FBXO5, FAM83D, ZNF268, BUB1, DLGAP5, CEP55, LRRCC1, CLASP2, HELLS, PBRM1, SLF1, SLF2, BORA, SPAG5, MASTL, CDC25A, NDC80, EML4, CCNA2, ANLN, KIF18A, STAG2, PSRC1, KIF4A, CCNG1, CDK1, TACC3	296	431	16650	5.08991	8.89955e-13	1.77188e-13	1.73032e-13
GOTERM_BP_FAT	GO:0048285~organelle fission	45	13.8889	3.30822e-15	TOP2A, NCAPG2, CDCA8, BUB1B, TTK, SMC4, SKA1, AURKA, SMC2, DSN1, MIS18BP1, PBK, RBBP8, RAD54L, FBXO5, FAM83D, ZNF268, BUB1, DLGAP5, CEP55, SLC25A46, LRRCC1, CLASP2, HELLS, PBRM1, SLF1, SLF2, BORA, SPAG5, MX2, MASTL, CDC25A, NDC80, MSH6, EML4, CCNA2, ANLN, KIF18A, STAG2, PSRC1, MSH2, KIF4A, CCNG1, CDK1, TACC3	296	622	16650	4.06953	1.33493e-11	2.20989e-12	2.15807e-12
GOTERM_BP_FAT	GO:0000280~nuclear division	43	13.2716	8.0128e-15	TOP2A, NCAPG2, CDCA8, BUB1B, TTK, SMC4, SKA1, AURKA, SMC2, DSN1, MIS18BP1, PBK, RBBP8, RAD54L, FBXO5, FAM83D, ZNF268, BUB1, DLGAP5, CEP55, LRRCC1, CLASP2, HELLS, PBRM1, SLF1, SLF2, BORA, SPAG5, MASTL, CDC25A, NDC80, MSH6, EML4, CCNA2, ANLN, KIF18A, STAG2, PSRC1, MSH2, KIF4A, CCNG1, CDK1, TACC3	296	583	16650	4.1488	3.20384e-11	4.5879e-12	4.4803e-12
GOTERM_BP_FAT	GO:0044770~cell cycle phase transition	41	12.6543	2.30238e-14	PCNA, PRIM1, JADE1, BUB1B, MCM10, TTK, HMMR, TYMS, AURKA, ORC1, RBBP8, CASP2, CEP192, FBXO5, CLSPN, FAM83D, SKP2, BUB1, DLGAP5, CLASP2, FANCI, SLF1, RRM2, BORA, ATAD5, RPA1, CDC7, MASTL, CDC25A, NDC80, RBL2, CCNA2, ANLN, SLFN11, CCNE2, MCM3, CDK1, TACC3, MCM6, BCAT1, CDKN3	296	547	16650	4.21618	9.21103e-11	1.15349e-11	1.12644e-11
GOTERM_BP_FAT	GO:0044772~mitotic cell cycle phase transition	39	12.037	7.75252e-14	PCNA, PRIM1, JADE1, BUB1B, MCM10, TTK, HMMR, TYMS, AURKA, ORC1, RBBP8, CASP2, CEP192, FBXO5, CLSPN, SKP2, BUB1, DLGAP5, CLASP2, FANCI, SLF1, RRM2, BORA, RPA1, CDC7, MASTL, CDC25A, NDC80, RBL2, CCNA2, ANLN, SLFN11, CCNE2, MCM3, CDK1, TACC3, MCM6, BCAT1, CDKN3	296	514	16650	4.268	3.10594e-10	3.45245e-11	3.37148e-11
GOTERM_BP_FAT	GO:0051301~cell division	37	11.4198	4.55882e-11	TOP2A, NCAPG2, CDCA8, BUB1B, SMC4, SKA1, AURKA, SMC2, DSN1, MIS18BP1, RBBP8, FBXO5, FAM83D, ECT2, BUB1, CEP55, LRRCC1, CLASP2, E2F8, HELLS, BORA, SPAG5, CKAP2, CDC7, MASTL, CDC25A, NDC80, CCNA2, ANLN, STAG2, PSRC1, CCNE2, KIF4A, CCNG1, CDK1, TACC3, KIF20A	296	575	16650	3.61957	1.82717e-07	1.82718e-08	1.78432e-08
GOTERM_BP_FAT	GO:0044843~cell cycle G1/S phase transition	24	7.40741	7.06317e-11	RRM2, PCNA, PRIM1, RPA1, JADE1, MCM10, CDC7, TYMS, CDC25A, AURKA, RBL2, SLFN11, ORC1, CCNE2, MCM3, RBBP8, CDK1, CASP2, MCM6, FBXO5, SKP2, BCAT1, FAM83D, CDKN3	296	244	16650	5.53279	2.83092e-07	2.57356e-08	2.5132e-08
GOTERM_BP_FAT	GO:0000082~G1/S transition of mitotic cell cycle	23	7.09877	8.36158e-11	RRM2, PCNA, PRIM1, RPA1, JADE1, MCM10, CDC7, TYMS, CDC25A, AURKA, RBL2, SLFN11, ORC1, CCNE2, MCM3, RBBP8, CDK1, CASP2, MCM6, FBXO5, SKP2, BCAT1, CDKN3	296	224	16650	5.77567	3.35132e-07	2.79277e-08	2.72727e-08
GOTERM_BP_FAT	GO:0000819~sister chromatid segregation	22	6.79012	5.39226e-10	TOP2A, SLF1, SLF2, SPAG5, CDCA8, BUB1B, TTK, SMC4, NDC80, SKA1, SMC2, KIF18A, DSN1, STAG2, PSRC1, CENPI, KIF4A, TACC3, BUB1, DLGAP5, CEP55, CLASP2	296	224	16650	5.52455	2.16121e-06	1.54373e-07	1.50752e-07
GOTERM_BP_FAT	GO:0051726~regulation of cell cycle	47	14.5062	1.08416e-09	TOP2A, PCNA, JADE1, BUB1B, TTK, BRCA1, AURKA, HMGN5, FIGNL1, CASP2, FBXO5, CLSPN, FAM83D, SKP2, ECT2, ZNF268, BUB1, DLGAP5, MAP2K6, E2F8, FANCI, MED1, SLF1, CDKL5, SLF2, BORA, ATAD5, SPAG5, MX2, DHCR24, CDC7, MASTL, WDR76, CDC25A, NDC80, RBL2, CCNA2, ANLN, SLFN11, STAG2, PSRC1, MSH2, CCNE2, CCNG1, CDK1, TACC3, CDKN3	296	976	16650	2.70876	4.34532e-06	2.89689e-07	2.82895e-07
GOTERM_BP_FAT	GO:0007059~chromosome segregation	26	8.02469	1.3938e-09	TOP2A, CDCA8, BUB1B, TTK, BRCA1, SMC4, SKA1, SMC2, DSN1, FAM83D, ECT2, BUB1, DLGAP5, CEP55, CLASP2, SLF1, SLF2, SPAG5, ESCO2, NDC80, KIF18A, STAG2, PSRC1, CENPI, KIF4A, TACC3	296	334	16650	4.37874	5.58634e-06	3.49147e-07	3.40959e-07
GOTERM_BP_FAT	GO:0010564~regulation of cell cycle process	35	10.8025	1.80285e-09	PCNA, JADE1, BUB1B, TTK, BRCA1, AURKA, HMGN5, CASP2, FBXO5, CLSPN, FAM83D, ECT2, ZNF268, BUB1, DLGAP5, E2F8, FANCI, MED1, SLF1, SLF2, BORA, ATAD5, SPAG5, CDC7, WDR76, NDC80, RBL2, CCNA2, ANLN, SLFN11, STAG2, PSRC1, MSH2, CDK1, TACC3	296	595	16650	3.30882	7.2258e-06	4.2331e-07	4.13382e-07
GOTERM_BP_FAT	GO:0010948~negative regulation of cell cycle process	22	6.79012	1.90109e-09	FANCI, SLF1, PCNA, JADE1, BUB1B, TTK, BRCA1, NDC80, AURKA, RBL2, CCNA2, HMGN5, STAG2, SLFN11, MSH2, CDK1, CASP2, FBXO5, CLSPN, ZNF268, BUB1, E2F8	296	240	16650	5.15625	7.61956e-06	4.2331e-07	4.13382e-07
GOTERM_BP_FAT	GO:0051276~chromosome organization	52	16.0494	2.62671e-09	TOP2A, FMR1, NCAPG2, JADE1, BUB1B, NUCKS1, BRCA1, SMC4, SMC2, HMGN5, MIS18BP1, HMGN3, DLGAP5, CEP55, NCOA2, HELLS, PBRM1, RFC1, TET1, MSH6, RBL2, PSRC1, MSH2, WDR82, MCM3, MCM6, DNA2, SMARCD2, PCNA, PRIM1, CDCA8, TTK, SKA1, AURKA, DSN1, HLTF, RAD54L, BUB1, CLASP2, ZRANB3, SLF1, SLF2, SPAG5, RPA1, SMARCA1, NDC80, KIF18A, STAG2, CENPI, KIF4A, CDK1, TACC3	296	1184	16650	2.47044	1.05278e-05	5.54097e-07	5.41101e-07
GOTERM_BP_FAT	GO:0000070~mitotic sister chromatid segregation	17	5.24691	4.59328e-09	SLF1, SLF2, SPAG5, CDCA8, BUB1B, TTK, SMC4, NDC80, SMC2, KIF18A, DSN1, PSRC1, KIF4A, TACC3, BUB1, DLGAP5, CEP55	296	142	16650	6.73415	1.84097e-05	9.20494e-07	8.98906e-07
GOTERM_BP_FAT	GO:0098813~nuclear chromosome segregation	23	7.09877	9.09919e-09	TOP2A, SLF1, SLF2, SPAG5, CDCA8, BUB1B, TTK, SMC4, NDC80, SKA1, SMC2, KIF18A, DSN1, STAG2, PSRC1, CENPI, KIF4A, TACC3, FAM83D, BUB1, DLGAP5, CEP55, CLASP2	296	287	16650	4.50784	3.64689e-05	1.65771e-06	1.61883e-06
GOTERM_BP_FAT	GO:0000075~cell cycle checkpoint	20	6.17284	2.71813e-08	FANCI, TOP2A, SLF1, PCNA, BUB1B, TTK, BRCA1, WDR76, NDC80, AURKA, RBL2, CCNA2, CCNE2, MSH2, RBBP8, CDK1, CASP2, DNA2, CLSPN, BUB1	296	229	16650	4.91266	0.000108937	4.73664e-06	4.62555e-06
GOTERM_BP_FAT	GO:1901991~negative regulation of mitotic cell cycle phase transition	15	4.62963	6.30631e-07	FANCI, SLF1, PCNA, JADE1, BUB1B, TTK, NDC80, AURKA, RBL2, CCNA2, SLFN11, CDK1, CASP2, CLSPN, BUB1	296	154	16650	5.4789	0.00252438	0.000101103	9.87315e-05
GOTERM_BP_FAT	GO:0007346~regulation of mitotic cell cycle	27	8.33333	7.06382e-07	TOP2A, PCNA, JADE1, BUB1B, TTK, AURKA, CASP2, FBXO5, CLSPN, ZNF268, BUB1, DLGAP5, FANCI, SLF1, SLF2, BORA, ATAD5, CDC7, NDC80, RBL2, CCNA2, ANLN, SLFN11, PSRC1, MSH2, CDK1, TACC3	296	491	16650	3.09318	0.00282718	0.000108891	0.000106338
GOTERM_BP_FAT	GO:0007093~mitotic cell cycle checkpoint	15	4.62963	9.29472e-07	FANCI, TOP2A, SLF1, PCNA, BUB1B, TTK, NDC80, AURKA, RBL2, CCNA2, MSH2, CDK1, CASP2, CLSPN, BUB1	296	159	16650	5.3066	0.00371839	0.000134664	0.000131506
GOTERM_BP_FAT	GO:0045786~negative regulation of cell cycle	26	8.02469	1.0639e-06	TOP2A, PCNA, JADE1, BUB1B, TTK, BRCA1, AURKA, HMGN5, CASP2, FBXO5, CLSPN, ZNF268, BUB1, MAP2K6, E2F8, FANCI, SLF1, DHCR24, NDC80, RBL2, CCNA2, SLFN11, STAG2, MSH2, CDK1, CDKN3	296	470	16650	3.1117	0.00425503	0.000142137	0.000138803
GOTERM_BP_FAT	GO:1901988~negative regulation of cell cycle phase transition	15	4.62963	1.56019e-06	FANCI, SLF1, PCNA, JADE1, BUB1B, TTK, NDC80, AURKA, RBL2, CCNA2, SLFN11, CDK1, CASP2, CLSPN, BUB1	296	166	16650	5.08283	0.00623373	0.000201717	0.000196986
GOTERM_BP_FAT	GO:0045930~negative regulation of mitotic cell cycle	17	5.24691	1.89935e-06	FANCI, TOP2A, SLF1, PCNA, JADE1, BUB1B, TTK, NDC80, AURKA, RBL2, CCNA2, SLFN11, MSH2, CDK1, CASP2, CLSPN, BUB1	296	219	16650	4.36644	0.0075837	0.000237894	0.000232314
GOTERM_BP_FAT	GO:1901987~regulation of cell cycle phase transition	21	6.48148	2.47625e-06	FANCI, SLF1, PCNA, ATAD5, JADE1, BUB1B, TTK, CDC7, NDC80, AURKA, RBL2, CCNA2, ANLN, SLFN11, CDK1, CASP2, FBXO5, CLSPN, FAM83D, BUB1, DLGAP5	296	336	16650	3.51562	0.00987574	0.000291906	0.00028506
GOTERM_BP_FAT	GO:1901990~regulation of mitotic cell cycle phase transition	20	6.17284	3.18344e-06	FANCI, SLF1, PCNA, ATAD5, JADE1, BUB1B, TTK, CDC7, NDC80, AURKA, RBL2, CCNA2, ANLN, SLFN11, CDK1, CASP2, FBXO5, CLSPN, BUB1, DLGAP5	296	312	16650	3.60577	0.0126782	0.000354423	0.000346111
GOTERM_BP_FAT	GO:0031570~DNA integrity checkpoint	14	4.32099	4.85645e-06	FANCI, TOP2A, SLF1, PCNA, BRCA1, AURKA, RBL2, CCNA2, MSH2, RBBP8, CDK1, CASP2, DNA2, CLSPN	296	158	16650	4.98418	0.0192765	0.000526072	0.000513734
GOTERM_BP_FAT	GO:0007062~sister chromatid cohesion	12	3.7037	1.73785e-05	KIF18A, SLF1, DSN1, SLF2, STAG2, CENPI, CDCA8, BUB1B, BUB1, NDC80, SKA1, CLASP2	296	128	16650	5.27344	0.067283	0.00180045	0.00175823
GOTERM_BP_FAT	GO:0044774~mitotic DNA integrity checkpoint	11	3.39506	2.02195e-05	TOP2A, CCNA2, RBL2, FANCI, SLF1, PCNA, MSH2, CDK1, CASP2, CLSPN, AURKA	296	107	16650	5.78271	0.0778437	0.00202599	0.00197848
GOTERM_BP_FAT	GO:0000077~DNA damage checkpoint	12	3.7037	6.67547e-05	CCNA2, RBL2, FANCI, SLF1, PCNA, MSH2, CDK1, RBBP8, CASP2, BRCA1, CLSPN, AURKA	296	148	16650	4.56081	0.234757	0.00569261	0.0055591
GOTERM_BP_FAT	GO:0045787~positive regulation of cell cycle	18	5.55556	0.000121056	MED1, SLF1, SLF2, PCNA, CDC7, BRCA1, NDC80, AURKA, RBL2, HMGN5, PSRC1, CDK1, CASP2, ECT2, FAM83D, ZNF268, DLGAP5, E2F8	296	339	16650	2.98673	0.38444	0.00951361	0.00929049
GOTERM_BP_FAT	GO:0044773~mitotic DNA damage checkpoint	9	2.77778	0.000401209	CCNA2, RBL2, FANCI, SLF1, PCNA, MSH2, CDK1, CASP2, AURKA	296	100	16650	5.0625	0.799786	0.0263614	0.0257431
GOTERM_BP_FAT	GO:2000134~negative regulation of G1/S transition of mitotic cell cycle	7	2.16049	0.00719945	RBL2, SLFN11, PCNA, CDK1, JADE1, CASP2, AURKA	296	96	16650	4.10156	1	0.223979	0.218726
GOTERM_BP_FAT	GO:1902807~negative regulation of cell cycle G1/S phase transition	7	2.16049	0.00873348	RBL2, SLFN11, PCNA, CDK1, JADE1, CASP2, AURKA	296	100	16650	3.9375	1	0.251826	0.24592
GOTERM_BP_FAT	GO:2000045~regulation of G1/S transition of mitotic cell cycle	7	2.16049	0.039717	RBL2, SLFN11, PCNA, CDK1, JADE1, CASP2, AURKA	296	141	16650	2.79255	1	0.624258	0.609617
Annotation Cluster 2	Enrichment Score: 5.20733701461154
Category	Term	Count	%	PValue	Genes	List Total	Pop Hits	Pop Total	Fold Enrichment	Bonferroni	Benjamini	FDR
GOTERM_BP_FAT	GO:0006260~DNA replication	25	7.71605	4.00014e-10	TOP2A, PCNA, PRIM1, NUCKS1, MCM10, BRCA1, ORC1, EXO1, RBBP8, CLSPN, E2F8, ZRANB3, SLF1, RRM1, RRM2, RFC1, RPA1, CDC7, CDC25A, STAG2, CCNE2, MCM3, CDK1, MCM6, DNA2	296	290	16650	4.84914	1.60326e-06	1.23328e-07	1.20435e-07
GOTERM_BP_FAT	GO:0006259~DNA metabolic process	44	13.5802	5.08468e-08	TOP2A, PARPBP, PCNA, PRIM1, NUCKS1, MCM10, BRCA1, TYMS, RAD51AP1, ORC1, EXO1, FIGNL1, HLTF, RBBP8, RAD54L, CLSPN, TK1, E2F8, FANCI, ATF7IP, ZRANB3, HELLS, SLF1, RRM1, RRM2, SLF2, APOBEC3G, RFC1, ATAD5, APAF1, RPA1, TET1, CDC7, ESCO2, SMARCA1, CDC25A, MSH6, STAG2, MSH2, CCNE2, MCM3, CDK1, MCM6, DNA2	296	995	16650	2.48744	0.000203773	8.49142e-06	8.29227e-06
GOTERM_BP_FAT	GO:0006974~cellular response to DNA damage stimulus	36	11.1111	9.40769e-07	TOP2A, PARPBP, PCNA, FMR1, NUCKS1, MCM10, BRCA1, PIK3R1, AURKA, RAD51AP1, EXO1, FIGNL1, HLTF, RBBP8, CASP2, RAD54L, CLSPN, MAP2K6, FANCI, ZRANB3, EGLN3, SLF1, SLF2, RFC1, ATAD5, RPA1, CDC7, ESCO2, MASTL, WDR76, MSH6, RBL2, CCNA2, MSH2, CDK1, DNA2	296	807	16650	2.50929	0.0037635	0.000134664	0.000131506
GOTERM_BP_FAT	GO:0006310~DNA recombination	19	5.8642	1.05372e-06	TOP2A, ZRANB3, PARPBP, PCNA, ATAD5, RFC1, PRIM1, RPA1, NUCKS1, CDC7, BRCA1, RAD51AP1, MSH6, MSH2, EXO1, FIGNL1, RBBP8, RAD54L, DNA2	296	262	16650	4.0792	0.0042144	0.000142137	0.000138803
GOTERM_BP_FAT	GO:0051052~regulation of DNA metabolic process	22	6.79012	2.93364e-06	TOP2A, ZRANB3, SLF1, PARPBP, SLF2, PCNA, APOBEC3G, ATAD5, APAF1, TET1, NUCKS1, CDC7, BRCA1, ESCO2, RAD51AP1, MSH6, STAG2, MSH2, FIGNL1, CDK1, DNA2, E2F8	296	370	16650	3.34459	0.0116892	0.000335943	0.000328064
GOTERM_BP_FAT	GO:0006302~double-strand break repair	14	4.32099	8.10917e-05	SLF1, PARPBP, SLF2, RPA1, NUCKS1, CDC7, BRCA1, ESCO2, RAD51AP1, MSH2, FIGNL1, RBBP8, RAD54L, DNA2	296	206	16650	3.82282	0.277493	0.00677116	0.00661235
GOTERM_BP_FAT	GO:0033554~cellular response to stress	53	16.358	0.000180104	TOP2A, FMR1, NUCKS1, MCM10, BRCA1, EXO1, PBK, CASP2, FADS1, PDK1, NUP210, APAF1, RFC1, ESCO2, MASTL, WDR76, MSH6, RBL2, CCNA2, TMX4, MSH2, AIDA, DNA2, TLR3, ARHGEF6, PARPBP, PCNA, INSIG2, PIK3R1, NREP, RNF5, AURKA, RAD51AP1, BAG2, FIGNL1, HLTF, RBBP8, SSR1, HAS2, RAD54L, CLSPN, ECT2, MAP2K6, FANCI, ZRANB3, EGLN3, SLF1, SLF2, ARPP21, ATAD5, RPA1, CDC7, CDK1	296	1773	16650	1.68147	0.514183	0.0133677	0.0130542
GOTERM_BP_FAT	GO:0006281~DNA repair	23	7.09877	0.000201887	FANCI, ZRANB3, SLF1, PARPBP, SLF2, PCNA, RFC1, RPA1, NUCKS1, CDC7, BRCA1, ESCO2, RAD51AP1, MSH6, MSH2, EXO1, FIGNL1, HLTF, RBBP8, CDK1, RAD54L, DNA2, CLSPN	296	530	16650	2.44104	0.554805	0.014712	0.014367
GOTERM_BP_FAT	GO:0000724~double-strand break repair via homologous recombination	8	2.46914	0.00067127	RAD51AP1, PARPBP, RPA1, RBBP8, RAD54L, NUCKS1, CDC7, BRCA1	296	83	16650	5.42169	0.932211	0.0395654	0.0386375
GOTERM_BP_FAT	GO:0000725~recombinational repair	8	2.46914	0.000721391	RAD51AP1, PARPBP, RPA1, RBBP8, RAD54L, NUCKS1, CDC7, BRCA1	296	84	16650	5.35714	0.944556	0.0419034	0.0409207
Annotation Cluster 3	Enrichment Score: 3.105431008324887
Category	Term	Count	%	PValue	Genes	List Total	Pop Hits	Pop Total	Fold Enrichment	Bonferroni	Benjamini	FDR
GOTERM_BP_FAT	GO:0031570~DNA integrity checkpoint	14	4.32099	4.85645e-06	FANCI, TOP2A, SLF1, PCNA, BRCA1, AURKA, RBL2, CCNA2, MSH2, RBBP8, CDK1, CASP2, DNA2, CLSPN	296	158	16650	4.98418	0.0192765	0.000526072	0.000513734
GOTERM_BP_FAT	GO:0044774~mitotic DNA integrity checkpoint	11	3.39506	2.02195e-05	TOP2A, CCNA2, RBL2, FANCI, SLF1, PCNA, MSH2, CDK1, CASP2, CLSPN, AURKA	296	107	16650	5.78271	0.0778437	0.00202599	0.00197848
GOTERM_BP_FAT	GO:0031572~G2 DNA damage checkpoint	7	2.16049	3.66073e-05	CCNA2, FANCI, SLF1, CDK1, RBBP8, BRCA1, CLSPN	296	36	16650	10.9375	0.136468	0.00349338	0.00341145
GOTERM_BP_FAT	GO:0000077~DNA damage checkpoint	12	3.7037	6.67547e-05	CCNA2, RBL2, FANCI, SLF1, PCNA, MSH2, CDK1, RBBP8, CASP2, BRCA1, CLSPN, AURKA	296	148	16650	4.56081	0.234757	0.00569261	0.0055591
GOTERM_BP_FAT	GO:0000086~G2/M transition of mitotic cell cycle	13	4.01235	0.000105254	FANCI, SLF1, BORA, CDC7, HMMR, MASTL, CDC25A, AURKA, CCNA2, CDK1, CEP192, CLSPN, SKP2	296	183	16650	3.9959	0.344188	0.00843717	0.00823929
GOTERM_BP_FAT	GO:0044839~cell cycle G2/M phase transition	13	4.01235	0.000210349	FANCI, SLF1, BORA, CDC7, HMMR, MASTL, CDC25A, AURKA, CCNA2, CDK1, CEP192, CLSPN, SKP2	296	197	16650	3.71193	0.569655	0.015055	0.0147019
GOTERM_BP_FAT	GO:0044773~mitotic DNA damage checkpoint	9	2.77778	0.000401209	CCNA2, RBL2, FANCI, SLF1, PCNA, MSH2, CDK1, CASP2, AURKA	296	100	16650	5.0625	0.799786	0.0263614	0.0257431
GOTERM_BP_FAT	GO:0044818~mitotic G2/M transition checkpoint	5	1.54321	0.00065535	CCNA2, FANCI, SLF1, CDK1, CLSPN	296	23	16650	12.2283	0.927742	0.0392536	0.038333
GOTERM_BP_FAT	GO:0010972~negative regulation of G2/M transition of mitotic cell cycle	5	1.54321	0.00122851	CCNA2, FANCI, SLF1, CDK1, CLSPN	296	27	16650	10.4167	0.992751	0.0656516	0.0641118
GOTERM_BP_FAT	GO:1902750~negative regulation of cell cycle G2/M phase transition	5	1.54321	0.00161701	CCNA2, FANCI, SLF1, CDK1, CLSPN	296	29	16650	9.69828	0.998476	0.0810123	0.0791123
GOTERM_BP_FAT	GO:0007095~mitotic G2 DNA damage checkpoint	4	1.23457	0.00259823	CCNA2, FANCI, SLF1, CDK1	296	16	16650	14.0625	0.99997	0.114818	0.112125
GOTERM_BP_FAT	GO:0010389~regulation of G2/M transition of mitotic cell cycle	6	1.85185	0.00308183	CCNA2, FANCI, SLF1, CDK1, CDC7, CLSPN	296	56	16650	6.02679	0.999996	0.124807	0.12188
GOTERM_BP_FAT	GO:1902749~regulation of cell cycle G2/M phase transition	6	1.85185	0.00548657	CCNA2, FANCI, SLF1, CDK1, CDC7, CLSPN	296	64	16650	5.27344	1	0.184791	0.180457
GOTERM_BP_FAT	GO:0018105~peptidyl-serine phosphorylation	6	1.85185	0.44198	CDK1, TTK, CDC7, CLSPN, MASTL, AURKA	296	246	16650	1.37195	1	1	0.976791
GOTERM_BP_FAT	GO:0018209~peptidyl-serine modification	6	1.85185	0.486509	CDK1, TTK, CDC7, CLSPN, MASTL, AURKA	296	259	16650	1.30309	1	1	0.976791
Annotation Cluster 4	Enrichment Score: 2.855489005843886
Category	Term	Count	%	PValue	Genes	List Total	Pop Hits	Pop Total	Fold Enrichment	Bonferroni	Benjamini	FDR
GOTERM_BP_FAT	GO:0000819~sister chromatid segregation	22	6.79012	5.39226e-10	TOP2A, SLF1, SLF2, SPAG5, CDCA8, BUB1B, TTK, SMC4, NDC80, SKA1, SMC2, KIF18A, DSN1, STAG2, PSRC1, CENPI, KIF4A, TACC3, BUB1, DLGAP5, CEP55, CLASP2	296	224	16650	5.52455	2.16121e-06	1.54373e-07	1.50752e-07
GOTERM_BP_FAT	GO:0000070~mitotic sister chromatid segregation	17	5.24691	4.59328e-09	SLF1, SLF2, SPAG5, CDCA8, BUB1B, TTK, SMC4, NDC80, SMC2, KIF18A, DSN1, PSRC1, KIF4A, TACC3, BUB1, DLGAP5, CEP55	296	142	16650	6.73415	1.84097e-05	9.20494e-07	8.98906e-07
GOTERM_BP_FAT	GO:0098813~nuclear chromosome segregation	23	7.09877	9.09919e-09	TOP2A, SLF1, SLF2, SPAG5, CDCA8, BUB1B, TTK, SMC4, NDC80, SKA1, SMC2, KIF18A, DSN1, STAG2, PSRC1, CENPI, KIF4A, TACC3, FAM83D, BUB1, DLGAP5, CEP55, CLASP2	296	287	16650	4.50784	3.64689e-05	1.65771e-06	1.61883e-06
GOTERM_BP_FAT	GO:0051983~regulation of chromosome segregation	10	3.08642	1.75194e-05	SLF1, SLF2, SPAG5, TACC3, BUB1B, TTK, ECT2, BUB1, NDC80, DLGAP5	296	84	16650	6.69643	0.0678097	0.00180045	0.00175823
GOTERM_BP_FAT	GO:0051783~regulation of nuclear division	13	4.01235	3.65005e-05	SLF1, SLF2, BORA, BUB1B, TTK, NDC80, AURKA, ANLN, MSH2, TACC3, FBXO5, BUB1, DLGAP5	296	164	16650	4.45884	0.136099	0.00349338	0.00341145
GOTERM_BP_FAT	GO:0007088~regulation of mitotic nuclear division	12	3.7037	4.01379e-05	ANLN, SLF1, SLF2, BORA, TACC3, BUB1B, TTK, FBXO5, BUB1, NDC80, DLGAP5, AURKA	296	140	16650	4.82143	0.148602	0.00374123	0.00365348
GOTERM_BP_FAT	GO:0033047~regulation of mitotic sister chromatid segregation	8	2.46914	5.62984e-05	SLF1, SLF2, TACC3, BUB1B, TTK, BUB1, NDC80, DLGAP5	296	56	16650	8.03571	0.202003	0.00512827	0.005008
GOTERM_BP_FAT	GO:0033045~regulation of sister chromatid segregation	8	2.46914	0.000178835	SLF1, SLF2, TACC3, BUB1B, TTK, BUB1, NDC80, DLGAP5	296	67	16650	6.71642	0.511705	0.0133677	0.0130542
GOTERM_BP_FAT	GO:0007091~metaphase/anaphase transition of mitotic cell cycle	6	1.85185	0.000839254	TACC3, BUB1B, TTK, BUB1, NDC80, DLGAP5	296	42	16650	8.03571	0.965443	0.0473765	0.0462653
GOTERM_BP_FAT	GO:0010965~regulation of mitotic sister chromatid separation	6	1.85185	0.00170101	TACC3, BUB1B, TTK, BUB1, NDC80, DLGAP5	296	49	16650	6.88776	0.998912	0.0841684	0.0821944
GOTERM_BP_FAT	GO:0051304~chromosome separation	7	2.16049	0.00185121	TOP2A, TACC3, BUB1B, TTK, BUB1, NDC80, DLGAP5	296	73	16650	5.39384	0.999405	0.0899651	0.0878552
GOTERM_BP_FAT	GO:0044784~metaphase/anaphase transition of cell cycle	6	1.85185	0.00186305	TACC3, BUB1B, TTK, BUB1, NDC80, DLGAP5	296	50	16650	6.75	0.999432	0.0899651	0.0878552
GOTERM_BP_FAT	GO:0051306~mitotic sister chromatid separation	6	1.85185	0.00203611	TACC3, BUB1B, TTK, BUB1, NDC80, DLGAP5	296	51	16650	6.61765	0.999717	0.0971514	0.0948729
GOTERM_BP_FAT	GO:0051784~negative regulation of nuclear division	6	1.85185	0.00308183	MSH2, BUB1B, TTK, FBXO5, BUB1, NDC80	296	56	16650	6.02679	0.999996	0.124807	0.12188
GOTERM_BP_FAT	GO:0030071~regulation of mitotic metaphase/anaphase transition	5	1.54321	0.00947051	BUB1B, TTK, BUB1, NDC80, DLGAP5	296	47	16650	5.98404	1	0.271127	0.264768
GOTERM_BP_FAT	GO:1902099~regulation of metaphase/anaphase transition of cell cycle	5	1.54321	0.0101906	BUB1B, TTK, BUB1, NDC80, DLGAP5	296	48	16650	5.85938	1	0.283638	0.276986
GOTERM_BP_FAT	GO:0007094~mitotic spindle assembly checkpoint	4	1.23457	0.0105883	BUB1B, TTK, BUB1, NDC80	296	26	16650	8.65385	1	0.290671	0.283854
GOTERM_BP_FAT	GO:0071173~spindle assembly checkpoint	4	1.23457	0.0117583	BUB1B, TTK, BUB1, NDC80	296	27	16650	8.33333	1	0.310048	0.302776
GOTERM_BP_FAT	GO:2000816~negative regulation of mitotic sister chromatid separation	4	1.23457	0.0202952	BUB1B, TTK, BUB1, NDC80	296	33	16650	6.81818	1	0.446939	0.436457
GOTERM_BP_FAT	GO:0045841~negative regulation of mitotic metaphase/anaphase transition	4	1.23457	0.0202952	BUB1B, TTK, BUB1, NDC80	296	33	16650	6.81818	1	0.446939	0.436457
GOTERM_BP_FAT	GO:0071174~mitotic spindle checkpoint	4	1.23457	0.0202952	BUB1B, TTK, BUB1, NDC80	296	33	16650	6.81818	1	0.446939	0.436457
GOTERM_BP_FAT	GO:1902100~negative regulation of metaphase/anaphase transition of cell cycle	4	1.23457	0.0219741	BUB1B, TTK, BUB1, NDC80	296	34	16650	6.61765	1	0.463538	0.452667
GOTERM_BP_FAT	GO:0033048~negative regulation of mitotic sister chromatid segregation	4	1.23457	0.0237267	BUB1B, TTK, BUB1, NDC80	296	35	16650	6.42857	1	0.486573	0.475161
GOTERM_BP_FAT	GO:0033046~negative regulation of sister chromatid segregation	4	1.23457	0.0274523	BUB1B, TTK, BUB1, NDC80	296	37	16650	6.08108	1	0.519004	0.506832
GOTERM_BP_FAT	GO:0051985~negative regulation of chromosome segregation	4	1.23457	0.0294251	BUB1B, TTK, BUB1, NDC80	296	38	16650	5.92105	1	0.525976	0.51364
GOTERM_BP_FAT	GO:0031577~spindle checkpoint	4	1.23457	0.0314709	BUB1B, TTK, BUB1, NDC80	296	39	16650	5.76923	1	0.553224	0.54025
GOTERM_BP_FAT	GO:0033044~regulation of chromosome organization	11	3.39506	0.0329874	SLF1, SLF2, FMR1, TACC3, TET1, BUB1B, TTK, BRCA1, BUB1, NDC80, DLGAP5	296	288	16650	2.14844	1	0.572353	0.558929
GOTERM_BP_FAT	GO:0045839~negative regulation of mitotic nuclear division	4	1.23457	0.0427814	BUB1B, TTK, BUB1, NDC80	296	44	16650	5.11364	1	0.651345	0.636069
GOTERM_BP_FAT	GO:2001251~negative regulation of chromosome organization	6	1.85185	0.044546	TET1, BUB1B, TTK, BRCA1, BUB1, NDC80	296	109	16650	3.09633	1	0.65882	0.643369
GOTERM_BP_FAT	GO:0007063~regulation of sister chromatid cohesion	3	0.925926	0.0481956	SLF1, SLF2, BUB1	296	20	16650	8.4375	1	0.697358	0.681003
GOTERM_BP_FAT	GO:0010639~negative regulation of organelle organization	10	3.08642	0.105433	MSH2, CKAP2, TET1, BUB1B, TTK, BRCA1, FBXO5, BUB1, NDC80, CLASP2	296	313	16650	1.79712	1	1	0.976791
GOTERM_BP_FAT	GO:0051129~negative regulation of cellular component organization	12	3.7037	0.550267	MSH2, CKAP2, TET1, BUB1B, TTK, SEMA3E, BRCA1, FBXO5, ANTXR1, BUB1, NDC80, CLASP2	296	624	16650	1.08173	1	1	0.976791
Annotation Cluster 5	Enrichment Score: 2.7794561195363836
Category	Term	Count	%	PValue	Genes	List Total	Pop Hits	Pop Total	Fold Enrichment	Bonferroni	Benjamini	FDR
GOTERM_BP_FAT	GO:0055114~oxidation-reduction process	36	11.1111	6.5659e-05	ABCD3, TECR, LOXL4, GMPR, HSD17B4, MSMO1, ACAT2, FADS2, LDHB, LDHA, SESN3, AGMO, PCBD2, GYG2, HADH, FADS1, HIBCH, EGLN3, RRM1, HSDL2, RRM2, TPI1, IDH1, GSR, GPX8, PIPOX, TET1, DHCR24, TMX4, P4HA1, ADI1, SCD, ALDH18A1, STEAP1, STEAP2, PCYOX1	296	983	16650	2.06002	0.231389	0.00569261	0.0055591
GOTERM_BP_FAT	GO:0046394~carboxylic acid biosynthetic process	15	4.62963	0.000251838	ABCD3, INSIG2, TECR, HSD17B4, MSMO1, ELOVL6, BRCA1, ACACA, FADS2, SCD, ADI1, AGMO, ALDH18A1, BCAT1, FADS1	296	262	16650	3.22042	0.635596	0.0177082	0.0172928
GOTERM_BP_FAT	GO:0006633~fatty acid biosynthetic process	11	3.39506	0.000263061	FADS2, ABCD3, INSIG2, SCD, AGMO, TECR, MSMO1, ELOVL6, BRCA1, FADS1, ACACA	296	145	16650	4.26724	0.651628	0.0181784	0.0177521
GOTERM_BP_FAT	GO:0016053~organic acid biosynthetic process	15	4.62963	0.000455572	ABCD3, INSIG2, TECR, HSD17B4, MSMO1, ELOVL6, BRCA1, ACACA, FADS2, SCD, ADI1, AGMO, ALDH18A1, BCAT1, FADS1	296	278	16650	3.03507	0.838999	0.0294505	0.0287598
GOTERM_BP_FAT	GO:0044283~small molecule biosynthetic process	21	6.48148	0.00046306	FDPS, IDI1, ABCD3, TPI1, INSIG2, MMAB, TECR, HSD17B4, MSMO1, DHCR24, ELOVL6, BRCA1, ACACA, FADS2, SCD, ADI1, IMPAD1, AGMO, ALDH18A1, BCAT1, FADS1	296	488	16650	2.42059	0.843762	0.0294594	0.0287685
GOTERM_BP_FAT	GO:0072330~monocarboxylic acid biosynthetic process	12	3.7037	0.000494292	FADS2, ABCD3, INSIG2, SCD, AGMO, TECR, HSD17B4, MSMO1, ELOVL6, BRCA1, FADS1, ACACA	296	186	16650	3.62903	0.862153	0.030955	0.030229
GOTERM_BP_FAT	GO:0006631~fatty acid metabolic process	16	4.93827	0.00233085	ABCD3, INSIG2, TECR, HSD17B4, MSMO1, ELOVL6, BRCA1, ACAT2, ACACA, FADS2, SCD, AGMO, HADH, HIBCH, FADS1, PDK1	296	366	16650	2.45902	0.999913	0.10738	0.104862
GOTERM_BP_FAT	GO:0032787~monocarboxylic acid metabolic process	21	6.48148	0.00237502	MCCC2, ABCD3, TPI1, INSIG2, IDH1, TECR, HSD17B4, MSMO1, ELOVL6, BRCA1, ACAT2, ACACA, FADS2, LDHB, LDHA, SCD, AGMO, HADH, HIBCH, FADS1, PDK1	296	559	16650	2.11315	0.999927	0.108171	0.105634
GOTERM_BP_FAT	GO:0044255~cellular lipid metabolic process	32	9.87654	0.00332364	IDI1, ABCD3, INSIG2, TECR, FITM1, HSD17B4, MSMO1, BRCA1, PIK3R1, PIK3C2A, CLN6, ACACA, ACAT2, FADS2, STS, SPTLC3, KDELC2, AGMO, GPC3, PLCE1, HADH, FADS1, HIBCH, PDK1, NCOA2, MED1, FDPS, IDH1, ELOVL6, SCD, IMPAD1, NAPEPLD	296	1043	16650	1.72579	0.999998	0.129331	0.126298
GOTERM_BP_FAT	GO:0006082~organic acid metabolic process	28	8.64198	0.00587152	ABCD3, INSIG2, TECR, HSD17B4, MSMO1, BRCA1, ACACA, ACAT2, FADS2, LDHB, LDHA, AGMO, HADH, FADS1, HIBCH, PDK1, MCCC2, EGLN3, TPI1, IDH1, PIPOX, ELOVL6, SLC2A9, P4HA1, ADI1, SCD, ALDH18A1, BCAT1	296	907	16650	1.73649	1	0.194488	0.189927
GOTERM_BP_FAT	GO:0008610~lipid biosynthetic process	21	6.48148	0.00794171	FDPS, IDI1, ABCD3, INSIG2, IDH1, TECR, FITM1, HSD17B4, MSMO1, DHCR24, ELOVL6, BRCA1, PIK3R1, PIK3C2A, ACACA, FADS2, SPTLC3, SCD, AGMO, PLCE1, FADS1	296	624	16650	1.89303	1	0.239326	0.233713
GOTERM_BP_FAT	GO:0019752~carboxylic acid metabolic process	25	7.71605	0.0122354	ABCD3, INSIG2, TECR, HSD17B4, MSMO1, BRCA1, ACACA, ACAT2, FADS2, LDHB, LDHA, AGMO, HADH, FADS1, HIBCH, PDK1, MCCC2, TPI1, IDH1, PIPOX, ELOVL6, ADI1, SCD, ALDH18A1, BCAT1	296	826	16650	1.70248	1	0.318437	0.310969
GOTERM_BP_FAT	GO:0043436~oxoacid metabolic process	25	7.71605	0.0130494	ABCD3, INSIG2, TECR, HSD17B4, MSMO1, BRCA1, ACACA, ACAT2, FADS2, LDHB, LDHA, AGMO, HADH, FADS1, HIBCH, PDK1, MCCC2, TPI1, IDH1, PIPOX, ELOVL6, ADI1, SCD, ALDH18A1, BCAT1	296	831	16650	1.69224	1	0.328943	0.321228
GOTERM_BP_FAT	GO:0006629~lipid metabolic process	35	10.8025	0.0196925	IDI1, ABCD3, CRTC3, INSIG2, TECR, FITM1, HSD17B4, MSMO1, BRCA1, PIK3R1, PIK3C2A, CLN6, ACACA, ACAT2, FADS2, STS, SPTLC3, KDELC2, AGMO, GPC3, PLCE1, HADH, FADS1, HIBCH, PDK1, NCOA2, MED1, FDPS, IDH1, ELOVL6, DHCR24, RBL2, SCD, IMPAD1, NAPEPLD	296	1330	16650	1.48026	1	0.446939	0.436457
Annotation Cluster 6	Enrichment Score: 2.455620234450877
Category	Term	Count	%	PValue	Genes	List Total	Pop Hits	Pop Total	Fold Enrichment	Bonferroni	Benjamini	FDR
GOTERM_BP_FAT	GO:0000226~microtubule cytoskeleton organization	19	5.8642	0.000656185	SPAG5, CKAP2, TTK, BRCA1, NDC80, SKA1, AURKA, EML4, KIF18A, PSRC1, KIF4A, FIGNL1, CDK1, TACC3, SPRY1, CEP192, KIF20A, FBXO5, CLASP2	296	428	16650	2.49708	0.927983	0.0392536	0.038333
GOTERM_BP_FAT	GO:1902589~single-organism organelle organization	47	14.5062	0.000806322	TOP2A, PCNA, SYNPO2, CDCA8, BUB1B, TTK, FMN1, SEMA3E, BRCA1, PIK3R1, AKAP4, SMC4, ANTXR1, SKA1, AURKA, SMC2, AMOT, DSN1, OPHN1, FIGNL1, CEP192, FBXO5, SYNPO, BUB1, DLGAP5, CEP55, CLASP2, SLF1, SLF2, SPAG5, LIMCH1, CKAP2, NDC80, EML4, KIF18A, STAG2, PSRC1, FAM161A, DAAM2, KIAA0586, CENPI, KIF4A, CDK1, TACC3, SPRY1, KIF20A, DNA2	296	1612	16650	1.64004	0.960563	0.0461677	0.0450849
GOTERM_BP_FAT	GO:0007010~cytoskeleton organization	34	10.4938	0.00389651	SYNPO2, TUBD1, TTK, FMN1, SEMA3E, BRCA1, PIK3R1, ANTXR1, SKA1, AURKA, AMOT, ZMYM3, OPHN1, FIGNL1, PLCE1, CEP192, FBXO5, SYNPO, CLASP2, SPAG5, LIMCH1, CKAP2, NDC80, BST2, EML4, ANLN, KIF18A, PSRC1, DAAM2, KIF4A, CDK1, TACC3, SPRY1, KIF20A	296	1144	16650	1.67177	1	0.147332	0.143877
GOTERM_BP_FAT	GO:0007017~microtubule-based process	21	6.48148	0.00726479	SPAG5, CKAP2, TUBD1, TTK, BRCA1, NDC80, SKA1, AURKA, EML4, KIF18A, PSRC1, KIF4A, FIGNL1, CDK1, TACC3, SPRY1, CEP192, KIF20A, FBXO5, DLGAP5, CLASP2	296	618	16650	1.91141	1	0.223979	0.218726
GOTERM_BP_FAT	GO:0033043~regulation of organelle organization	30	9.25926	0.0351937	SYNPO2, FMR1, BUB1B, TTK, FMN1, SEMA3E, BRCA1, PIK3R1, RNF5, SKA1, AURKA, AMOT, TNFSF10, FBXO5, SYNPO, BUB1, DLGAP5, CLASP2, SLF1, SLF2, BORA, CKAP2, TET1, NDC80, BST2, ANLN, KIF18A, PSRC1, MSH2, TACC3	296	1152	16650	1.46484	1	0.590193	0.576351
Annotation Cluster 7	Enrichment Score: 2.4459210758341534
Category	Term	Count	%	PValue	Genes	List Total	Pop Hits	Pop Total	Fold Enrichment	Bonferroni	Benjamini	FDR
GOTERM_BP_FAT	GO:0000018~regulation of DNA recombination	7	2.16049	0.000856089	ZRANB3, RAD51AP1, MSH6, PARPBP, MSH2, ATAD5, FIGNL1	296	63	16650	6.25	0.9677	0.0476556	0.046538
GOTERM_BP_FAT	GO:0045910~negative regulation of DNA recombination	4	1.23457	0.00311396	ZRANB3, MSH6, PARPBP, MSH2	296	17	16650	13.2353	0.999996	0.124807	0.12188
GOTERM_BP_FAT	GO:0051053~negative regulation of DNA metabolic process	7	2.16049	0.0172348	ZRANB3, MSH6, PARPBP, STAG2, MSH2, APOBEC3G, TET1	296	116	16650	3.3944	1	0.412849	0.403166
Annotation Cluster 8	Enrichment Score: 2.170387695871801
Category	Term	Count	%	PValue	Genes	List Total	Pop Hits	Pop Total	Fold Enrichment	Bonferroni	Benjamini	FDR
GOTERM_BP_FAT	GO:0000281~mitotic cytokinesis	5	1.54321	0.00263554	ANLN, KIF4A, CKAP2, KIF20A, CEP55	296	33	16650	8.52273	0.999975	0.114818	0.112125
GOTERM_BP_FAT	GO:0061640~cytoskeleton-dependent cytokinesis	5	1.54321	0.00583981	ANLN, KIF4A, CKAP2, KIF20A, CEP55	296	41	16650	6.85976	1	0.194488	0.189927
GOTERM_BP_FAT	GO:0000910~cytokinesis	7	2.16049	0.0200248	ANLN, KIF4A, CKAP2, KIF20A, ECT2, CEP55, E2F8	296	120	16650	3.28125	1	0.446939	0.436457
Annotation Cluster 9	Enrichment Score: 2.037061884840498
Category	Term	Count	%	PValue	Genes	List Total	Pop Hits	Pop Total	Fold Enrichment	Bonferroni	Benjamini	FDR
GOTERM_BP_FAT	GO:0051303~establishment of chromosome localization	7	2.16049	0.00138263	KIF18A, PSRC1, CDCA8, FAM83D, NDC80, DLGAP5, CEP55	296	69	16650	5.70652	0.996095	0.0719687	0.0702808
GOTERM_BP_FAT	GO:0050000~chromosome localization	7	2.16049	0.00149016	KIF18A, PSRC1, CDCA8, FAM83D, NDC80, DLGAP5, CEP55	296	70	16650	5.625	0.997464	0.0765714	0.0747756
GOTERM_BP_FAT	GO:0051310~metaphase plate congression	6	1.85185	0.00154955	KIF18A, PSRC1, CDCA8, FAM83D, NDC80, CEP55	296	48	16650	7.03125	0.998002	0.078615	0.0767713
GOTERM_BP_FAT	GO:0007080~mitotic metaphase plate congression	4	1.23457	0.0274523	KIF18A, PSRC1, CDCA8, CEP55	296	37	16650	6.08108	1	0.519004	0.506832
GOTERM_BP_FAT	GO:0051656~establishment of organelle localization	13	4.01235	0.0713017	SPAG5, ITGA4, FMR1, CDCA8, NDC80, KIF18A, PSRC1, OPHN1, SPRY1, FAM83D, DLGAP5, CEP55, CLASP2	296	420	16650	1.74107	1	0.848004	0.828115
GOTERM_BP_FAT	GO:0051640~organelle localization	14	4.32099	0.095897	SPAG5, ITGA4, FMR1, CDCA8, NDC80, AURKA, KIF18A, PSRC1, OPHN1, SPRY1, FAM83D, DLGAP5, CEP55, CLASP2	296	489	16650	1.61043	1	0.998122	0.974713
Annotation Cluster 10	Enrichment Score: 1.988910997605198
Category	Term	Count	%	PValue	Genes	List Total	Pop Hits	Pop Total	Fold Enrichment	Bonferroni	Benjamini	FDR
GOTERM_BP_FAT	GO:0031570~DNA integrity checkpoint	14	4.32099	4.85645e-06	FANCI, TOP2A, SLF1, PCNA, BRCA1, AURKA, RBL2, CCNA2, MSH2, RBBP8, CDK1, CASP2, DNA2, CLSPN	296	158	16650	4.98418	0.0192765	0.000526072	0.000513734
GOTERM_BP_FAT	GO:0044774~mitotic DNA integrity checkpoint	11	3.39506	2.02195e-05	TOP2A, CCNA2, RBL2, FANCI, SLF1, PCNA, MSH2, CDK1, CASP2, CLSPN, AURKA	296	107	16650	5.78271	0.0778437	0.00202599	0.00197848
GOTERM_BP_FAT	GO:0000077~DNA damage checkpoint	12	3.7037	6.67547e-05	CCNA2, RBL2, FANCI, SLF1, PCNA, MSH2, CDK1, RBBP8, CASP2, BRCA1, CLSPN, AURKA	296	148	16650	4.56081	0.234757	0.00569261	0.0055591
GOTERM_BP_FAT	GO:0090068~positive regulation of cell cycle process	15	4.62963	0.000160619	MED1, SLF1, SLF2, PCNA, CDC7, BRCA1, NDC80, AURKA, RBL2, CDK1, CASP2, ECT2, FAM83D, DLGAP5, E2F8	296	251	16650	3.36155	0.474713	0.01238	0.0120896
GOTERM_BP_FAT	GO:0044773~mitotic DNA damage checkpoint	9	2.77778	0.000401209	CCNA2, RBL2, FANCI, SLF1, PCNA, MSH2, CDK1, CASP2, AURKA	296	100	16650	5.0625	0.799786	0.0263614	0.0257431
GOTERM_BP_FAT	GO:0071156~regulation of cell cycle arrest	8	2.46914	0.00310195	RBL2, HMGN5, PCNA, CDK1, CASP2, BRCA1, ZNF268, AURKA	296	108	16650	4.16667	0.999996	0.124807	0.12188
GOTERM_BP_FAT	GO:0007050~cell cycle arrest	12	3.7037	0.00322255	RBL2, HMGN5, PCNA, MSH2, CDK1, CASP2, DHCR24, BRCA1, ZNF268, AURKA, MAP2K6, CDKN3	296	235	16650	2.87234	0.999998	0.127881	0.124882
GOTERM_BP_FAT	GO:2000134~negative regulation of G1/S transition of mitotic cell cycle	7	2.16049	0.00719945	RBL2, SLFN11, PCNA, CDK1, JADE1, CASP2, AURKA	296	96	16650	4.10156	1	0.223979	0.218726
GOTERM_BP_FAT	GO:1902807~negative regulation of cell cycle G1/S phase transition	7	2.16049	0.00873348	RBL2, SLFN11, PCNA, CDK1, JADE1, CASP2, AURKA	296	100	16650	3.9375	1	0.251826	0.24592
GOTERM_BP_FAT	GO:0071158~positive regulation of cell cycle arrest	6	1.85185	0.0175176	RBL2, PCNA, CDK1, CASP2, BRCA1, AURKA	296	85	16650	3.97059	1	0.413004	0.403318
GOTERM_BP_FAT	GO:1902806~regulation of cell cycle G1/S phase transition	8	2.46914	0.0193608	RBL2, SLFN11, PCNA, CDK1, JADE1, CASP2, FAM83D, AURKA	296	153	16650	2.94118	1	0.443417	0.433018
GOTERM_BP_FAT	GO:0006977~DNA damage response, signal transduction by p53 class mediator resulting in cell cycle arrest	5	1.54321	0.0241299	RBL2, PCNA, CDK1, CASP2, AURKA	296	62	16650	4.53629	1	0.488447	0.476991
GOTERM_BP_FAT	GO:0072413~signal transduction involved in mitotic cell cycle checkpoint	5	1.54321	0.0254179	RBL2, PCNA, CDK1, CASP2, AURKA	296	63	16650	4.46429	1	0.49215	0.480608
GOTERM_BP_FAT	GO:0072431~signal transduction involved in mitotic G1 DNA damage checkpoint	5	1.54321	0.0254179	RBL2, PCNA, CDK1, CASP2, AURKA	296	63	16650	4.46429	1	0.49215	0.480608
GOTERM_BP_FAT	GO:1902400~intracellular signal transduction involved in G1 DNA damage checkpoint	5	1.54321	0.0254179	RBL2, PCNA, CDK1, CASP2, AURKA	296	63	16650	4.46429	1	0.49215	0.480608
GOTERM_BP_FAT	GO:1902402~signal transduction involved in mitotic DNA damage checkpoint	5	1.54321	0.0254179	RBL2, PCNA, CDK1, CASP2, AURKA	296	63	16650	4.46429	1	0.49215	0.480608
GOTERM_BP_FAT	GO:1902403~signal transduction involved in mitotic DNA integrity checkpoint	5	1.54321	0.0254179	RBL2, PCNA, CDK1, CASP2, AURKA	296	63	16650	4.46429	1	0.49215	0.480608
GOTERM_BP_FAT	GO:0072401~signal transduction involved in DNA integrity checkpoint	5	1.54321	0.0281164	RBL2, PCNA, CDK1, CASP2, AURKA	296	65	16650	4.32692	1	0.521163	0.50894
GOTERM_BP_FAT	GO:0072422~signal transduction involved in DNA damage checkpoint	5	1.54321	0.0281164	RBL2, PCNA, CDK1, CASP2, AURKA	296	65	16650	4.32692	1	0.521163	0.50894
GOTERM_BP_FAT	GO:0072395~signal transduction involved in cell cycle checkpoint	5	1.54321	0.0295271	RBL2, PCNA, CDK1, CASP2, AURKA	296	66	16650	4.26136	1	0.525976	0.51364
GOTERM_BP_FAT	GO:0031571~mitotic G1 DNA damage checkpoint	5	1.54321	0.0388618	RBL2, PCNA, CDK1, CASP2, AURKA	296	72	16650	3.90625	1	0.615644	0.601206
GOTERM_BP_FAT	GO:0044819~mitotic G1/S transition checkpoint	5	1.54321	0.0388618	RBL2, PCNA, CDK1, CASP2, AURKA	296	72	16650	3.90625	1	0.615644	0.601206
GOTERM_BP_FAT	GO:2000045~regulation of G1/S transition of mitotic cell cycle	7	2.16049	0.039717	RBL2, SLFN11, PCNA, CDK1, JADE1, CASP2, AURKA	296	141	16650	2.79255	1	0.624258	0.609617
GOTERM_BP_FAT	GO:0030330~DNA damage response, signal transduction by p53 class mediator	6	1.85185	0.0402933	RBL2, PCNA, CDK1, CASP2, BRCA1, AURKA	296	106	16650	3.18396	1	0.626392	0.611701
GOTERM_BP_FAT	GO:0044783~G1 DNA damage checkpoint	5	1.54321	0.0405634	RBL2, PCNA, CDK1, CASP2, AURKA	296	73	16650	3.85274	1	0.626392	0.611701
GOTERM_BP_FAT	GO:0042770~signal transduction in response to DNA damage	6	1.85185	0.0605963	RBL2, PCNA, CDK1, CASP2, BRCA1, AURKA	296	119	16650	2.83613	1	0.782378	0.764029
GOTERM_BP_FAT	GO:0072331~signal transduction by p53 class mediator	7	2.16049	0.0753182	RBL2, PCNA, MSH2, CDK1, CASP2, BRCA1, AURKA	296	166	16650	2.37199	1	0.875	0.854479
GOTERM_BP_FAT	GO:0007098~centrosome cycle	4	1.23457	0.160466	CDK1, CEP192, BRCA1, AURKA	296	78	16650	2.88462	1	1	0.976791
GOTERM_BP_FAT	GO:0031023~microtubule organizing center organization	5	1.54321	0.174534	CDK1, CEP192, BRCA1, CLASP2, AURKA	296	123	16650	2.28659	1	1	0.976791
GOTERM_BP_FAT	GO:0051297~centrosome organization	4	1.23457	0.31902	CDK1, CEP192, BRCA1, AURKA	296	112	16650	2.00893	1	1	0.976791
