# Supplementary material for: Synthetic essentiality between PTEN and core dependency factor PAX7 dictates rhabdomyosarcoma identity
Source: Nat Commun. 2021 Sep 17;12:5520. doi: 10.1038/s41467-021-25829-4 (PMC8448747; doi:10.1038/s41467-021-25829-4)
Supplement: Supplementary file 5 — Supplementary Data 3 [file 41467_2021_25829_MOESM5_ESM.xlsx]

## Sheet: A. DEGs
Gene	Fold Change	p value
Dbx1	4438.02	4.2085e-06
En1	416.017	6.0441e-06
Igf2bp1	415.067	5.28734e-05
Upp1	298.917	2.58875e-05
Dcpp1	229.619	0.00775238
Igf2os	200.075	7.01586e-06
Zdbf2	182.443	4.09224e-07
Draxin	178.033	9.6942e-07
Pitx3	152.525	5.20171e-06
Hydin	152.282	6.8846e-05
Islr2	134.718	5.06161e-05
Kremen2	134.531	3.88242e-05
Ntn5	130.798	4.9574e-05
Pax7	130.68	1.20307e-06
Cdh1	123.298	0.000748663
Shisal2a	120.467	3.30968e-05
Chrna4	118.414	3.92616e-06
Cadm2	117.76	0.000185972
Gm33148	111.972	0.000307752
Nnat	109.957	1.04723e-06
2700069I18Rik	105.361	0.000211065
Dcx	104.895	1.976e-07
Krt9	100.183	0.00165968
Oprd1	94.9305	2.47736e-05
Dlx3	88.9979	0.000417878
4921539H07Rik	84.3315	8.84156e-06
Tmem171	84.0631	0.000214932
9630013A20Rik	81.4081	4.21519e-05
Gpr50	78.6514	0.000163911
Cpne4	77.7462	5.91298e-06
Usp29	76.5537	3.77319e-05
Chrnd	75.2542	0.000160267
Pcdh17	74.7292	4.92283e-06
Tfap2c	73.8948	1.37701e-05
Lmx1b	72.6253	3.25531e-05
C130071C03Rik	72.1836	0.000111306
Tfap2b	71.6801	0.0039063
H19	71.1159	7.15988e-09
Aqp4	70.6393	3.33788e-05
Pde1c	69.8796	3.3301e-07
Tmem233	69.8457	0.000161336
Slc24a2	69.5993	0.000130922
D030068K23Rik	67.9499	2.40452e-06
Dlx2	64.9474	0.000993211
Sez6	64.2756	0.000267615
Vgll2	63.2678	2.77289e-05
Fam124b	62.168	7.1548e-06
Gm45278	61.2314	1.17607e-05
Gucy2e	60.9688	0.000231785
Soga3	60.5855	9.10918e-05
Pcsk2	58.3112	2.14096e-05
Disp3	58.2465	1.15815e-05
Gm3289	57.9044	1.07991e-05
Cnr1	56.957	0.000203685
Olfr1372-ps1	56.7442	0.000131836
Cpa4	56.6891	0.000118263
Atp2b3	56.5204	3.64076e-05
Srrm4os	55.8428	0.000144938
Col9a1	55.5148	0.00226898
Mpped2	55.3419	0.000123958
Igf2	55.315	2.5715e-08
Scg2	53.5903	0.000141049
Gm49097	53.0654	6.04568e-05
Chrng	52.4292	4.6818e-05
Col9a3	52.0707	0.00038097
Lor	50.4576	2.99056e-05
Rps6ka6	50.3668	0.000151347
Tnfrsf13c	50.0119	2.65317e-05
Bex2	48.5164	0.00212327
Gm49636	47.8717	0.000317668
Il1rapl2	47.5773	0.000148461
Kctd19	47.0917	0.000179626
Ptprq	47.0101	0.00634519
Dmrt2	46.9906	0.000613395
Gm42836	46.7891	8.7991e-05
Slc26a7	46.0842	0.000283126
Sostdc1	45.7183	9.33209e-08
Gm33366	44.6875	6.03538e-05
Ap3b2	44.0692	2.8842e-05
Mip	44.0356	0.000160346
Krt14	43.7345	0.00047286
Gm44862	43.6346	1.64427e-05
Col2a1	43.1803	0.0208902
Btn1a1	43.0607	0.00253896
Vmn1r90	42.7129	0.000928861
Gm44863	42.5504	0.000484124
Gm44275	42.2623	0.00047876
Slc29a4	41.4759	0.000456867
Gm28042	41.298	0.00317895
Syt6	41.1238	8.9373e-05
Col26a1	40.834	2.23651e-05
B4galnt4	40.6674	4.03677e-05
Slc1a1	40.5379	2.52194e-05
Lgr5	39.9383	0.000128358
Alk	39.8885	0.000196937
Elovl3	39.8581	8.62548e-05
Syt12	39.6927	0.00286176
Gal3st3	39.3939	0.00297176
Dlx1	39.0459	0.00143371
Tmem151b	38.954	5.79362e-05
Zfhx4	38.4924	2.20889e-08
Kndc1	38.3884	2.11369e-05
Gm48488	38.1867	0.00395997
Cpa5	38.1101	0.000219454
Ube2ql1	37.7865	3.67447e-05
Gm10578	37.5672	0.000263885
Igfn1	37.2741	0.00237005
Galnt14	37.1657	9.34586e-06
Capn6	37.1451	2.32702e-09
Rimbp3	36.4412	1.31928e-05
Megf6	36.0718	6.06104e-05
Bend7	35.9894	0.000105143
Dpysl4	35.6987	5.06195e-05
Nlrp5-ps	34.6696	0.00148358
Srrm4	34.311	2.15153e-05
Gm35097	34.0079	5.85948e-05
Vsnl1	33.9091	0.00030057
Ebf3	33.7122	1.79097e-06
Slc13a4	33.5909	0.000238098
Slc2a5	33.5095	2.3507e-05
Vsx2	33.0322	0.00218558
Klhl31	32.7767	1.41199e-06
Dlx4	32.5436	0.000942622
Erbb3	32.1	7.75666e-05
Myo5b	32.0555	0.00109697
Prmt8	31.8561	0.00315707
Gata2	31.7327	6.97619e-05
Smyd1	31.7283	8.77431e-05
Eya2	31.5551	4.9813e-05
Mymx	31.1487	9.95509e-06
Nrk	30.5987	0.000111992
Prkcq	30.3221	0.000441887
Fndc3c1	30.1733	2.28581e-07
Gm13571	29.8612	0.000256477
Cytl1	29.2791	0.0408763
Fitm1	29.2548	4.948e-05
4930429H19Rik	29.1717	0.000337491
Mest	29.1475	1.09758e-07
Gm4841	28.9502	0.00156114
Ddx25	28.613	0.000603949
Zic3	28.3505	0.00666586
Iqsec3	28.2602	0.000125002
Myog	27.846	1.15691e-05
Shank2	27.6997	0.00124399
Asic3	27.6116	0.00166157
Spp1	27.4989	0.00304234
Gm34354	27.4589	0.000426792
Cacng1	27.3146	5.87907e-05
1520401A03Rik	27.1184	0.000238986
Zfp125	26.9404	0.00174113
Mylk2	26.3805	0.00220521
Heph	26.3221	5.98641e-06
A930012L18Rik	26.1565	0.000230531
Kif26a	25.7875	0.00451529
Zfp804b	25.7553	0.0017095
Gm43972	25.7411	0.00139526
Krt18	25.6271	3.42645e-05
Usp51	25.5402	0.000339017
Sct	25.4237	1.57521e-05
Tbx1	25.0198	0.000360426
Cdh15	24.9973	7.37071e-07
Trim55	24.8642	0.000113885
Adra2c	24.5032	0.00114047
Tdrd1	24.3897	0.00616125
Gm27151	24.3694	0.000166822
Zic4	24.361	0.00216182
Gm26604	24.339	0.000288022
Pla2g3	24.2582	0.00993027
Myh7	24.1023	0.000968092
D130058E05Rik	24.0973	0.000248539
Atp2a1	24.0439	1.89125e-06
Tcfl5	23.5197	0.000235117
Glt28d2	23.5148	0.000379007
Pipox	23.3654	0.0011846
Gm49923	23.3152	5.59707e-05
Lix1	23.3136	4.29131e-05
Myf5	23.2781	3.07807e-05
Actn2	23.2668	3.68229e-05
Gm32914	23.1494	0.000745874
Ttc9	23.0789	0.00353038
Gm37959	23.0421	7.99136e-05
Calml3	22.9672	0.000332805
Nudt11	22.9226	0.00195425
Popdc3	22.9083	0.000966877
Shisal1	22.7974	5.08696e-05
Cdon	22.5523	2.97316e-08
Gm28653	22.5366	2.96912e-05
Gdf2	22.5117	0.00402055
Grhl3	22.2912	0.00431259
Tceal7	22.1004	0.000867088
Ppp1r26	22.0331	9.29917e-06
Edn3	21.8915	1.12327e-05
Nrarp	21.8885	0.00201659
Chrna1	21.6501	8.28483e-06
Magee2	21.6411	0.00781351
Gm5105	21.3816	0.0088327
5330416C01Rik	21.3772	0.000546655
Tbx20	21.1634	2.11446e-06
Trdc	21.0887	0.00149447
Hs6st2	21.0668	3.38606e-06
Gm13883	20.8605	0.000238759
Sstr2	20.7365	0.000498215
Sec1	20.5776	0.00111483
Kcnc1	19.9871	0.000570782
Gm43282	19.8051	0.0053178
Tceal3	19.7544	1.81679e-05
Gm35940	19.7379	0.000142485
Rragb	19.7038	0.00236687
1110002E22Rik	19.6479	1.84883e-06
Zfhx2os	19.5677	0.0012337
Htr1d	19.5636	0.0013523
Myf6	19.5351	0.00169964
Gm37552	19.5297	0.00672517
Plppr1	19.527	3.72058e-05
Gm26512	19.4716	0.000156084
Hoxc4	19.4527	0.0123298
Klf14	19.3787	0.0005177
Ces2g	19.2983	0.000214687
Frmd3	19.2836	9.69012e-05
Arpp21	19.2715	7.94374e-06
Ryr1	19.2342	2.34771e-06
Ly75	19.1013	7.32812e-07
Dlk1	19.0339	1.31424e-05
Ankmy1	19.0326	0.000258112
E230034D01Rik	18.9996	0.000244983
Igdcc3	18.8449	7.33873e-05
AL844494.3	18.8449	0.00150051
Car3	18.8031	0.00211462
Hist3h2ba	18.7953	0.000361368
Prr32	18.6745	0.000217047
Trpm3	18.5494	0.000124994
Dpysl5	18.3474	0.00688822
Megf10	18.2801	5.65298e-09
Zim1	18.0372	8.2262e-05
Fbxo2	17.9922	0.0103123
Notum	17.8172	0.000734271
9430078K24Rik	17.7851	0.00103471
Mfsd2a	17.7371	0.000759091
Mybph	17.6525	0.00157229
Otx1	17.6476	0.00719912
Fnd3c2	17.6134	0.000463084
Cacng4	17.6097	0.000890492
Inava	17.5963	0.00823476
Baalc	17.4954	0.000689063
Fam181b	17.4941	2.15903e-05
Mrln	17.3793	0.000236424
Matn3	17.342	0.000322349
Myh6	17.2198	0.000125949
Gm5886	17.0985	0.000153773
Dapk2	17.0772	5.38718e-07
Gm42909	16.9182	0.00255101
Ampd1	16.876	0.000897335
Pkp1	16.72	0.0209243
Plac1	16.6633	0.00202251
Rxrg	16.654	0.000276636
Dlx5	16.6425	7.35734e-05
Slco4a1	16.5562	0.00515844
Hmga2	16.4293	1.89849e-05
Itgb6	16.3577	0.00086502
Npas3	16.3317	5.84174e-05
Elovl2	16.193	0.000366074
Gm37520	16.1661	0.000491945
Tmem229a	16.1392	0.00137911
Btbd17	16.1202	0.00141201
A730089K16Rik	16.1158	0.000340004
Olfr1564	16.1046	0.00678068
Rapsn	16.0533	3.11714e-05
Tlx1	16.0522	0.000152255
Myh8	15.969	4.15638e-06
9430073C21Rik	15.9369	0.00016669
Bex1	15.9248	0.000458517
Taf7l	15.8257	0.00240667
Sema3g	15.5345	0.000176034
Gm37925	15.5345	0.00715041
Shisa2	15.3089	0.000481334
Plscr2	15.2496	0.00162743
Ppp1r14c	15.2211	7.86468e-05
Cdh2	15.2137	4.37446e-07
Gper1	15.2042	6.43736e-06
Ky	15.1821	0.00382755
BB218582	14.942	0.000328248
Ly6k	14.9275	0.000781299
Gja3	14.8614	0.00094739
Hsd11b2	14.8419	0.000131311
Cmtm5	14.7997	0.00392643
Cited1	14.767	0.00147819
1700001L19Rik	14.6873	0.0066931
Slc4a11	14.6406	0.00081279
Usp44	14.5374	0.00353522
Coro6	14.435	8.642e-05
Myom3	14.432	2.78501e-05
Zcchc12	14.2996	0.000869855
Pbp2	14.2461	0.00464374
Gm37234	14.2442	0.00480488
Brinp1	14.1399	0.0118885
Gm29674	14.0169	0.00271372
Zic1	13.9356	0.000555318
Chst9	13.9047	0.00453792
Hspb3	13.8999	0.000541912
Aspg	13.7752	0.0015198
Itm2a	13.7313	1.54462e-07
Foxd1	13.6687	2.08377e-05
Eldr	13.6535	4.55999e-05
Lrtm1	13.4833	0.00110586
Esrrg	13.3753	0.000301965
Synpo2l	13.3744	4.27728e-06
Kcne1l	13.3642	0.000209937
Nctc1	13.2406	0.0216741
Gm42938	13.2342	0.01533
Lrrc75b	13.225	2.97626e-06
Gm16564	13.1848	7.85959e-05
Tmem132d	13.0783	0.00262796
Gm8990	12.9619	0.000209827
Cnmd	12.9215	0.0272373
Crlf1	12.9143	4.57763e-06
Fgfr4	12.8732	3.53063e-07
Apln	12.8634	0.00108771
Rgs8	12.8447	7.56855e-06
9430037O13Rik	12.7692	0.00126973
Myod1	12.6687	2.23231e-06
Col11a1	12.6494	3.42218e-06
Rnf223	12.61	0.00603873
Foxo6	12.5934	0.0236679
Jsrp1	12.5708	0.000158258
Gm20667	12.5586	0.000269833
Fam169b	12.5412	0.00109881
Cilp2	12.5325	0.00030835
Zfp984	12.5299	0.000424995
Kcns2	12.4753	0.00105618
Myh3	12.3925	4.49965e-05
Emilin3	12.3599	3.27387e-06
Peg10	12.3155	1.3373e-06
Sec14l2	12.2933	0.00111376
Barx2	12.2101	0.003013
Fam83d	12.0922	2.15815e-05
Pcdhac1	12.047	0.0241367
Cth	11.9696	0.00552628
Bglap2	11.9092	0.00498157
Flt4	11.8803	0.00669883
Zfp819	11.8795	0.00102259
Pcdhac2	11.8696	0.00164914
Nrxn3	11.8548	0.0105616
Chad	11.8244	0.0213687
Serinc2	11.8179	2.46354e-07
Trp63	11.7827	0.00774141
Cdh17	11.7354	0.00564777
Col6a6	11.7346	8.46375e-07
Mylk4	11.7338	0.000108985
Bcl11b	11.677	3.85504e-06
Gm6104	11.656	0.00711438
Limch1	11.6471	1.49342e-06
Dbpht2	11.5755	0.0044919
Parm1	11.5578	4.86449e-07
Adcy2	11.5426	2.59232e-05
Frmpd1	11.5011	6.24737e-05
Gm20707	11.4415	0.0118021
Gm14827	11.413	0.00252381
Scn3b	11.3916	0.00279895
Scube3	11.3908	2.6834e-05
Gm10558	11.3806	0.000454182
Car8	11.3483	0.00603958
Mmp25	11.3388	0.0250795
Sox8	11.3074	2.97018e-05
Gm14780	11.2996	0.00662447
Gm12784	11.1858	0.0139231
Net1	11.1209	4.50459e-07
Gm44265	11.0694	0.00550286
Tgfb2	10.8867	1.54464e-07
Bglap	10.8476	0.0170528
Hjv	10.8243	0.000653296
Olfm2	10.8115	8.46443e-06
Prox1	10.7898	6.89731e-05
Rln1	10.7644	0.032533
Gcg	10.6997	0.00415079
2410018L13Rik	10.6797	0.00969423
Gm45159	10.6723	0.00452925
C1qtnf3	10.6265	0.00019464
Slc23a4	10.6015	0.0015578
Amer2	10.4861	0.0071909
Clcf1	10.444	7.9984e-06
Tmem30b	10.444	4.44143e-05
Raet1d	10.3776	0.00303976
Rims2	10.3776	0.00586269
Mecom	10.3539	0.00218987
Otog	10.3503	6.09581e-05
Ntn3	10.3181	0.00612985
Gm11252	10.3002	0.00749162
4833422M21Rik	10.2895	0.00267123
Gm19514	10.2369	0.00273015
Gdf10	10.2347	0.000631063
Unc45b	10.2276	0.000308964
Pirt	10.2071	0.0298517
Olfr57	10.205	0.0417712
BC067074	10.1753	3.20313e-06
Fndc5	10.1401	2.0343e-05
Elfn1	10.138	0.000204035
Hcn3	10.1338	0.00622567
Irf6	10.1176	0.000204646
Cxxc4	10.1015	0.00194433
Syt14	10.0303	0.0010273
Gm6653	10.022	0.00892387
Ifitm10	10.0067	6.44344e-05
Sema5b	9.99426	1.33805e-05
Cthrc1	9.99218	2.49735e-07
Gm8416	9.95623	0.00895974
E2f7	9.90598	1.61561e-05
Gas1	9.89706	6.4312e-08
Cdhr5	9.89089	0.0107793
Asb4	9.88815	0.00344913
A930027P06Rik	9.87376	0.0045497
Gm43143	9.87239	1.63217e-05
Olfml2a	9.8594	1.30859e-07
5430427N15Rik	9.83551	0.00414007
Dusp4	9.82665	0.00086626
3110053B16Rik	9.81576	0.00894584
Heyl	9.78994	8.63939e-07
Gm5424	9.77028	0.000474826
Ctf1	9.75539	0.000221063
Sox18	9.75472	6.75183e-06
Gata3	9.75201	0.000754288
Klhl41	9.73378	0.000144249
Slco1c1	9.66922	0.0110464
Gm11282	9.65449	0.0014443
Nog	9.63176	0.000305908
Gm47693	9.62442	0.0122214
Eya4	9.61909	8.79728e-07
Wnt11	9.61709	0.00474808
Mirg	9.60243	3.30382e-06
Spta1	9.50311	0.0247676
Stac3	9.46564	0.000715686
Rims3	9.46302	0.000548505
Smlr1	9.45908	0.00518416
Bcl11a	9.44663	0.00739008
Mycl	9.43354	4.64178e-06
Gm14230	9.32498	0.000508213
Ttyh1	9.27662	0.000217344
Dner	9.25479	0.000983295
Olfr544	9.22021	0.0216301
Clrn1	9.21702	0.00081739
5930412G12Rik	9.18449	5.63717e-05
Hist1h1a	9.14384	9.35734e-05
Smpx	9.13054	0.0101661
E130114P18Rik	9.09391	1.56501e-05
Dok7	9.06181	0.000304918
Gm44888	9.01046	0.0326706
Neb	9.00234	3.30688e-07
2020-09-03	8.98925	0.00279924
Troap	8.98302	1.98911e-05
Pm20d2	8.94449	0.0104793
Gm17382	8.93087	0.0236697
Tnnt1	8.92591	3.49609e-05
1810014P07Rik	8.90614	0.0237786
Dnah1	8.89688	1.03915e-05
Sox11	8.88949	0.000340196
Gm37899	8.88148	2.56397e-05
Ppp1r16b	8.87902	0.00684788
Gdpd2	8.87717	0.0100702
Hist1h2ap	8.84768	0.000136947
Myot	8.84278	0.00577997
AC109138.8	8.81096	0.0170627
Ank3	8.8073	1.77946e-07
Gm20544	8.77257	0.010584
2310043M15Rik	8.75496	0.0100336
St8sia1	8.74101	0.0350782
Gm29438	8.72285	0.000186595
Gm42957	8.70413	0.044847
Gm48593	8.68785	0.00199818
Mymk	8.665	2.2138e-05
Dio3os	8.6452	0.0101118
Gm6081	8.57003	0.0457638
Gm45743	8.54393	0.00178809
B830012L14Rik	8.54275	7.54142e-05
Ass1	8.53979	0.000212549
Gm13066	8.53269	0.0171979
Hsf2bp	8.53032	0.00118624
Ptprd	8.50434	4.17015e-08
Hist1h3c	8.47962	0.00379379
Bspry	8.46201	0.00271255
Dsc2	8.43156	0.0284831
Mycn	8.43039	0.000261302
AC137605.2	8.40763	5.99368e-05
Ano5	8.40763	8.56673e-05
Myl1	8.40239	0.00112073
Slc38a1	8.371	0.000340583
Slc7a3	8.36288	0.000972079
Plekhs1	8.35998	0.00230532
Zfp979	8.3513	0.00304002
Gm4804	8.34088	0.0103122
Mixl1	8.31491	0.00335821
Platr14	8.25461	0.0075509
S1pr3	8.24546	6.63365e-06
Atp1b1	8.24489	5.95341e-05
A430106G13Rik	8.19873	0.0029445
Cacna1s	8.18453	0.00436017
Fgf16	8.17886	0.00606214
Epb41l4a	8.13815	1.36194e-05
Dpf3	8.10774	0.000957844
Gm36988	8.09932	0.00439899
Notch3	8.09483	1.52431e-07
2500002B13Rik	8.05564	0.00533204
Adora2b	8.04003	0.0118946
Mylf-ps	8.01554	0.0031826
Ttn	7.95356	8.78965e-07
Hist1h2ao	7.95025	0.00627914
Nol4	7.93428	0.000469878
Gm42460	7.89971	0.0263935
P2rx2	7.88112	0.019034
Gm37403	7.84188	0.00768586
AW551984	7.82668	0.000139662
Rgs16	7.80555	3.30747e-06
Gm37644	7.80501	7.42946e-05
Gprc5a	7.79365	0.0029613
Exo1	7.76508	0.000105585
4921515L22Rik	7.75217	0.0027723
Gm10654	7.74572	0.00209962
Hp	7.7216	0.0326476
Ticrr	7.71946	1.40425e-05
Trac	7.71144	0.000831749
Kif27	7.7109	0.000140588
Ptprn	7.68316	0.0162822
Gm43188	7.67092	0.00695799
Cadm4	7.66508	0.0161447
Gm17234	7.65287	0.0037755
Zfp853	7.65233	0.000209612
Prdm16	7.64385	0.000100813
Pgf	7.63803	0.000167066
Cdh22	7.6058	0.0213387
Gm13056	7.60475	0.00353881
Igsf1	7.6	0.00346806
Fam160a1	7.58947	0.00349799
Gm11266	7.57791	9.7236e-05
Zfpm1	7.57633	0.000184484
Tent5c	7.56584	0.00031186
Mylpf	7.56427	0.000264268
Spdya	7.53862	0.013314
Fmod	7.46426	0.00268385
Sema7a	7.44721	0.00956414
Fzd9	7.43329	0.0364956
Slc30a10	7.38501	0.0227849
Cldn20	7.3845	0.0115225
Epha2	7.38143	0.000185142
Vwa2	7.35895	0.00284569
Rtl3	7.34315	2.46631e-06
Gm35665	7.32435	0.038173
Gm10010	7.32282	0.0151869
Gpr151	7.31775	0.0414545
Tnnt2	7.3066	0.000367928
Sh2b2	7.29092	3.73866e-05
Cd24a	7.28435	2.21243e-06
Apobec2	7.28283	0.000287633
D830039M14Rik	7.28233	0.0450634
Gm8826	7.26267	0.00780591
Slc9a7	7.25965	0.00247857
Gm49314	7.25713	0.00973449
Icam2	7.24658	0.0210726
Peg3	7.212	6.93288e-06
AC127342.1	7.2115	0.0153469
Onecut2	7.211	0.0193263
Tmem121b	7.20651	0.0238411
Lrr1	7.19203	0.000415483
Nkx2-5	7.18307	0.000238794
Flrt3	7.15921	3.19227e-06
A730062M13Rik	7.14285	0.00271336
Gm37932	7.13296	0.0463263
Mylk3	7.129	0.0106274
Zfp185	7.11518	0.00159703
Slc2a12	7.11123	0.000305093
Gm43598	7.09892	0.0144203
Spag4	7.0945	0.0252405
Gfra4	7.08368	0.00257019
B230362B09Rik	7.06897	0.00100439
Bcl2l15	7.0582	0.0408369
Prtg	7.0411	2.64914e-05
Ppp3r2	7.03719	0.0138304
Gm36948	7.02209	0.00188803
Ntrk2	7.02063	2.43556e-07
Gm4870	7.01576	0.00321273
Rian	6.99876	3.91255e-06
1700014D04Rik	6.98326	0.0299843
Serpine2	6.97987	3.52856e-08
Gm48308	6.94994	0.0276661
Ephb6	6.9355	0.000346374
Myoz2	6.91486	0.00983877
Vldlr	6.89763	0.000289716
Adcy1	6.89715	0.000189744
Gm38287	6.86186	0.0257776
Alpl	6.85948	1.58921e-05
Tpd52l1	6.80455	0.00622608
Mro	6.79984	0.0222307
Myzap	6.79889	0.000166707
Phyhipl	6.78289	0.00383798
Chtf18	6.77678	0.000137387
Cdh24	6.77302	9.8341e-05
Mtus2	6.77208	0.000297223
BC030867	6.75193	0.000294177
Slc45a3	6.75099	0.0100259
Adamts20	6.74024	0.000212048
Retreg1	6.71692	0.000984455
2210039B01Rik	6.71413	0.0151639
Gm11989	6.70157	0.0119526
Acan	6.69461	0.00641305
Gm29480	6.69415	0.00332212
Tnni1	6.66405	0.00120353
2700078F05Rik	6.64606	0.0124161
Mlxipl	6.63916	0.0323256
Gm20468	6.63594	0.0106933
Gprasp2	6.63364	1.71051e-05
Slc38a3	6.62261	0.0031405
Tmem88b	6.61802	7.35828e-05
Gm37710	6.61802	0.0192011
Pkmyt1	6.60702	0.000168934
Gm32098	6.58234	0.00366271
Btla	6.57459	0.00525373
Lmo1	6.56457	0.000247209
4930512H18Rik	6.53234	0.0228171
Pclo	6.52555	0.00326216
Gcgr	6.51064	0.0218087
Myl6b	6.50523	3.163e-05
6030407O03Rik	6.49262	0.00992004
Gm26531	6.48947	0.0034051
Igfbp5	6.48857	2.29095e-06
Gm17887	6.48677	0.00590784
N4bp3	6.47195	0.00147917
Gm44531	6.46791	0.021893
Mypn	6.45985	0.000224952
Tst	6.45761	1.70351e-05
Gm42471	6.45448	0.0177761
Shroom1	6.45045	0.0136409
Kcna6	6.43616	0.0339592
Hist1h2ak	6.42101	0.0013733
Gm49413	6.42101	0.0213911
Cdk5r1	6.41523	0.000191873
Kif18b	6.38594	2.48318e-05
Ptn	6.36297	0.0002152
Gm44812	6.35724	0.032659
Stap2	6.34359	0.041413
Lfng	6.34183	7.84549e-05
Rnf165	6.34051	0.000550993
Hist1h2ab	6.29061	0.00193286
1600029O15Rik	6.28712	0.0355292
Evpl	6.26972	0.00564756
A330058E17Rik	6.26754	0.00697188
Gm13160	6.22943	0.0133347
Prkag3	6.21175	0.0080608
Hoxa4	6.20143	0.0201373
Dpyd	6.20014	8.29299e-06
Gm42615	6.19928	0.0457646
Gm42531	6.19713	0.025512
Gm27000	6.18597	6.89965e-05
Apoc1	6.18168	0.0174148
Gm20743	6.16243	0.0293382
Gm5466	6.15262	0.0204568
BC037039	6.15006	0.0160871
Tgfa	6.14707	0.0182118
Apba2	6.13005	0.0181854
Glyctk	6.11944	0.00954611
Gm47076	6.1169	0.00986032
Mas1	6.09278	0.00153031
F530104D19Rik	6.08729	0.0330438
Gm48737	6.0797	0.0482045
Sema3d	6.07886	0.000500691
Mtfp1	6.07338	0.0105203
Tmem132c	6.02391	0.012832
Ppfia2	6.00848	0.000895689
Kif26b	5.996	7.09644e-06
Kazn	5.98188	7.29538e-05
Clcn5	5.97567	5.77329e-06
Hhipl2	5.96904	0.0162362
Lhfpl1	5.96325	0.00578131
Dusp5	5.92822	0.00282957
Csgalnact1	5.92371	9.03727e-05
E2f2	5.92042	4.27234e-05
Tnnc1	5.91345	0.00132604
Rrm2	5.91099	2.97111e-05
Adam12	5.90608	0.00397328
Dtl	5.88768	3.04541e-05
Gm47813	5.88646	0.000214095
Camk1g	5.88238	0.000465737
Gm7901	5.87627	0.0224389
Myl4	5.86609	0.000111868
Hey1	5.84864	2.83614e-06
Gm15428	5.83891	0.00590223
Sema6b	5.83285	0.000125693
Gramd2	5.82598	0.00726567
P2rx5	5.80944	0.0096724
Art1	5.8014	0.0199735
Gpr179	5.79939	0.0250653
Gnb3	5.79095	0.00670952
2610307P16Rik	5.77452	7.02488e-05
Lmnb2	5.76492	1.0824e-06
Slc27a6	5.7243	0.00324233
Gm49953	5.72351	0.0131254
Fam205a2	5.68319	0.0102815
Itga3	5.66981	0.000143771
Gm7979	5.66313	0.0318403
Slitrk2	5.65137	0.00975383
2810429I04Rik	5.64706	0.00868648
Cage1	5.63767	0.00941759
Mb	5.63064	0.0443885
Tspan12	5.61856	4.0027e-05
Tns3	5.59912	0.000274153
Gm4275	5.58207	0.00581472
Fbxo44	5.58091	0.000164959
5430431A17Rik	5.57859	0.000511346
Rtl1	5.5782	4.62976e-05
Mfsd2b	5.5782	0.00880507
Pclaf	5.56893	5.74624e-05
Mkrn3	5.5643	0.0368775
Hist1h2ag	5.56353	0.0133041
Mex3a	5.53775	0.000388828
Myom2	5.52893	0.00449837
Cdkn1c	5.51821	8.4081e-07
Gm8113	5.51286	0.00143615
Oit3	5.51209	0.0204185
Zfp612	5.4995	8.98256e-05
Mboat1	5.49645	1.32106e-05
Ankle1	5.49302	2.47319e-05
Gm37018	5.49188	0.0256918
Bcas1	5.48503	0.0175926
Rrh	5.47136	0.00972348
Slc2a2	5.46	0.0197666
Lmod2	5.45281	0.0082653
Ung	5.44865	0.000775404
Rtl10	5.44262	0.0297452
Gm38248	5.44073	0.00061252
Mybpc1	5.42567	0.0125908
Alpk3	5.41665	8.43378e-06
Chek1	5.41027	2.44047e-05
Gm40909	5.40914	0.00302833
Nhlrc1	5.40652	0.0342242
Lrrn2	5.40465	0.000381377
Six4	5.39978	7.73508e-07
Kifc1	5.39379	0.000237564
Ccdc83	5.39192	0.0221691
Pwwp3b	5.37662	0.000270822
Pfn4	5.36992	0.0136674
Cdc20	5.36768	0.000163455
Arnt2	5.35505	5.98397e-05
Cecr2	5.34022	0.00014099
Gm49058	5.33763	0.00822959
Hist1h1b	5.33393	0.000481245
Nav3	5.32913	5.33296e-07
Ube2c	5.31622	4.24984e-05
Syt9	5.29819	0.0212236
Gm37611	5.28829	0.0180289
Adora1	5.28133	0.000339331
Gpr75	5.26853	0.0149815
Lrp8	5.26415	4.51863e-05
Cacna1g	5.25977	7.08291e-06
Ccnd3	5.25758	1.62263e-07
Mamstr	5.25394	0.000503476
Efr3b	5.2463	2.53214e-05
D430020J02Rik	5.23286	0.000110254
Dhrs13	5.22815	0.00872551
Hist1h2bf	5.22235	0.00168853
Gm16170	5.19096	0.00720541
Slc38a4	5.18988	0.00313158
Ccnb1-ps	5.18736	0.00107933
Palm3	5.187	0.0335076
Gm9826	5.18125	0.0114131
Olfr1373	5.17371	0.035465
Meg3	5.16511	3.29993e-06
Kcnj12	5.16082	0.031672
Pnmal2	5.15796	8.06106e-05
Tonsl	5.15188	4.17581e-05
Peg12	5.15117	0.000126303
Ccnb1	5.13869	0.000285145
Rpsa-ps10	5.13762	0.00172174
Gxylt2	5.13584	1.17192e-05
Gm28730	5.13442	0.00680972
Fzd10	5.13121	0.000887631
Rassf7	5.12268	0.0202477
BC055324	5.11843	4.45766e-06
Gm45266	5.11772	0.0143643
D6Ertd527e	5.11559	0.00754187
Drp2	5.10921	3.48719e-06
Gm13179	5.09789	0.0271877
Lmnb1	5.09224	1.3023e-05
Mcc	5.09012	3.58226e-06
Aif1l	5.08554	0.000314669
4930447C04Rik	5.07497	0.0285734
Adra1b	5.07321	0.0094618
Bcar3	5.07146	1.92547e-06
Slc27a3	5.0711	0.00116248
Neto2	5.06864	6.66473e-07
Gm47339	5.06408	0.0370976
Zbtb7c	5.05917	7.1299e-05
Lrrc9	5.05671	0.0379418
Itgb1bp2	5.05426	0.000755429
Efna2	5.04691	0.00157641
Gm20471	5.04062	0.00426851
Lpar4	5.02527	6.56776e-06
Ankrd1	5.01378	0.000350859
Plk1	5.00337	4.81438e-06
9130024F11Rik	4.9909	0.0390189
Tmem56	4.99055	0.0013105
Mreg	4.98226	0.0208064
Cenph	4.97639	1.87905e-05
Pabpc4l	4.96055	0.00259611
Aurka	4.95849	1.88192e-06
Hist1h3h	4.94922	0.00195008
Gm20535	4.94647	0.0301682
St3gal5	4.94476	9.02874e-05
Syt7	4.94442	0.00166145
1700036A12Rik	4.94407	0.0328175
Hist1h3g	4.94339	0.00634265
Gm42443	4.92936	0.022466
0610040B10Rik	4.92731	0.0136721
Trim67	4.92185	0.00697489
Tnni2	4.91912	0.0380222
Traf3ip3	4.91878	0.00120125
Hist1h2bn	4.89395	5.83388e-05
Chrnb1	4.87871	2.73659e-06
Gm5596	4.87432	0.00038739
Tnnt3	4.86284	0.000294554
Gm15816	4.86149	0.00611405
Spin2c	4.85072	0.00390641
Kcnj10	4.83863	0.0135723
C530008M17Rik	4.83595	9.35038e-05
Sgo2a	4.81722	2.26234e-05
F2	4.81655	0.00120784
Gm45705	4.80721	0.00506374
Fignl1	4.7939	4.37224e-05
Fzd3	4.78195	3.25316e-05
Chst8	4.77434	0.0388117
Gm42544	4.76805	0.011491
Gm8170	4.76178	0.011649
Glp1r	4.76145	0.0474337
Gm39090	4.75254	0.0024916
Rmi2	4.75024	0.0064351
Fut2	4.73676	0.00175431
Kif21a	4.7361	0.000247243
Msc	4.72954	0.00538762
Sned1	4.72102	7.90555e-07
Nkapl	4.71089	0.0116017
Ska1	4.70828	0.000600073
Fbxo16	4.70339	0.011066
Gm14582	4.70208	0.0218499
Srsf12	4.70143	0.00195305
Tead4	4.69589	0.0142955
Pgam2	4.68744	0.00108948
Rab15	4.68289	0.000115078
Best3	4.68192	0.0100488
Nectin1	4.67576	2.28015e-05
Phgdh	4.67155	0.00148024
Gm7336	4.66734	0.000492796
Gm44532	4.65732	0.0179842
Rnf157	4.65345	0.000109437
Gm15460	4.65345	0.0207276
Gm45240	4.65216	0.00133274
Hpn	4.64926	0.0326982
Tyms	4.64282	2.85756e-05
Hist1h4m	4.6396	0.00754489
Prim1	4.63606	2.10275e-06
Gm38359	4.63542	0.00433824
Saxo2	4.63157	0.00555013
Msx1	4.62996	0.00112747
Gm4739	4.62162	6.41879e-06
Kif15	4.60563	6.2123e-05
Pcx	4.60149	0.000195919
Matn4	4.60053	0.0251438
Zfp462	4.58239	2.32885e-06
AC122252.3	4.57065	0.048099
Kif11	4.56717	5.66713e-05
Gm7628	4.56147	0.0240109
Kif2c	4.558	0.000306768
Sycp2	4.55642	0.0440966
5430430K15Rik	4.55326	0.00180617
AC107768.1	4.54853	0.00842001
Gm5648	4.5416	0.0305121
Bub1	4.53751	4.86233e-05
Gm49083	4.53091	0.00201922
Depdc1b	4.52808	7.93788e-05
Rad51ap1	4.52589	0.000111677
Sdsl	4.52338	0.0493993
Gm13306	4.52212	0.00858537
Gm9706	4.51962	0.0281033
St8sia2	4.51492	0.00399432
Hunk	4.51085	1.75817e-05
Rsph4a	4.50991	0.0175223
P2ry2	4.50741	0.000369722
Kirrel3os	4.50398	0.012279
Ephb1	4.50117	0.00783201
Pcdhb2	4.49743	0.0026345
Hist1h4j	4.4912	0.0251927
Gen1	4.48404	0.000173655
Fhod3	4.4828	0.00101586
C330002G04Rik	4.47287	0.0393317
Phyhip	4.46884	0.0114025
Foxj1	4.45214	0.027514
Stil	4.45153	4.12774e-05
Gm13237	4.45153	0.00199037
Flicr	4.44628	0.018082
Gm7162	4.44413	0.000604415
Islr	4.43551	7.44219e-07
Lhfpl4	4.43551	0.00178228
Fabp3	4.43428	0.0161446
Des	4.42844	0.000117708
Zwilch	4.42292	8.9245e-05
Spx	4.41741	0.0127002
Fbxo48	4.41588	0.00206024
Aurkb	4.41221	1.01001e-05
Fabp5	4.40426	2.30825e-05
Gm10344	4.39968	0.0179045
Ahcy	4.3942	4.46458e-05
Adamts15	4.39237	6.48527e-05
Pif1	4.38994	0.000156813
Uhrf1	4.37717	8.87956e-06
Ddias	4.37354	4.96508e-05
Plppr4	4.37141	0.0190362
Cpxm1	4.36748	5.52494e-05
Gm4969	4.36415	0.0406803
Top2a	4.36324	4.35473e-05
Gm12856	4.36233	0.00249448
Unc5b	4.35931	7.67013e-06
Hoxaas3	4.3581	0.0101992
Bard1	4.35026	0.00015447
Fxyd6	4.34393	0.000296164
Gm44645	4.328	0.00288538
Tmem182	4.3229	0.00657589
Gm28512	4.31392	0.0280952
Itgae	4.30735	0.0330826
Nt5dc2	4.30138	5.18725e-06
Tedc1	4.29393	0.000625009
Gfra1	4.28501	0.00203656
Fscn1	4.27552	1.11734e-05
Tmem151a	4.27434	0.000562865
Gm42744	4.26989	0.0449952
Cenpm	4.26634	0.000931335
Pabpc1l2b-ps	4.25925	0.0326735
Hells	4.25483	1.16587e-05
E2f8	4.24923	1.56675e-05
Ppp1r9a	4.24334	6.47659e-06
Mkx	4.24275	0.00392686
Ndc80	4.23864	1.2461e-06
Kazald1	4.23423	1.53311e-05
Gm28800	4.22456	0.00273468
Prrx1	4.22368	3.08178e-07
1500015O10Rik	4.22104	0.00196363
Efcab11	4.21724	0.00146964
Hist1h2ae	4.2149	0.0381479
Ect2	4.21461	0.000116039
Mpp3	4.21403	0.0242561
Cdca2	4.21228	0.000218199
Nek2	4.20527	8.59635e-05
Tecta	4.20032	0.0359558
Foxs1	4.19189	0.000110228
Msh4	4.19043	0.0165389
Vdr	4.18608	0.0122017
Birc5	4.18579	5.45344e-06
Gm1141	4.18057	0.0419659
A3galt2	4.17825	0.000126133
Trdn	4.17536	0.0424948
Gm45235	4.17189	0.000449574
Gm43965	4.16726	0.00599636
Hist1h2an	4.16466	0.0152084
Zkscan16	4.16466	0.0444509
Bhlhe41	4.16409	0.00622068
Dio2	4.16178	7.5496e-07
Tnnc2	4.15428	0.00672411
1700041G16Rik	4.14738	0.0275277
Ptx3	4.14278	0.00182849
Lbx1	4.1336	0.00206972
Foxc1	4.13131	2.84001e-05
Mis18bp1	4.12902	5.68506e-06
Cdc25c	4.12845	2.30044e-05
Fzd8	4.11816	3.35841e-05
BC048559	4.1173	0.0493306
Pimreg	4.11474	0.000353109
Gm10544	4.10961	0.00244997
Scn3a	4.10904	0.0409705
9530056K15Rik	4.10875	0.0369667
Gm6108	4.10733	0.00815972
Tedc2	4.10704	0.000198207
Fxyd7	4.10334	0.000150234
Igfbp3	4.10277	5.32919e-06
Gm26737	4.09709	0.0234146
Entpd2	4.09539	0.000143973
Ddah1	4.08745	0.00306938
Recql4	4.08461	0.00484643
Esco2	4.08122	6.39559e-06
Gm45258	4.08037	0.0280612
Nav2	4.07161	8.07189e-05
Platr1	4.06964	0.044582
Camk4	4.06344	0.0197575
Myb	4.05162	0.00602174
Gm5173	4.04882	0.0214074
Gprin3	4.04629	2.42067e-05
Rab26os	4.04265	0.00158705
Lpin2	4.04209	5.78139e-05
Rgs9bp	4.04125	0.0232077
Spag5	4.03873	3.74662e-05
Fbln2	4.03817	1.69028e-05
Ppp2r2c	4.03397	0.0102294
Sapcd2	4.02754	0.000481846
Smpd3	4.02475	0.00199077
Hist1h2bl	4.01667	0.00837067
Cit	4.01584	4.15478e-06
Depdc1a	4.0125	0.000291228
Brca1	4.00888	3.39795e-05
Mapk11	4.00749	0.00214696
Spc24	4.00472	0.000939489
Nr4a2	0.249619	0.000115161
Cpm	0.24898	0.00028829
Gm29083	0.248945	0.0192308
Parp14	0.248911	0.00129824
Ccr5	0.248566	0.0405727
P2ry14	0.248531	0.000341928
Pi16	0.248531	0.00723981
Gm15940	0.248308	0.0220822
Tubb4a	0.247895	0.00108153
P3h2	0.247569	9.9621e-05
Pced1b	0.247466	0.0169461
Gm43719	0.247448	0.0033039
Cnksr2	0.247003	0.0266526
Gm14322	0.246473	0.00295352
Gm36638	0.245961	0.00495526
Adcyap1r1	0.245773	0.022563
Ogn	0.245705	0.000125686
Kif6	0.245008	0.00808533
Arhgap15	0.244974	0.00148296
Mrgprf	0.244651	0.000176946
Pnck	0.243906	0.000313298
Gm30835	0.243535	0.0210178
Moxd1	0.243518	0.000561518
Aard	0.242726	0.000279962
Odf3l1	0.242054	0.0118982
Gbp5	0.241685	0.0454641
Atp6v0e2	0.2414	2.84656e-05
Lurap1	0.241333	1.65991e-05
Gm45537	0.241133	0.00195003
Ppp1r14a	0.240899	0.0109637
Gm48662	0.240815	0.000124063
Olfr78	0.240715	0.0183514
Gm13889	0.240632	3.61222e-05
Aoc3	0.240399	9.63347e-05
Gm44220	0.240265	1.27365e-05
Gm15922	0.239949	0.0476093
Tes	0.239783	0.00534522
Hrct1	0.23975	0.00412341
Cps1	0.239716	0.0177072
Eno1b	0.239484	2.112e-05
Olfr1417	0.239434	0.0112183
Stom	0.239086	1.084e-06
Fgf7	0.239036	5.70229e-05
Tagln3	0.23897	6.8142e-05
Gm8185	0.238705	0.00546096
Acsbg1	0.238672	0.0247165
Dok2	0.238589	0.0207356
Gm16036	0.238573	0.0192604
Glis3	0.238556	0.000353262
Tnfrsf11a	0.238077	0.00559886
Apbb1ip	0.23727	0.012218
Gm34006	0.237122	0.000156335
Fam171b	0.236678	0.000437621
Fgfr2	0.236547	4.37964e-07
Enpp5	0.236318	2.2308e-05
Map3k8	0.236285	0.0172949
Alcam	0.23617	0.010657
Egflam	0.236007	0.000885799
Prkag2	0.235419	2.66018e-05
3010003L21Rik	0.235207	0.00925669
Cobll1	0.235027	0.00407291
6430548M08Rik	0.234962	0.000149345
C4a	0.234946	0.00358416
Ccn3	0.234913	0.00879085
F730043M19Rik	0.23462	0.00212958
B230312C02Rik	0.234523	0.0472574
Adcy9	0.23449	7.94259e-05
Tagap	0.234295	0.00407649
Gnaz	0.234133	0.000172125
Rtn4rl1	0.234003	2.76409e-05
Gm19744	0.233906	0.00801271
Arhgap30	0.233194	0.0497987
Gm6330	0.233145	0.0383151
Kcns3	0.233097	9.90017e-05
AC110180.1	0.23308	0.0034854
2900092N22Rik	0.232984	0.0427558
Gm16364	0.232871	5.32558e-05
Gm42635	0.232838	0.000171095
Rgs7bp	0.232838	0.00885793
Col4a5	0.23279	2.92362e-05
Pard3bos1	0.232709	0.013963
Samd10	0.232226	0.00690423
P2ry6	0.232081	0.034065
Frzb	0.232049	7.03624e-05
Slc8a1	0.231984	0.000341847
C1rb	0.231583	0.000192763
H2-K1	0.231551	0.00444764
Tgfbi	0.231214	8.80439e-05
Arfgef3	0.231006	0.000915247
Tnfsfm13	0.23099	0.00374826
Gm38157	0.230878	0.000732574
Galnt15	0.230766	0.0243112
Rnf152	0.23019	0.00121895
Guca1b	0.230175	0.00136546
Gm26642	0.229251	0.00819568
Mt1	0.229235	0.00633337
Pyroxd2	0.22906	0.000373161
Ptgfr	0.229045	0.0163013
Apobr	0.229013	0.0463553
Cdc42ep3	0.228807	2.58139e-05
Gsn	0.228791	1.41616e-06
Cd34	0.228743	9.64446e-05
Slc37a1	0.228426	0.0168862
Cebpb	0.227873	0.000273414
Gbp4	0.227541	0.0243916
Gm43149	0.227415	0.000906134
Sft2d2	0.227289	0.000166119
Dkk3	0.227132	6.46198e-06
Aldh2	0.227037	1.34936e-07
Tsc22d3	0.226943	0.00985032
Gm3527	0.226833	0.0237556
Plxna4	0.226613	0.00483391
C1ra	0.226597	3.92619e-05
Gm48014	0.226346	0.00357575
Gm44005	0.226032	0.0261717
Gng4	0.225891	0.00109244
Vegfc	0.225891	0.00986482
Cd300e	0.22586	0.023022
Ngb	0.225829	0.0452017
Gm42551	0.225438	0.0015596
Kcnd3	0.225391	0.000123163
5330439B14Rik	0.225391	0.000439892
Ptprc	0.22525	0.0466224
Itpr1	0.225	1.27564e-06
Arhgap6	0.224891	2.29876e-05
Pcdh7	0.224845	4.33746e-06
Myl9	0.224736	2.11153e-05
Slc25a33	0.22472	6.84232e-05
Actr3b	0.224549	0.00192305
Cd36	0.224424	0.0331788
Ajm1	0.224051	0.025615
Sfrp1	0.223353	0.00117112
Gm45867	0.223214	0.0177631
Col19a1	0.222998	0.0127948
Cybrd1	0.22292	0.000565709
Itga8	0.222581	5.49686e-05
H2-D1	0.222504	0.00526052
4930480K02Rik	0.221734	0.00704837
Ly6c1	0.221043	0.0139732
Dst	0.220355	1.46138e-05
Apol7e	0.220263	0.0187336
Btbd3	0.219943	6.14266e-05
Pf4	0.219638	0.045278
Mmp2	0.219395	4.34877e-06
Gm37720	0.218924	0.00677965
Gm38351	0.218924	0.0232657
Ccn6	0.218893	0.0285101
Xpnpep2	0.218833	0.0134145
Bche	0.21862	0.00158734
Cpeb2	0.218212	0.000194914
Cped1	0.217849	6.22165e-08
Gm10451	0.217653	1.07822e-05
Adamtsl4	0.217638	1.06411e-05
Cldn1	0.217623	0.000887861
Edn1	0.217411	0.0169431
Sdr42e1	0.217366	0.00240132
Trim34b	0.217351	0.013162
C1qc	0.217231	0.0485413
Pappa	0.21711	0.000753643
Sp100	0.21711	0.0182376
Ntf3	0.216719	1.40887e-05
Rsph1	0.216404	0.00473202
Scn7a	0.216239	0.0051029
Tmem176a	0.216209	1.7823e-07
AC160336.1	0.21585	0.000635296
Sv2c	0.215805	0.0155771
Pcdh9	0.215461	1.55666e-06
Gstm3	0.215372	0.000426683
Fermt3	0.215312	0.0410908
Gpr137b	0.214954	0.00145401
Rerg	0.214894	3.40462e-05
Gm38075	0.214582	0.02072
Pir	0.214314	3.57894e-05
Gm43213	0.213528	0.0387288
Gm26632	0.21338	0.00324692
Gja6	0.213321	0.0340773
Aspn	0.213233	0.00298969
4933431K23Rik	0.212804	0.00146526
Cyp2c23	0.212745	0.0142468
Mocos	0.212686	0.0360208
Gm15666	0.212613	0.0408552
Gm10577	0.212495	0.00631918
Gm42675	0.212407	0.0158803
Dpep2	0.212392	0.029455
Mfap5	0.212245	0.0112927
Foxf2	0.212215	3.10494e-06
Aldh3a1	0.212142	0.0300406
Zfp951	0.211877	0.00137663
Sulf2	0.21176	0.000262879
Gm15475	0.211569	0.0295884
Ampd3	0.211408	0.0100943
Pawr	0.211188	7.40925e-06
Gm10134	0.210895	0.00217197
Gm38278	0.210837	0.0287484
Sqor	0.210822	0.00186201
Fam83h	0.210633	0.00171265
Gnai1	0.210589	1.44307e-07
Gm42425	0.210501	0.0387027
Nmnat3	0.210428	0.00472802
Rasgrp1	0.210399	0.0396671
Gm9795	0.209613	0.00400686
Gm48542	0.209613	0.0126126
Ccdc3	0.20954	0.000282006
Jade2	0.208975	0.00766259
Spaar	0.208598	0.00132087
Fhl1	0.208338	0.000315501
Prdm1	0.208338	0.00085786
Thsd7a	0.207862	3.11744e-05
Sorbs1	0.207805	3.46175e-05
Ica1	0.207718	0.0328334
Tmem204	0.207416	1.07021e-05
Gm13535	0.207387	0.0157564
Pira2	0.207172	0.0497007
Gm28048	0.207158	2.09986e-05
Ntng2	0.207071	7.28214e-06
4921504A21Rik	0.207	0.00535437
Adap2	0.206727	0.010831
Hdac9	0.206527	0.000766541
Hlf	0.206412	0.0132038
Gm44224	0.206398	0.00252371
Ano2	0.206384	0.000949905
Ch25h	0.206298	0.000474883
Plxna4os2	0.205955	0.0431301
Gm44001	0.205784	0.00293727
2700046A07Rik	0.20557	0.000360876
Blnk	0.205427	0.0377108
Fat4	0.205228	0.0003093
Sema3a	0.2052	0.000325254
Trnp1	0.205015	0.000445108
Foxl1	0.204773	0.000548452
Tbc1d30	0.204348	0.0286365
Ecm1	0.204277	1.30314e-05
Postn	0.204277	0.000114739
Reep1	0.204093	0.000111539
Cacna1c	0.203627	0.00018399
Sorl1	0.203345	8.01401e-06
Camk1d	0.203049	0.00512785
Gm13416	0.202796	0.0239366
A330023F24Rik	0.202726	7.82367e-05
Coro1a	0.202655	0.0322716
Lgals3bp	0.202361	1.05883e-05
Fhl5	0.201884	0.000599689
Gbgt1	0.201828	0.018422
Slc41a2	0.20166	1.74257e-05
Gm5447	0.2012	0.000378621
Trpa1	0.201074	0.00212992
Kcnn3	0.200907	9.8423e-05
Gcnt1	0.199824	0.0389742
Col4a6	0.199685	8.29407e-05
Asb2	0.198677	3.12753e-05
Rcan2	0.198375	6.9924e-05
Calhm5	0.198086	3.31326e-05
Gm14023	0.197949	0.00967872
Rcsd1	0.197839	1.27476e-06
Shisa9	0.197661	0.00299174
AI854703	0.197565	0.00472556
Tm6sf1	0.197538	0.0160022
Mstn	0.197373	0.0133562
Irf5	0.197373	0.0208285
C230034O21Rik	0.1971	0.0025325
Serpinb6b	0.197018	4.00193e-05
Ccdc152	0.196377	0.0173377
Gm38012	0.19635	0.00435246
Cdk15	0.196323	0.00421965
Abi3bp	0.196228	3.46372e-05
Ltbp1	0.1962	1.26573e-05
Sh3bgr	0.196187	0.000258203
Grk3	0.195969	1.38263e-05
Kitl	0.195956	2.57632e-06
Gm49266	0.195346	0.00592928
Gm48140	0.194616	0.0164535
Serpinb1b	0.194562	0.00445235
Tnfaip8	0.194521	0.0138629
Tdgf1-ps2	0.193956	0.025659
Gm43916	0.193647	0.00755297
Tent5a	0.193446	7.40103e-06
Isg20	0.193325	1.56169e-05
Mgll	0.193084	4.08961e-05
Gm37936	0.192977	0.0063493
St8sia4	0.192696	0.0452636
Grap	0.192656	0.023197
Dleu7	0.192509	0.0137619
Plcl1	0.192269	3.88893e-05
B4galnt1	0.191883	3.3329e-05
Plcb2	0.191737	0.00609
Gm20705	0.191233	0.020689
Sla	0.191034	0.037425
Gm42478	0.190888	0.000359629
Emid1	0.190796	1.02663e-07
Dgkb	0.190782	0.00710914
Agmo	0.190056	0.0123974
AC116841.1	0.189754	0.000205762
Gm15425	0.189675	0.0245754
Bank1	0.189675	0.0480482
Hrh1	0.189333	0.0356122
4833412C05Rik	0.189255	0.0257763
Lurap1l	0.189071	4.24173e-05
Fgf5	0.189019	0.0115999
Bcas3	0.188953	1.14474e-05
Artn	0.188875	5.28952e-05
Nkd1	0.188809	1.26131e-05
Kiss1r	0.188809	0.0228383
Gm37205	0.188665	0.00109965
Gm43431	0.18826	0.0178823
Fam102b	0.188169	6.24855e-06
Gm49492	0.187817	0.00465223
Cmah	0.187752	0.0327264
Gm42484	0.187297	0.000442481
Gm16933	0.187232	0.00296501
Gm20659	0.187076	0.0142649
Masp2	0.18696	0.00491379
Neurl3	0.185707	0.0172967
Fam135b	0.185514	0.00664741
Gm16331	0.185334	0.00217809
Eps8	0.185231	0.00461262
Sox5os1	0.184847	0.0197948
Gm48225	0.184105	0.000600639
Pigz	0.183455	0.000740594
Plac8	0.183443	1.30893e-05
Ltbp4	0.183328	1.02318e-05
Gm43915	0.182745	0.0394654
Cdh6	0.181621	3.93691e-05
Gm47523	0.181533	0.00881856
Cysltr1	0.181457	0.000772911
Vegfd	0.181005	2.01291e-06
Gm47657	0.180516	0.015633
Ankrd63	0.180416	0.00906569
Pparg	0.180316	0.00474316
Nr2f1	0.180241	0.000393879
Mcub	0.180079	0.0221816
Rasd1	0.180004	0.000186654
Slc22a3	0.179792	0.00462898
Alox5ap	0.17968	0.0415371
Klhl38	0.179493	0.0144269
4930523C07Rik	0.179456	0.00025376
Gm8802	0.179431	0.00123928
Cd37	0.179431	0.0264066
Gm43557	0.179182	0.000621112
Pdgfc	0.178884	4.51556e-07
Tdo2	0.178377	0.00576815
Cyp4v3	0.178352	0.00176475
Gm48967	0.17834	0.00664644
Pde1b	0.178142	0.000221286
Adamtsl2	0.177624	0.0124725
Adgrd1	0.17755	3.0838e-05
Gm16000	0.177489	0.0370459
Nqo1	0.177452	0.000346596
Gm12963	0.177366	0.00148707
Arhgap9	0.176973	0.0301376
Cacna1h	0.176214	3.76686e-05
Cachd1	0.175872	1.58459e-05
Nrp2	0.175629	2.55198e-05
Cdkl2	0.175434	2.69669e-06
Tmem140	0.175349	0.00375216
AA536875	0.175215	0.0135111
Ggt5	0.17496	0.00481211
Hpgd	0.174863	0.00162189
Otulinl	0.174331	2.24262e-05
Gm43826	0.17421	0.00379542
Nova1	0.173692	7.8478e-05
Npy1r	0.173199	0.0051865
Gpr45	0.172911	4.77122e-05
Myo18b	0.172839	7.31225e-05
Plin4	0.172671	0.00105511
E130310I04Rik	0.172647	0.00132464
Fgf10	0.172599	0.0174983
Myom1	0.172552	1.53942e-05
Foxq1	0.172277	0.0012426
Gm37772	0.172169	0.0147128
Pcsk5	0.171919	3.11232e-06
Procr	0.171859	1.85902e-05
Carmn	0.171669	2.9624e-05
Ifi207	0.171645	0.0474924
Cds1	0.171562	0.00334632
Zc3h12d	0.171443	0.0264198
Gm48878	0.171419	2.60539e-05
Was	0.171419	0.0404671
Fndc7	0.1713	0.0299317
Hgf	0.171016	6.70454e-06
Pgm5	0.170933	2.42375e-05
1110046J04Rik	0.170909	0.00213162
Ptger2	0.170873	5.27775e-05
Trpv2	0.170731	0.000313093
Prtn3	0.170389	0.0291693
A830082K12Rik	0.170353	0.000203439
Pdgfd	0.170117	0.00126546
Cysltr2	0.170105	0.0114632
Col6a4	0.169834	7.91928e-06
Pitpnm2os2	0.169446	0.00490234
Npas4	0.169352	0.0183744
Gm38379	0.169212	0.0135295
Ttbk1	0.169071	0.00256642
Fmnl1	0.168474	0.0253458
Elavl4	0.168124	0.0323914
Atp2a3	0.167903	0.00549453
4931415C17Rik	0.167856	0.0053123
Mrgprh	0.16774	0.00386637
4930488L21Rik	0.167729	0.0274836
Tnfsf8	0.167682	0.00731774
Adamts3	0.167322	6.52241e-05
4833419F23Rik	0.167299	0.00311527
Gm15675	0.167206	0.000804955
Syk	0.166789	0.0332132
Ccdc88c	0.166593	0.000917498
Havcr2	0.166063	0.0474873
Gm15753	0.166017	0.0291539
Rab38	0.16581	1.66024e-05
Filip1l	0.165718	4.16469e-05
Irf8	0.165546	0.00247925
C5ar1	0.165546	0.0493034
Shroom3	0.165488	1.04194e-06
Sncaip	0.165396	2.4726e-05
Igsf10	0.164973	8.86686e-06
Sim2	0.164619	0.0457766
Creg2	0.164584	0.0212794
Sall1	0.164243	9.36191e-05
Gm43708	0.164152	0.00212673
Gm4473	0.163981	0.0101413
Gm3257	0.163845	0.000101962
Ccdc69	0.163357	0.00222994
Gm49839	0.163346	0.0241814
Tspan13	0.163232	0.000521603
Gm48964	0.163119	0.018037
Rbpms	0.163063	3.38316e-06
Vinac1	0.162747	0.00496224
Rgs6	0.16242	0.0020233
Gm26559	0.162397	0.0337976
Gm48207	0.162296	0.0048931
Cerkl	0.162285	0.000683485
Tshb	0.162229	0.000568607
C1s2	0.162139	0.000251964
Tenm2	0.161914	5.63672e-05
Gm44101	0.161645	0.00109372
Snx20	0.160996	0.0349121
Slamf9	0.160974	0.0162749
Arhgef3	0.160952	0.00651413
Dennd1c	0.160829	0.0458764
Arl4d	0.160462	0.000141579
Abcb1a	0.160395	0.000208417
Mlph	0.160128	0.000108347
4930426L09Rik	0.160051	0.000586749
Mettl7a1	0.159408	0.00016442
Plau	0.159	1.76921e-05
Tnxa	0.158978	0.00044609
Tinagl1	0.158945	0.0006344
Glipr1	0.158934	2.57109e-05
Gm48302	0.158835	0.000951168
Gm42676	0.158593	0.00431426
Naip5	0.158538	0.0482674
Gm16214	0.158296	0.0221981
Fam241a	0.158165	4.43968e-05
Mst1r	0.158132	0.000410935
Folr2	0.157694	0.0476068
Chl1	0.157596	0.0125421
Itgb3	0.157181	4.65678e-05
Chst1	0.156996	0.000190875
Itih5	0.156681	7.77196e-05
Fgd2	0.156648	0.0453155
Gm21691	0.156366	0.000197072
Nt5e	0.155512	0.00168681
Adm	0.155426	2.36633e-05
Sp110	0.155168	0.0393589
Gm4651	0.155125	0.00981786
Gm5862	0.155082	0.0062278
Gm43556	0.155049	0.00101028
Tifab	0.154985	0.0318607
Aspa	0.154878	0.00252067
Sybu	0.154717	0.0496087
Gm28693	0.154599	0.00201371
Gm37728	0.154577	0.000204932
Casp1	0.154577	0.0490148
Tppp	0.154417	0.000369325
9530034E10Rik	0.154395	0.00206112
Cend1	0.15416	7.15004e-05
Gjb5	0.154117	0.00322871
Apol10b	0.154096	0.0157802
Gm26682	0.153882	0.000419632
Ptpro	0.153872	0.0242889
Shisa3	0.153648	0.000496764
Lims2	0.153531	8.83037e-05
Shtn1	0.153106	0.019669
Gm47917	0.15246	0.0294618
Rgs2	0.152396	3.80454e-05
Dpep1	0.152238	0.000378863
Tmem74	0.151806	0.0397641
Sfmbt2	0.15147	0.0207731
4930447N08Rik	0.150956	0.00459358
Il6ra	0.15059	0.00529606
Ifi27l2a	0.150486	0.00286123
Gm15356	0.150486	0.0230037
Tlr8	0.150288	0.0482545
Siglece	0.150069	0.048513
Slc17a9	0.149706	0.0192731
Trabd2b	0.149612	0.000281259
AC124502.5	0.149509	0.0128289
C4b	0.149477	0.000167951
Man1a	0.149115	0.0024664
Zdhhc14	0.148898	0.000442049
4632404M16Rik	0.148775	0.00389986
Nipal4	0.148641	0.000443582
Epsti1	0.148599	0.0311974
Sdk1	0.148178	1.18609e-06
Rarres1	0.148044	0.000446156
Gm21663	0.147952	0.00844301
Gm37067	0.147911	0.0213162
Lsamp	0.147277	2.68555e-05
A330076H08Rik	0.14633	4.3104e-06
Rgs17	0.146148	0.000132208
Igfbp6	0.145996	8.95943e-05
1700047M11Rik	0.145976	0.000736628
Ccdc68	0.145814	0.000262308
Aldh1l1	0.145531	0.0131017
Gm43489	0.14536	7.8744e-05
Avpr1a	0.145158	4.86428e-06
Synpo2	0.145008	1.98348e-06
Gm32036	0.144957	0.00191451
Gm43221	0.144726	8.81667e-05
Wscd2	0.144616	8.29682e-05
Icam5	0.144586	0.0206133
Gm43744	0.144526	0.0220881
Sgcd	0.144066	9.25351e-05
Tbxas1	0.143677	0.000413479
Dlgap1	0.143309	0.00196072
Gm28710	0.142576	0.0160002
Gm26902	0.142566	0.000192603
Fam219aos	0.142004	0.0173325
Arhgap20	0.141434	3.84481e-05
Cd74	0.14115	0.038827
Sox5os3	0.141042	0.00416215
6030445D17Rik	0.140915	0.00150724
Rgs10	0.140749	0.00012481
Gm16054	0.14071	0.0099339
Zcwpw2	0.140671	0.00211138
Cass4	0.140496	0.0149317
Pitx1	0.140175	0.000292291
Bend6	0.140165	0.000148751
Nckap5	0.140058	0.000116899
A530020G20Rik	0.140039	0.0210223
Tmem252	0.139419	1.87133e-05
Apba1	0.139313	7.42995e-07
Gm10115	0.139265	0.000128256
Sprn	0.138889	0.000916209
Dach1	0.138629	0.000890218
Ppp1r12b	0.138571	1.50222e-05
Syt13	0.138255	4.51673e-07
Gm15261	0.138168	1.83384e-06
Kcnh1	0.137891	0.0194853
Nrxn1	0.137757	0.000756935
Plpp3	0.137538	1.26521e-06
Pde5a	0.137119	4.49418e-06
Slitrk5	0.136815	0.000723074
Nr1h4	0.136796	4.14887e-06
Mansc1	0.136787	2.68031e-05
Gpr17	0.136654	0.00476469
C1s1	0.136484	4.93871e-08
Gm22146	0.136417	0.0408248
Vsig2	0.136257	0.000128365
Klhl14	0.136106	0.000779081
Apcdd1	0.136021	0.000245682
Serpina3n	0.135964	0.0238981
Opcml	0.135804	2.49332e-05
A230057D06Rik	0.135767	4.84911e-05
Efhb	0.135531	0.000577476
Zfp992	0.135494	0.00939503
Hmcn2	0.135447	0.00110598
Lypd2	0.135372	0.0125262
Pard6b	0.135053	0.000442398
Gm43084	0.134866	0.0155557
Bhlhe22	0.134362	0.00669627
Icos	0.134223	0.0378971
Nacad	0.134018	0.00153967
Gm37949	0.133916	0.000367445
Tspan2	0.133749	5.62443e-05
Clec3b	0.133666	0.00607089
Hap1	0.13361	0.000604596
Gm47664	0.133517	0.014694
Fxyd2	0.133277	0.0263871
Stmn2	0.133222	0.0193507
Bmp5	0.133166	1.16711e-05
Pik3r6	0.132926	0.0461377
Art2a	0.132779	0.0273376
Selenbp1	0.132715	0.000137723
Gm42639	0.132301	3.76961e-05
Vstm2b	0.132219	0.0427802
Spic	0.132219	0.0466126
AC130204.1	0.132008	0.00459011
Adh7	0.131287	0.004078
Gm43834	0.131105	0.00787427
Pde8b	0.13067	0.000273848
I730028E13Rik	0.13039	0.00357758
Selenbp2	0.13001	5.99427e-05
Mrvi1	0.129812	5.55076e-06
Negr1	0.129157	1.98713e-05
Alox5	0.129148	0.0256991
Ephx2	0.129103	5.82422e-05
Gm42481	0.128996	6.4396e-05
Gm9930	0.128987	0.00460525
Mpo	0.128657	0.0179955
Gm14418	0.128639	0.00126021
C230004F18Rik	0.128479	0.00211733
Gm48124	0.128398	0.0100884
H2-Eb1	0.128265	0.0457176
Gm37354	0.127786	0.00024368
Calcb	0.127556	0.00179153
Pde6h	0.127353	0.0274763
Gm43288	0.127247	0.00149497
Gm43923	0.126903	7.64919e-06
Kl	0.126877	0.00765892
Tesc	0.126561	0.00832231
Gm15448	0.125983	0.0070363
Gm43287	0.125739	0.00572519
Insc	0.125634	5.03046e-06
Dclk3	0.125408	0.00372327
Prr16	0.125095	0.000255853
F730016J06Rik	0.124957	0.00763859
Osr1	0.124939	0.000258558
Adcy5	0.124896	1.7111e-06
Tmsb15l	0.124784	0.00487874
Crispld2	0.124076	2.27463e-05
Camkv	0.123939	0.000313918
Rarres2	0.123561	1.93962e-06
Gm43715	0.122648	0.000683217
Enho	0.122631	4.77432e-05
Adamdec1	0.122623	4.8907e-06
Fn3k	0.122326	0.00189782
Gm42480	0.122292	0.000124734
Gm18021	0.122199	0.00438374
A830019L24Rik	0.122021	0.00374781
P2ry1	0.121945	1.99648e-05
Ramp1	0.121793	3.52562e-05
Zfp791	0.121734	8.09957e-05
Bmpr1b	0.1217	8.22994e-05
Gm37161	0.120926	0.00304542
Gm44102	0.120918	0.00281397
Mylk	0.120817	3.94314e-06
Abcg3	0.120433	0.0326615
Syt15	0.120399	6.09909e-05
Gm21284	0.120266	0.00460295
Gm42640	0.119609	0.00185959
Grem2	0.11951	0.000184411
Acpp	0.119452	0.040712
Tnfrsf14	0.119311	0.00141766
Gapt	0.119063	0.0482491
Traf1	0.118997	4.55513e-05
Ddi1	0.118956	0.0167912
Tmem71	0.118808	0.0212254
Vtn	0.118717	0.000851241
1700019D03Rik	0.118339	0.00425577
Entpd1	0.11811	3.90871e-05
Ptgs1	0.117424	2.41681e-05
Gjc3	0.117408	0.04204
Gm43283	0.117318	0.000933459
Trim9	0.117253	0.000386601
Frem2	0.117229	0.00272453
Gm43273	0.116993	0.0420659
Corin	0.116904	0.00347013
Gm18025	0.116815	0.0492485
Btnl2	0.116532	0.0156044
Gm13205	0.116161	0.0331064
Arhgap20os	0.115824	0.0116286
Mctp1	0.115775	0.00374823
Gbp8	0.115639	0.0174423
Gm336	0.115367	0.00288437
Ccl24	0.115359	0.0356493
2210408F21Rik	0.115319	0.000430982
Paqr5	0.115239	0.00029906
A930028N01Rik	0.115143	0.0102898
Gm16124	0.11488	0.00183771
Gm43130	0.114777	0.00169211
Gm21655	0.114578	0.0156849
Ifi205	0.11411	0.0367932
AC156546.1	0.114055	0.00339084
Gm13315	0.114047	0.00457665
Lyg2	0.114	0.0111549
Gm12947	0.113976	0.00474162
Foxf1	0.113755	4.52397e-05
Pygl	0.113306	1.76359e-05
Gm20560	0.113306	0.0276974
Gm14092	0.113157	0.0339696
Fcgr4	0.113141	0.0455108
1700025N23Rik	0.112766	0.0104195
Fam162b	0.112688	0.000512038
Clec5a	0.112656	0.0335594
Galnt18	0.112547	2.4381e-07
Gm26903	0.112352	7.29347e-05
Filip1	0.112197	2.34297e-05
Gm38910	0.111553	0.00180426
Gm34139	0.110752	0.00957462
Hif3a	0.110744	0.000894419
Ptafr	0.110629	0.00798856
Jakmip2	0.110614	0.000215716
Gm43272	0.110445	0.0131475
Ppil6	0.110307	0.000181457
Gm42778	0.109811	0.00400682
Gm43399	0.109174	0.0223207
Gm5124	0.109098	0.00143689
Sntg2	0.109	0.00119185
Rps15a-ps8	0.108676	4.7689e-05
4930405A10Rik	0.10797	0.00400515
Dmd	0.107701	1.30754e-05
Podn	0.107544	8.41001e-07
Gm15824	0.107298	0.00604895
Slc16a7	0.107239	5.78565e-05
2610203C22Rik	0.106986	0.00206349
Adh1	0.10689	0.0144037
Fam186a	0.106395	0.0111124
Gm21680	0.106299	0.00955532
Optc	0.106284	4.16343e-05
Kcnmb1	0.106166	4.81658e-05
Gm15551	0.105902	0.0219956
Gm9899	0.105887	0.00632095
Gm14317	0.105587	0.0195821
Gm9895	0.105258	0.000604458
Gm21698	0.105148	0.0238885
Adgre4	0.10509	0.0404406
Cd28	0.104981	0.00127539
Tnfsf10	0.104466	0.000362584
Trim30c	0.104292	0.0115892
Myocd	0.103967	0.000116731
Gm2115	0.103874	0.00100727
Snx31	0.103737	0.00598988
Adamts19	0.103715	0.00550993
Glrp1	0.103407	0.00231506
Gm10855	0.103006	0.000346023
Gm10220	0.102792	0.00719799
Dpt	0.102266	6.39574e-05
Gm17977	0.102209	0.000645831
Wfdc13	0.102103	2.40765e-05
Gm49616	0.101997	0.000412967
Slc24a3	0.101898	1.83166e-05
Bmp2	0.101321	1.17362e-05
Gm42482	0.100781	0.000454267
Adamts18	0.100739	0.00159766
Esm1	0.100537	0.00155744
Cyp27a1	0.100474	0.00122317
P2rx1	0.100377	0.000956486
Akr1c12	0.0998773	0.00179419
Sncg	0.0991461	0.000441311
Chrdl2	0.0990088	0.000136619
Cd55	0.0986799	7.31605e-05
Ipcef1	0.0983589	0.00216265
Gm21009	0.097578	0.000740608
Atp8b4	0.0973551	0.0143785
Gm26614	0.0969914	9.52556e-05
Pcsk6	0.0966223	7.11602e-06
Gm16243	0.0965487	0.0013485
Slc16a12	0.0963548	0.000869409
Gipc3	0.096068	4.79621e-06
Clec10a	0.096048	0.0468929
Smtnl2	0.095729	0.0040627
Gm7347	0.0954772	0.0191806
Ly6a	0.0952128	1.22596e-05
Stum	0.0951733	0.000136053
Gm37121	0.0949295	8.43826e-05
Actg2	0.0949097	0.000267372
Gm45774	0.0945945	0.00546928
Cnn1	0.0943326	0.000279238
C530044C16Rik	0.0937459	0.00123622
Gm42975	0.0937005	0.000457691
Tnxb	0.0935966	2.14425e-05
Lyve1	0.0934216	0.0228666
Col6a5	0.0930016	1.35478e-05
Gimap8	0.0923208	1.05707e-05
Gm12405	0.0923016	0.00113037
Esam	0.0922952	9.2134e-05
Mamdc2	0.092161	8.16785e-07
5031410I06Rik	0.0918994	0.00749348
Ddo	0.0918039	0.000952079
Gm10824	0.0912836	0.00705092
Catip	0.0912077	4.2476e-06
Nipal3	0.0911256	5.7635e-05
Gm8369	0.0909741	0.037022
B3gnt2	0.0908229	8.44066e-06
Aldh1a2	0.0907851	1.47536e-06
Adap1	0.0907034	0.00895512
Agt	0.0905087	1.27301e-05
Gm45881	0.0897776	0.00774727
Mettl7a2	0.0895353	0.00102796
Kcnip1	0.0894856	5.61614e-05
Susd2	0.0892812	3.95771e-05
Mustn1	0.0892131	2.46824e-05
BE692007	0.088849	0.0496782
Vwa5b2	0.0888244	3.59627e-05
Gm17590	0.0886891	0.0134524
Insl6	0.0883332	0.00173232
Cyfip2	0.087991	0.000119069
Fendrr	0.0879483	1.01938e-05
C230086J09Rik	0.0877839	0.000925157
Hpse	0.0872259	1.45125e-06
Gm19653	0.0870145	0.0149214
Tox	0.0869783	2.62006e-05
Nexmif	0.086888	0.00814073
Cdh19	0.085662	0.00220323
Ism1	0.0853124	7.40907e-05
Gm32014	0.0851175	0.000142073
Tnfsf15	0.0844125	0.00463602
Syt1	0.0842254	0.00125145
F13a1	0.0835973	0.0178371
Rgs18	0.0834757	0.030996
Oas1c	0.0832619	0.011677
Nrg1	0.0826696	2.23861e-06
Casq2	0.0817691	6.5754e-07
4933413C19Rik	0.0813	0.0433944
Gm42943	0.0806378	0.000668869
Ms4a4c	0.0804814	0.0372352
Fcna	0.0801808	0.0430361
Trarg1	0.07966	5.49256e-05
Trpc6	0.0794505	2.19948e-05
Tacr1	0.0789619	0.0353804
Cpa3	0.078547	0.00121402
9130230N09Rik	0.078373	0.00227427
Nmnat2	0.0781722	0.000114636
Cd300ld	0.0780856	0.028895
Gm45540	0.0780261	0.000208682
Gm47072	0.0776645	0.000514379
8430426J06Rik	0.0775892	4.10405e-05
Gm15604	0.077557	0.000869843
Gm46411	0.0774334	0.0132612
Glp2r	0.0767282	0.00150023
Lmod1	0.0760873	9.19681e-06
Bdkrb2	0.0759451	1.23389e-05
Gm47862	0.0754832	0.00418763
Drd1	0.0753212	0.00183873
Cbr2	0.0748995	0.0140836
Nmur2	0.0747698	0.00402165
Batf2	0.0747232	0.0065911
Hnmt	0.0745008	0.000815621
Rbp4	0.0743976	5.45644e-06
Caps2	0.0739811	0.0015442
Klf15	0.0739349	0.00600799
Gldc	0.0739144	0.000331001
Cyp7b1	0.0736638	8.36198e-06
Pcdh15	0.0735771	6.60114e-05
Gm19032	0.0730385	0.000316028
Gm35154	0.0728968	0.0308762
AW112010	0.0726044	0.00084693
Cd209f	0.072263	0.0234388
AC148021.1	0.0722479	0.000858195
Timp4	0.0721829	0.00100735
Stmnd1	0.0716247	0.00850985
4930429F24Rik	0.0712286	0.000655245
Gm26588	0.0703162	0.00304485
Bco2	0.070282	0.0186226
Angptl6	0.0699176	4.77237e-06
4930431P03Rik	0.0695503	0.0136609
Gm47601	0.0694876	0.00208501
Gm47723	0.0691992	0.000233568
Cntnap4	0.068607	0.000170941
Gm49702	0.0682418	0.000673479
Ancv1r	0.0680246	0.00657058
Rasd2	0.0678174	0.0348782
Gm13389	0.0677094	0.000467613
A430088P11Rik	0.0676531	0.000545397
Gm28156	0.067639	0.00317263
Gm42435	0.0676344	0.017148
Gm43423	0.0676203	0.000376557
Gm43528	0.0669394	0.00763679
Gm43621	0.0667263	4.46909e-06
Bdh1	0.0665277	0.00312482
Naa11	0.0665185	0.00233298
Gm43800	0.066477	0.00379343
Tgfbr3	0.0663896	3.37164e-06
Kcnk3	0.0663573	2.21407e-06
Slc6a12	0.06553	0.00035621
Gm43086	0.065471	0.000461667
Npy4r	0.0653939	4.38133e-05
Gm17853	0.0651135	0.000458386
Nptx2	0.0648882	0.00455507
Naip3-ps1	0.0640659	0.00278185
Apela	0.0638575	0.000105337
Sox10	0.0635969	0.0256972
Gm15912	0.0634516	5.15385e-07
Ereg	0.0631007	5.17678e-06
Prima1	0.0626735	0.00165357
Hmgcll1	0.0625173	0.00155031
Gm42946	0.0617679	0.00162337
Perp	0.0615968	9.59584e-05
4930570G19Rik	0.0610443	0.00210971
Gm38005	0.0610358	0.00792513
Timd4	0.0608331	0.0312438
Ptprr	0.0607362	2.41192e-06
Dnaic1	0.0606857	1.0384e-05
Myh11	0.0601413	1.07948e-05
Gm19610	0.0598959	0.00279071
Gm43422	0.0594203	3.01024e-05
Gm15577	0.0587161	0.0085851
Ptk2b	0.0586226	7.13844e-05
Mpzl2	0.0585738	0.0134911
Krt5	0.0585008	0.00141535
Akp-ps1	0.0583995	0.00559413
Gm47676	0.0583146	0.00167486
Isl1	0.0583024	7.35294e-05
Aldh1a1	0.056909	1.0169e-07
Gk2	0.0563242	0.00311286
Gm11771	0.0560206	0.0175753
Gm17746	0.0545718	0.00222066
Fndc9	0.0540373	0.00017854
Gm18068	0.0537087	0.00493407
Efemp1	0.053705	4.1807e-06
Cpa6	0.053534	1.98435e-05
Apol7b	0.053109	0.00305608
Edar	0.053098	0.000662859
Gm37984	0.0530281	0.0071637
Ms4a4d	0.0530023	2.55469e-05
Trhde	0.0529032	4.25314e-06
Angptl7	0.0526435	0.00980717
Mansc4	0.0525742	8.8078e-06
Naip6	0.0521713	0.0023431
Lrrc4c	0.0521171	2.76894e-05
Gm38177	0.0515995	0.00451095
Cpb1	0.051339	0.000196165
Tmem156	0.0507165	2.8443e-06
Gm5067	0.0503488	0.00967435
4833404L02Rik	0.0502755	0.000172237
Cpxm2	0.0488838	1.91361e-08
Gm807	0.0486539	0.000601153
Xdh	0.0481607	0.000506096
Htr1b	0.0472972	1.05482e-05
Gucy2f	0.0463014	0.0087688
Olfr275	0.0462661	0.00031448
Sfrp5	0.0461476	1.1497e-05
Gm8145	0.045902	0.000396363
Frmd7	0.0456798	0.00561244
Agtr1b	0.0452387	1.83168e-05
Gm42900	0.04428	0.000679292
Gm43525	0.0441727	0.000118469
Hs3st1	0.0435133	3.73163e-05
Gm12295	0.0431588	9.02856e-05
Krt19	0.042748	4.00823e-06
Snhg11	0.0424115	4.02528e-05
Iyd	0.0419467	7.73349e-06
Cd209g	0.0416454	0.0417728
Nrg2	0.0403916	0.000106687
Lrmda	0.0397859	0.00078644
Gm44421	0.0391539	0.000952691
Diras2	0.0379042	0.00854367
Lmo3	0.0365066	0.0328253
Gm14233	0.0364914	0.00166938
Phlda2	0.0362368	0.0015934
Plcxd3	0.035634	0.000486897
9130015G15Rik	0.035383	0.000363715
Astn1	0.0353291	0.0130029
Siglech	0.035163	0.043493
Fmo2	0.0350729	0.000225162
Naip3	0.0349394	0.00425179
Gm14769	0.0336372	0.000235724
Gabrb2	0.0333008	0.00290951
Gm48802	0.0313129	0.0109802
9230112J17Rik	0.0294927	1.22285e-05
Gm42528	0.0290866	4.58868e-05
Gm49246	0.0290866	0.000522813
Gm14267	0.0287399	1.12373e-05
Msln	0.0256109	0.00194924
Chrna2	0.0250456	6.74121e-05
AC157914.1	0.0248072	5.54453e-06
Sh3gl2	0.0245693	2.22543e-05
Gm37340	0.0239704	0.000155534
Gm7340	0.0237702	1.86592e-05
Olfr273	0.0237521	0.000525379
Dnmt3l	0.0214809	0.00147598
4930467D21Rik	0.0205716	0.00105154
Olfr286	0.019577	0.000427308
Zbtb16	0.0173202	0.0103865
Inmt	0.0168128	0.0360049
Cyp2e1	0.016395	0.00605125
Cntn3	0.0154805	0.000250888
C730002L08Rik	0.0152568	2.11814e-05
Gm44579	0.0144659	2.05894e-05
Gria4	0.0142638	5.96425e-05
Fam83f	0.013129	4.31849e-06
E230001N04Rik	0.0129761	0.00327719
Slc6a2	0.00883901	5.35126e-05
Zfp990	0.00613594	3.06384e-06

## Sheet: B. DAVID down dcKO enriched
Annotation Cluster 1	Enrichment Score: 8.702680995565753
Category	Term	Count	%	PValue	Genes	List Total	Pop Hits	Pop Total	Fold Enrichment	Bonferroni	Benjamini	FDR
GOTERM_BP_FAT	GO:0006936~muscle contraction	50	5.64334	7.38519e-21	RYR1, MYLK2, MYL6B, ATP2A1, ADRA1B, MYOM2, LMOD2, SMPD3, MB, GPER1, ADORA1, CHRNB1, MYBPC1, EDN3, ACTN2, TNNC1, TNNC2, PGAM2, ATP1B1, ADRA2C, SSTR2, TRDN, MYL4, MYH3, ADORA2B, TNNT1, MYL1, TNNT2, TNNT3, MYH8, DSC2, MYH6, MYH7, CHRNA1, SMPX, CACNA1G, TTN, CHRND, CHRNG, TBX20, TNNI1, TNNI2, KCNE1L, CACNA1S, SCN3B, NKX2-5, HTR1D, STAC3, JSRP1, P2RX2	650	273	17911	5.04677	4.28415e-17	4.28415e-17	3.93335e-17
GOTERM_BP_FAT	GO:0003012~muscle system process	53	5.98194	1.60876e-17	RYR1, MYLK2, MYL6B, ATP2A1, ADRA1B, MYOM2, LMOD2, SMPD3, MB, GPER1, ADORA1, MYOG, CHRNB1, MYBPC1, IGFBP5, EDN3, ACTN2, TNNC1, TNNC2, PGAM2, ATP1B1, ADRA2C, SSTR2, TRDN, MYL4, MYH3, ADORA2B, TNNT1, MYL1, MYOD1, TNNT2, TNNT3, MYH8, DSC2, MYH6, MYH7, CHRNA1, SMPX, CACNA1G, TTN, CHRND, CHRNG, TBX20, TNNI1, TNNI2, KCNE1L, CACNA1S, SCN3B, NKX2-5, HTR1D, STAC3, JSRP1, P2RX2	650	365	17911	4.00119	9.33239e-14	3.1108e-14	2.85608e-14
GOTERM_BP_FAT	GO:0006941~striated muscle contraction	33	3.7246	1.43863e-16	CHRNA1, MYLK2, SMPX, ATP2A1, ADRA1B, TTN, CHRND, CHRNG, MB, TNNI1, ADORA1, TNNI2, KCNE1L, CACNA1S, SCN3B, NKX2-5, CHRNB1, TNNC1, PGAM2, TNNC2, STAC3, ATP1B1, MYL4, MYH3, JSRP1, TNNT1, MYL1, TNNT2, TNNT3, MYH8, DSC2, MYH6, MYH7	650	147	17911	6.1859	6.4404e-13	1.66909e-13	1.53243e-13
GOTERM_BP_FAT	GO:0003009~skeletal muscle contraction	18	2.0316	3.63969e-15	CHRNA1, MYLK2, CHRNB1, TNNC1, TNNC2, STAC3, ATP2A1, CHRND, JSRP1, MYH3, CHRNG, TNNT1, MB, TNNT3, TNNI1, MYH8, TNNI2, MYH7	650	38	17911	13.0526	2.12533e-11	2.30476e-12	2.11604e-12
GOTERM_BP_FAT	GO:0050879~multicellular organismal movement	18	2.0316	1.21776e-12	CHRNA1, MYLK2, CHRNB1, TNNC1, TNNC2, STAC3, ATP2A1, CHRND, JSRP1, MYH3, CHRNG, TNNT1, MB, TNNT3, TNNI1, MYH8, TNNI2, MYH7	650	51	17911	9.72543	7.06448e-09	4.70949e-10	4.32387e-10
GOTERM_BP_FAT	GO:0050881~musculoskeletal movement	18	2.0316	1.21776e-12	CHRNA1, MYLK2, CHRNB1, TNNC1, TNNC2, STAC3, ATP2A1, CHRND, JSRP1, MYH3, CHRNG, TNNT1, MB, TNNT3, TNNI1, MYH8, TNNI2, MYH7	650	51	17911	9.72543	7.06448e-09	4.70949e-10	4.32387e-10
GOTERM_BP_FAT	GO:0060047~heart contraction	24	2.7088	2.11263e-07	GLP1R, TGFB2, EDN3, TNNC1, SLC1A1, ATP1B1, ADRA1B, CACNA1G, TRDN, TTN, APLN, MYL4, MYL1, TNNT2, TNNI1, ADORA1, TNNI2, KCNE1L, SPX, NKX2-5, SCN3B, MYH6, DSC2, MYH7	650	183	17911	3.61382	0.00122479	1.40867e-05	1.29332e-05
GOTERM_BP_FAT	GO:0003015~heart process	24	2.7088	2.84134e-07	GLP1R, TGFB2, EDN3, TNNC1, SLC1A1, ATP1B1, ADRA1B, CACNA1G, TRDN, TTN, APLN, MYL4, MYL1, TNNT2, TNNI1, ADORA1, TNNI2, KCNE1L, SPX, NKX2-5, SCN3B, MYH6, DSC2, MYH7	650	186	17911	3.55553	0.00164691	1.8314e-05	1.68144e-05
GOTERM_BP_FAT	GO:0008015~blood circulation	39	4.40181	1.003e-06	GLP1R, FOXC1, SLC1A1, ADRA1B, SLC2A5, MYLK3, CACNA1G, TTN, SMPD3, HSD11B2, CNR1, P2RY2, GPER1, TBX20, TNNI1, ADORA1, TNNI2, KCNE1L, SPX, SCN3B, NKX2-5, TGFB2, EDN3, TNNC1, HTR1D, NAV2, ATP1B1, ADRA2C, TRDN, APLN, MYL4, DDAH1, ADORA2B, MYL1, P2RX2, TNNT2, DSC2, MYH6, MYH7	650	446	17911	2.40955	0.00580149	5.8841e-05	5.4023e-05
GOTERM_BP_FAT	GO:0006937~regulation of muscle contraction	20	2.25734	1.1347e-06	RYR1, MYLK2, TNNC1, TNNC2, ATP2A1, ADRA2C, ATP1B1, ADRA1B, SSTR2, TNNT1, ADORA2B, TNNT2, GPER1, TNNT3, TNNI1, ADORA1, TNNI2, NKX2-5, DSC2, MYH7	650	144	17911	3.82714	0.00656076	6.5172e-05	5.98356e-05
GOTERM_BP_FAT	GO:0003013~circulatory system process	39	4.40181	1.27519e-06	GLP1R, FOXC1, SLC1A1, ADRA1B, SLC2A5, MYLK3, CACNA1G, TTN, SMPD3, HSD11B2, CNR1, P2RY2, GPER1, TBX20, TNNI1, ADORA1, TNNI2, KCNE1L, SPX, SCN3B, NKX2-5, TGFB2, EDN3, TNNC1, HTR1D, NAV2, ATP1B1, ADRA2C, TRDN, APLN, MYL4, DDAH1, ADORA2B, MYL1, P2RX2, TNNT2, DSC2, MYH6, MYH7	650	450	17911	2.38813	0.00737012	7.25236e-05	6.65852e-05
GOTERM_BP_FAT	GO:0090257~regulation of muscle system process	23	2.59594	7.06356e-06	MYOG, RYR1, MYLK2, IGFBP5, TNNC1, TNNC2, ATP2A1, ADRA2C, ATP1B1, ADRA1B, SSTR2, TTN, TNNT1, ADORA2B, TNNT2, GPER1, TNNT3, TNNI1, ADORA1, TNNI2, NKX2-5, DSC2, MYH7	650	208	17911	3.04699	0.0401477	0.000325204	0.000298575
GOTERM_BP_FAT	GO:0044057~regulation of system process	40	4.51467	7.48688e-06	OPRD1, RYR1, GLP1R, MYLK2, SCT, SLC1A1, ATP2A1, ADRA1B, CACNA1G, TTN, C1QTNF3, P2RY2, GPER1, TNNI1, ADORA1, TNNI2, KCNE1L, SPX, SCN3B, NKX2-5, MYOG, TGFB2, KCNJ10, IGFBP5, EDN3, TNNC1, TNNC2, ATP1B1, ADRA2C, SSTR2, APLN, MYL4, TNNT1, ADORA2B, TNNT2, TNNT3, FGFR4, DSC2, MYH6, MYH7	650	504	17911	2.18694	0.0425019	0.000339308	0.000311524
GOTERM_BP_FAT	GO:0060048~cardiac muscle contraction	15	1.693	1.14778e-05	TNNC1, ATP1B1, TTN, MYL4, MYL1, TNNT2, TNNI1, ADORA1, TNNI2, KCNE1L, NKX2-5, SCN3B, MYH6, DSC2, MYH7	650	98	17911	4.21766	0.064415	0.000493206	0.000452821
GOTERM_BP_FAT	GO:0008016~regulation of heart contraction	18	2.0316	8.41442e-05	GLP1R, TGFB2, EDN3, SLC1A1, ATP1B1, ADRA1B, CACNA1G, APLN, MYL4, TNNT2, ADORA1, KCNE1L, SPX, NKX2-5, SCN3B, MYH6, DSC2, MYH7	650	162	17911	3.06171	0.386234	0.00253599	0.00232834
GOTERM_BP_FAT	GO:1903522~regulation of blood circulation	22	2.48307	0.000302455	GLP1R, TGFB2, EDN3, SLC1A1, ADRA2C, ATP1B1, ADRA1B, CACNA1G, APLN, MYL4, ADORA2B, TNNT2, P2RY2, GPER1, ADORA1, KCNE1L, SPX, NKX2-5, SCN3B, MYH6, DSC2, MYH7	650	249	17911	2.43461	0.82706	0.00701818	0.00644351
GOTERM_BP_FAT	GO:0003008~system process	128	14.447	0.000912978	SEMA5B, MYLK2, SERPINE2, SCT, RRH, AQP4, MYLK3, CDH1, ADORA1, EPHB1, GPR179, TECTA, CHRNB1, SRRM4, IGFBP5, ACTN2, ANK3, ATP1B1, MYL4, OLFM2, MIP, RGS9BP, MYL1, LMX1B, DSC2, MEG3, CHRNA1, PDE1C, CHRNA4, SLC1A1, HPN, FOXO6, GATA3, CACNA1G, NPAS3, HSD11B2, BRINP1, OTOG, KCNE1L, CACNA1S, SCN3B, NKX2-5, SCN3A, ASIC3, TRPM3, TFAP2B, TGFB2, VDR, HTR1D, FZD9, IGF2, SLC26A7, FGFR4, GLP1R, RYR1, OLFR1373, …	650	2696	17911	1.30827	0.995001	0.0168133	0.0154366
Annotation Cluster 2	Enrichment Score: 7.744464661108396
Category	Term	Count	%	PValue	Genes	List Total	Pop Hits	Pop Total	Fold Enrichment	Bonferroni	Benjamini	FDR
GOTERM_BP_FAT	GO:0009887~organ morphogenesis	90	10.158	2.0794e-14	RYR1, BCAR3, MYLK2, CITED1, SYCP2, PTPRQ, TRP63, TSPAN12, CDH2, HEY1, SIX4, CDH1, ZIC3, ZIC1, ANKRD1, SOSTDC1, SOX8, EPHB1, HOXA4, PITX3, CDON, CSGALNACT1, FOXD1, IGFBP5, TNNC1, NOG, SOX11, PROX1, PGF, COL2A1, MYCN, PAX7, TNNT2, GAS1, ZFPM1, MYH6, EPHA2, CLRN1, MYH7, DLX1, FOXC1, DLX2, DLX3, DLX5, COL11A1, HPN, TGFA, PTN, GATA3, GATA2, BARX2, TTN, RECQL4, ACAN, WNT11, TBX20, CHAD, TNNI1, HOXC4, M…	650	1038	17911	2.3892	1.20436e-10	1.0966e-11	1.00681e-11
GOTERM_BP_FAT	GO:0009790~embryo development	88	9.93228	6.43745e-11	CDKN1C, TOP2A, CITED1, SCT, PTPRQ, NRK, TRP63, NRARP, BRCA1, DCPP1, LFNG, RPS6KA6, PEG12, MECOM, HEY1, SIX4, CDH1, SOX18, ZIC3, MYB, CHEK1, ZIC1, SOX8, NEK2, PHGDH, HOXA4, CDON, DUSP4, TEAD4, DUSP5, ITGA3, NOG, EN1, SOX11, PROX1, ATP1B1, COL2A1, MYCN, PAX7, BIRC5, GAS1, LMX1B, ZFPM1, MYH6, EPHA2, CLRN1, MEG3, DLX1, FOXC1, DLX2, DLX5, COL11A1, HPN, GATA3, GATA2, TTN, CECR2, CCNB1, WNT11, FLRT3, TB…	650	1161	17911	2.08861	3.73436e-07	1.55049e-08	1.42353e-08
GOTERM_BP_FAT	GO:0060429~epithelium development	84	9.48081	1.55797e-09	CDKN1C, CITED1, ONECUT2, SERPINE2, PTPRQ, TRP63, NRARP, LFNG, CDH2, MECOM, HEY1, SIX4, CDH1, SOX18, ZIC3, HYDIN, SOSTDC1, SOX8, PHGDH, PITX3, PPP1R16B, MREG, FOXD1, IGFBP5, NOG, EN1, KAZN, SOX11, PROX1, LOR, PGF, MYCL, COL2A1, MYCN, TST, PAX7, GAS1, IRF6, EPHA2, CLRN1, MEG3, FOXC1, DLX3, DLX5, HPN, PTN, GATA3, TYMS, EVPL, BARX2, TTN, CECR2, WNT11, FLRT3, TBX20, S1PR3, MSX1, NKX2-5, E2F7, E2F8, CT…	650	1157	17911	2.00056	9.03772e-06	2.31738e-07	2.12762e-07
GOTERM_BP_FAT	GO:0048568~embryonic organ development	48	5.41761	1.61648e-09	CDKN1C, DLX2, FOXC1, CITED1, PTPRQ, DLX5, SCT, NRK, COL11A1, HPN, GATA3, GATA2, WNT11, HEY1, SIX4, SOX18, ZIC3, MYB, TBX20, ZIC1, PLAC1, HOXC4, MSX1, OTX1, NKX2-5, E2F7, E2F8, HOXA4, CTHRC1, TBX1, FZD3, STIL, TGFB2, PRRX1, NOG, EYA4, EN1, GRHL3, SOX11, PROX1, LBX1, COL2A1, MYCN, GAS1, ZFPM1, CLRN1, EPHA2, MYF5	650	494	17911	2.67745	9.37715e-06	2.3443e-07	2.15234e-07
GOTERM_BP_FAT	GO:0035295~tube development	59	6.65914	4.1006e-09	CITED1, SERPINE2, SCT, FLT4, TRP63, NRARP, HEY1, SIX4, CDH1, SOX18, ZIC3, MYB, SOSTDC1, SOX8, PHGDH, TNS3, FOXD1, IGFBP5, ITGA3, NOG, EN1, SOX11, PROX1, PGF, MYCN, PAX7, GAS1, EPHA2, MEG3, FOXC1, PTN, GATA3, TYMS, GATA2, CECR2, CCNB1, WNT11, TBX20, NKX2-5, CTHRC1, TBX1, TFAP2B, FZD3, TFAP2C, TGFB2, STIL, VDR, GDF2, HMGA2, FOXJ1, GRHL3, LBX1, HEYL, CD24A, KIF26B, FGFR4, LGR5, CRLF1, MIXL1	650	702	17911	2.31591	2.37873e-05	5.06119e-07	4.64676e-07
GOTERM_BP_FAT	GO:0007423~sensory organ development	53	5.98194	8.63009e-09	CDKN1C, BCAR3, PTPRQ, TSPAN12, HEY1, SIX4, CDH1, ZIC1, SOX8, EPHB1, PITX3, CDON, UNC45B, NOG, SOX11, PROX1, MYCL, COL2A1, MYCN, MIP, GAS1, LMX1B, EPHA2, CLRN1, FOXC1, DLX5, COL11A1, PLPPR4, HPN, PTN, GATA3, GATA2, CECR2, PRDM16, CYTL1, CACNA1S, MSX1, OTX1, NKX2-5, CTHRC1, TBX1, NTRK2, TFAP2B, FZD3, TGFB2, BCL11B, PRRX1, EYA4, GRHL3, LGR5, VSX2, MYF5, NECTIN1	650	608	17911	2.40203	5.00619e-05	9.62753e-07	8.83921e-07
GOTERM_BP_FAT	GO:0090596~sensory organ morphogenesis	34	3.83747	1.0466e-08	BCAR3, PTPRQ, DLX5, COL11A1, HPN, PTN, GATA3, TSPAN12, GATA2, SIX4, ZIC1, SOX8, MSX1, OTX1, EPHB1, CDON, CTHRC1, PITX3, TBX1, NTRK2, TFAP2B, FZD3, PRRX1, NOG, EYA4, GRHL3, SOX11, PROX1, COL2A1, GAS1, VSX2, CLRN1, EPHA2, NECTIN1	650	296	17911	3.16515	6.07113e-05	1.09784e-06	1.00794e-06
GOTERM_BP_FAT	GO:0043583~ear development	30	3.386	1.36884e-08	PTPRQ, DLX5, COL11A1, PLPPR4, HPN, GATA3, GATA2, CECR2, HEY1, SIX4, CDH1, ZIC1, CYTL1, MSX1, OTX1, CTHRC1, TBX1, FZD3, TGFB2, PRRX1, NOG, EYA4, GRHL3, PROX1, MYCL, COL2A1, MYCN, GAS1, LGR5, CLRN1	650	240	17911	3.44442	7.94034e-05	1.28075e-06	1.17588e-06
GOTERM_BP_FAT	GO:0043009~chordate embryonic development	59	6.65914	1.75685e-08	CDKN1C, CITED1, NRK, NRARP, BRCA1, DCPP1, LFNG, MECOM, HEY1, SIX4, CDH1, SOX18, MYB, CHEK1, SOX8, NEK2, PHGDH, HOXA4, TEAD4, NOG, EN1, SOX11, ATP1B1, COL2A1, MYCN, PAX7, GAS1, MYH6, EPHA2, MEG3, DLX1, FOXC1, DLX2, COL11A1, GATA3, GATA2, TTN, CECR2, CCNB1, WNT11, PLAC1, MSX1, NKX2-5, E2F7, E2F8, CTHRC1, TBX1, ARNT2, FZD3, TFAP2C, TGFB2, STIL, PRRX1, DMRT2, GRHL3, DLK1, MYF6, APBA2, MYF5	650	731	17911	2.22403	0.00010191	1.59242e-06	1.46203e-06
GOTERM_BP_FAT	GO:0048562~embryonic organ morphogenesis	35	3.95034	2.48106e-08	DLX2, PTPRQ, DLX5, COL11A1, HPN, GATA3, GATA2, WNT11, SIX4, ZIC3, TBX20, ZIC1, HOXC4, MSX1, OTX1, NKX2-5, HOXA4, CTHRC1, TBX1, FZD3, STIL, TGFB2, PRRX1, NOG, EYA4, GRHL3, SOX11, PROX1, LBX1, COL2A1, MYCN, GAS1, CLRN1, EPHA2, MYF5	650	322	17911	2.99515	0.000143916	2.14815e-06	1.97226e-06
GOTERM_BP_FAT	GO:0009792~embryo development ending in birth or egg hatching	59	6.65914	2.56169e-08	CDKN1C, CITED1, NRK, NRARP, BRCA1, DCPP1, LFNG, MECOM, HEY1, SIX4, CDH1, SOX18, MYB, CHEK1, SOX8, NEK2, PHGDH, HOXA4, TEAD4, NOG, EN1, SOX11, ATP1B1, COL2A1, MYCN, PAX7, GAS1, MYH6, EPHA2, MEG3, DLX1, FOXC1, DLX2, COL11A1, GATA3, GATA2, TTN, CECR2, CCNB1, WNT11, PLAC1, MSX1, NKX2-5, E2F7, E2F8, CTHRC1, TBX1, ARNT2, FZD3, TFAP2C, TGFB2, STIL, PRRX1, DMRT2, GRHL3, DLK1, MYF6, APBA2, MYF5	650	739	17911	2.19996	0.000148593	2.18535e-06	2.00641e-06
GOTERM_BP_FAT	GO:0048729~tissue morphogenesis	54	6.09481	2.65445e-08	MYLK2, CITED1, TRP63, NRARP, HEY1, SIX4, SOX18, ZIC3, ANKRD1, SOSTDC1, SOX8, FOXD1, IGFBP5, ITGA3, TNNC1, NOG, SOX11, PROX1, PGF, MYCN, PAX7, TNNT2, ZFPM1, MYH6, EPHA2, MYH7, MEG3, FOXC1, COL11A1, GATA3, TTN, CECR2, WNT11, FLRT3, TBX20, TNNI1, MSX1, NKX2-5, CTHRC1, TBX1, FZD3, TFAP2C, TGFB2, STIL, VDR, GDF2, HMGA2, GRHL3, LBX1, HEYL, KIF26B, MYF6, LGR5, MYF5	650	647	17911	2.29983	0.000153973	2.23166e-06	2.04893e-06
GOTERM_BP_FAT	GO:0048839~inner ear development	27	3.0474	5.68234e-08	PTPRQ, DLX5, COL11A1, PLPPR4, HPN, GATA3, GATA2, CECR2, HEY1, SIX4, CDH1, ZIC1, CYTL1, OTX1, CTHRC1, TBX1, FZD3, TGFB2, PRRX1, EYA4, GRHL3, PROX1, MYCL, COL2A1, MYCN, LGR5, CLRN1	650	212	17911	3.50941	0.000329578	4.45449e-06	4.08975e-06
GOTERM_BP_FAT	GO:0042471~ear morphogenesis	20	2.25734	2.89411e-07	TBX1, FZD3, PRRX1, PTPRQ, DLX5, COL11A1, EYA4, NOG, HPN, GRHL3, GATA3, GATA2, COL2A1, SIX4, ZIC1, GAS1, MSX1, OTX1, CLRN1, CTHRC1	650	132	17911	4.17506	0.00167747	1.84492e-05	1.69385e-05
GOTERM_BP_FAT	GO:0048598~embryonic morphogenesis	50	5.64334	9.83007e-07	CDKN1C, PTPRQ, TRP63, MECOM, SIX4, ZIC3, ZIC1, SOX8, HOXA4, CDON, DUSP4, DUSP5, ITGA3, NOG, EN1, SOX11, PROX1, COL2A1, MYCN, GAS1, LMX1B, EPHA2, CLRN1, FOXC1, DLX2, DLX5, COL11A1, HPN, GATA3, GATA2, CECR2, WNT11, FLRT3, TBX20, HOXC4, MSX1, OTX1, NKX2-5, CTHRC1, TBX1, FZD3, TGFB2, STIL, PRRX1, EYA4, HMGA2, GRHL3, LBX1, MIXL1, MYF5	650	648	17911	2.12619	0.0056862	5.87879e-05	5.39742e-05
GOTERM_BP_FAT	GO:0042472~inner ear morphogenesis	16	1.80587	1.00474e-05	TBX1, FZD3, PRRX1, PTPRQ, DLX5, COL11A1, HPN, GRHL3, GATA3, GATA2, COL2A1, SIX4, ZIC1, OTX1, CLRN1, CTHRC1	650	110	17911	4.00806	0.0566194	0.000441554	0.000405398
GOTERM_BP_FAT	GO:0001701~in utero embryonic development	30	3.386	0.00268408	CDKN1C, MEG3, FOXC1, CITED1, NRK, GATA3, GATA2, DCPP1, TTN, CCNB1, HEY1, MECOM, SOX18, CDH1, MYB, CHEK1, PLAC1, SOX8, NEK2, MSX1, E2F7, E2F8, TEAD4, ARNT2, TFAP2C, STIL, NOG, ATP1B1, APBA2, MYH6	650	458	17911	1.80494	1	0.0379197	0.0348147
Annotation Cluster 3	Enrichment Score: 7.535105127565957
Category	Term	Count	%	PValue	Genes	List Total	Pop Hits	Pop Total	Fold Enrichment	Bonferroni	Benjamini	FDR
GOTERM_BP_FAT	GO:0042127~regulation of cell proliferation	112	12.6411	6.31082e-11	SERPINE2, NRK, TRP63, CDC20, CCND3, CDH2, CDH1, SOX18, CHEK1, ADORA1, HIST1H2AE, HIST1H2AG, SOX8, TNS3, PITX3, HIST1H2AB, CDON, LMO1, PPP1R16B, HIST1H2AO, HIST1H2AN, IGFBP5, IGFBP3, BTN1A1, FBXO2, SOX11, HIST1H2AP, KLHL41, PGF, MYCN, PRKCQ, SCG2, MEG3, NOTCH3, BEX1, DLX5, HPN, TGFA, GATA3, GATA2, SPTA1, CCNB1, BTLA, NKX2-5, TFAP2B, FZD3, TGFB2, TFAP2C, BCL11B, VDR, ST8SIA1, FZD9, IGF2, GDF2, HMGA…	650	1642	17911	1.87954	3.66091e-07	1.55049e-08	1.42353e-08
GOTERM_BP_FAT	GO:0008283~cell proliferation	122	13.7698	1.36086e-10	EPHB6, SERPINE2, NRK, TRP63, CDC20, CCND3, CDH2, CDH1, SOX18, CHEK1, ADORA1, HIST1H2AE, HIST1H2AG, SOX8, EPHB1, TNS3, PITX3, HIST1H2AB, CDON, LMO1, PPP1R16B, HIST1H2AO, HIST1H2AN, IGFBP5, IGFBP3, BTN1A1, FBXO2, SOX11, HIST1H2AP, KLHL41, PGF, MYCN, PRKCQ, LMX1B, SCG2, EPHA2, MEG3, NOTCH3, BEX1, DLX5, HPN, TGFA, GATA3, GATA2, SPTA1, CCNB1, FIGNL1, BTLA, NKX2-5, FAM83D, TFAP2B, FZD3, TGFB2, TFAP2C, …	650	1874	17911	1.79389	7.89437e-07	2.92384e-08	2.68443e-08
GOTERM_BP_FAT	GO:0008285~negative regulation of cell proliferation	48	5.41761	5.29445e-06	CDKN1C, MEG3, RIAN, SERPINE2, NRK, HPN, PTN, GATA3, GATA2, WNT11, CDH1, GPER1, ADORA1, BTLA, HIST1H2AE, HIST1H2AG, MSX1, E2F7, HIST1H2AB, MYOG, TFAP2B, HIST1H2AO, TGFB2, HIST1H2AN, IGFBP5, BCL11B, VDR, BTN1A1, IGFBP3, FBXO2, NOG, GDF2, FOXJ1, SOX11, PROX1, LBX1, MCC, SSTR2, HIST1H2AP, CD24A, MAPK11, H19, ADORA2B, MYOD1, CTH, GAS1, IRF6, VSX2	650	649	17911	2.03799	0.0302463	0.000251747	0.000231133
GOTERM_BP_FAT	GO:0008284~positive regulation of cell proliferation	61	6.88488	1.59169e-05	GLP1R, FLT4, PTPRN, TRP63, NRARP, TNFRSF13C, CDC20, CCND3, GPER1, SOX8, TNS3, PITX3, CDON, PPP1R16B, EDN3, NOG, SOX11, PROX1, F2, PGF, MYCN, ADORA2B, PAX7, GAS1, PRKCQ, SCG2, NOTCH3, BEX1, DLX5, HPN, TGFA, PTN, SPTA1, RECQL4, CCNB1, TBX20, NKX2-5, CTHRC1, TBX1, NTRK2, TFAP2B, ARNT2, FZD3, TGFB2, PRRX1, ST8SIA1, IGF2, GDF2, FZD9, HMGA2, APLN, FGF16, MAS1, MLXIPL, CD24A, CLCF1, TLX1, SPDYA, FGFR4, …	650	943	17911	1.78248	0.0882001	0.000632425	0.00058064
Annotation Cluster 4	Enrichment Score: 6.289843512210716
Category	Term	Count	%	PValue	Genes	List Total	Pop Hits	Pop Total	Fold Enrichment	Bonferroni	Benjamini	FDR
GOTERM_BP_FAT	GO:0048468~cell development	157	17.7201	7.07228e-16	FHOD3, SEMA5B, ANKLE1, SERPINE2, TRP63, KNDC1, MYLK3, RIMS2, CDC20, CDH2, DPYSL4, CDH1, SOX18, DPYSL5, SOX8, EPHB1, MYOZ2, MFSD2A, PITX3, CDON, SEMA6B, PPP1R16B, CHRNB1, UNC5B, ACTN2, ISLR2, SOX11, ANK3, KLHL41, MYCL, MYCN, ALPK3, LMX1B, ZFPM1, EPHA2, MEG3, DLX1, NOTCH3, DLX2, SEMA7A, BEX1, SLC45A3, DLX5, HPN, PLA2G3, FOXO6, GATA3, GATA2, CCNB1, BRINP1, FLRT3, HOXC4, CACNA1S, ECT2, NKX2-5, FAM83D…	650	2278	17911	1.89912	3.86424e-12	6.83772e-13	6.27783e-13
GOTERM_BP_FAT	GO:0007399~nervous system development	154	17.3815	3.97303e-15	SEMA5B, SERPINE2, SCT, TRP63, KNDC1, RIMS2, CDC20, CDH2, DPYSL4, CDH1, DPYSL5, DPF3, SOX8, EPHB1, PCDHAC2, MFSD2A, PITX3, CDON, SEMA6B, SRRM4, UNC5B, ISLR2, SOX11, ANK3, MYCL, MYCN, LMX1B, EPHA2, MEG3, DLX1, NOTCH3, DLX2, SEMA7A, BEX1, SLC45A3, DLX5, FOXO6, GATA3, GATA2, BRINP1, FLRT3, PRDM16, CDH22, OTX1, SCN3B, ECT2, NKX2-5, SLC38A3, TFAP2B, FZD3, TGFB2, TFAP2C, STIL, BCL11B, BCL11A, FZD9, GDF2…	650	2261	17911	1.87684	2.31855e-11	2.30476e-12	2.11604e-12
GOTERM_BP_FAT	GO:0045595~regulation of cell differentiation	122	13.7698	1.07022e-11	SEMA5B, ANKLE1, SERPINE2, TRP63, KNDC1, MYLK3, RIMS2, CDC20, CDH2, CDH1, MYB, SOX8, PITX3, CDON, SEMA6B, IGFBP5, MAMSTR, IGFBP3, ISLR2, SOX11, KLHL41, FNDC5, MYCL, OLFM2, MYCN, ZFPM1, MEG3, DLX1, NOTCH3, DLX2, SEMA7A, BEX1, SLC45A3, DLX5, HPN, FOXO6, GATA3, GATA2, BRINP1, PRDM16, HOXC4, SMYD1, ECT2, NKX2-5, ZBTB7C, TFAP2B, FZD3, TGFB2, BCL11B, VDR, BCL11A, HIST1H4M, GDF2, HMGA2, NET1, PTPRD, MYO5…	650	1802	17911	1.86557	6.20836e-08	3.74597e-09	3.43924e-09
GOTERM_BP_FAT	GO:0030182~neuron differentiation	101	11.3995	1.30804e-11	SEMA5B, SERPINE2, KNDC1, RIMS2, CDC20, CDH2, DPYSL4, CDH1, DPYSL5, SOX8, EPHB1, PITX3, CDON, SEMA6B, UNC5B, ISLR2, SOX11, ANK3, MYCL, MYCN, LMX1B, EPHA2, MEG3, DLX1, NOTCH3, DLX2, SEMA7A, BEX1, DLX5, FOXO6, GATA3, GATA2, BRINP1, FLRT3, ECT2, NKX2-5, FZD3, TGFB2, TFAP2C, BCL11B, BCL11A, GDF2, PTPRD, EFNA2, TLX1, MYO5B, VSX2, CDKN1C, ALK, DRAXIN, ONECUT2, PTPRQ, VLDLR, PPP1R9A, HEY1, ANKRD1, PHGDH,…	650	1379	17911	2.0182	7.58795e-08	4.21551e-09	3.87034e-09
GOTERM_BP_FAT	GO:0048699~generation of neurons	108	12.1896	1.70492e-11	SEMA5B, SERPINE2, KNDC1, RIMS2, CDC20, CDH2, DPYSL4, CDH1, DPYSL5, SOX8, EPHB1, PITX3, CDON, SEMA6B, UNC5B, ISLR2, SOX11, ANK3, MYCL, MYCN, LMX1B, EPHA2, MEG3, DLX1, NOTCH3, DLX2, SEMA7A, BEX1, SLC45A3, DLX5, FOXO6, GATA3, GATA2, BRINP1, FLRT3, ECT2, NKX2-5, FZD3, TGFB2, TFAP2C, BCL11B, BCL11A, FZD9, GDF2, HMGA2, PTPRD, EFNA2, TLX1, MYO5B, VSX2, CDKN1C, ALK, DRAXIN, ONECUT2, PTPRQ, VLDLR, PPP1R9A…	650	1526	17911	1.95018	9.89021e-08	5.20538e-09	4.77915e-09
GOTERM_BP_FAT	GO:2000026~regulation of multicellular organismal development	125	14.1084	2.44337e-11	SEMA5B, ANKLE1, SERPINE2, NRK, TRP63, KNDC1, RIMS2, CDC20, RPS6KA6, CDH2, CDH1, MYB, SOX8, EPHB1, PITX3, CDON, SEMA6B, PPP1R16B, ISLR2, SOX11, KLHL41, PGF, MYCL, MYCN, ZFPM1, EPHA2, MEG3, DLX1, NOTCH3, DLX2, SEMA7A, BEX1, SLC45A3, HPN, FOXO6, GATA3, GATA2, CCNB1, BRINP1, FLRT3, PRDM16, CHAD, ECT2, NKX2-5, FZD3, TGFB2, BCL11B, VDR, BCL11A, HIST1H4M, FZD9, GDF2, HMGA2, PTPRD, MYO5B, BGLAP2, MYF6, H…	650	1888	17911	1.82438	1.4174e-07	7.08701e-09	6.50671e-09
GOTERM_BP_FAT	GO:0022008~neurogenesis	112	12.6411	5.3832e-11	SEMA5B, SERPINE2, KNDC1, RIMS2, CDC20, CDH2, DPYSL4, CDH1, DPYSL5, SOX8, EPHB1, PITX3, CDON, SEMA6B, UNC5B, ISLR2, SOX11, ANK3, MYCL, MYCN, LMX1B, EPHA2, MEG3, DLX1, NOTCH3, DLX2, SEMA7A, BEX1, SLC45A3, DLX5, FOXO6, GATA3, GATA2, BRINP1, FLRT3, PRDM16, ECT2, NKX2-5, FZD3, TGFB2, TFAP2C, BCL11B, BCL11A, FZD9, GDF2, HMGA2, PTPRD, EFNA2, TLX1, MYO5B, VSX2, CDKN1C, ALK, DRAXIN, ONECUT2, PTPRQ, VLDLR,…	650	1638	17911	1.88413	3.12279e-07	1.41945e-08	1.30322e-08
GOTERM_BP_FAT	GO:0060284~regulation of cell development	75	8.46501	4.55643e-09	SEMA5B, DRAXIN, CITED1, SERPINE2, KNDC1, VLDLR, PPP1R9A, MYLK3, CDC20, RIMS2, CDH2, HEY1, CDH1, GPER1, ANKRD1, SOX8, PITX3, CDON, TRIM67, SEMA6B, MYOG, ITGA3, NOG, ISLR2, SOX11, PROX1, ADRA2C, F2, CIT, MYCL, MYCN, MYOD1, MEG3, DLX1, NOTCH3, SEMA7A, DLX2, BEX1, SLC45A3, SEMA3D, HPN, SEZ6, SEMA3G, FOXO6, PTN, GATA3, GATA2, LRP8, AURKA, BRINP1, CNR1, P2RY2, TBX20, SPP1, HOXC4, S1PR3, ECT2, NKX2-5, N…	650	1006	17911	2.05433	2.64315e-05	5.50664e-07	5.05574e-07
GOTERM_BP_FAT	GO:0051960~regulation of nervous system development	70	7.90068	7.82317e-09	SEMA5B, DRAXIN, SERPINE2, KNDC1, VLDLR, PPP1R9A, CDC20, RIMS2, CDH2, HEY1, SIX4, CDH1, GPER1, ANKRD1, SOX8, EPHB1, PITX3, CDON, TRIM67, SEMA6B, ITGA3, NOG, ISLR2, SOX11, PROX1, ADRA2C, F2, CIT, MYCL, MYCN, DLX1, NOTCH3, SEMA7A, DLX2, BEX1, SLC45A3, SEMA3D, LRTM1, NRXN3, SEZ6, SEMA3G, FOXO6, PTN, GATA3, GATA2, LRP8, BRINP1, SLITRK2, CNR1, FLRT3, P2RY2, SPP1, ECT2, NKX2-5, RXRG, NTRK2, FZD3, BCL11B…	650	922	17911	2.09206	4.53812e-05	8.89847e-07	8.16984e-07
GOTERM_BP_FAT	GO:0051240~positive regulation of multicellular organismal process	103	11.6253	8.96607e-09	MYLK2, SERPINE2, SCT, TRP63, RIMS2, CDC20, MYB, SOX8, EPHB1, PITX3, CDON, PPP1R16B, ISLR2, SOX11, PGF, PRKCQ, ZFPM1, MEG3, SEMA7A, BEX1, DLX5, SLC1A1, HPN, FOXO6, GATA3, GATA2, CCNB1, BRINP1, FLRT3, HOXC4, SCN3B, ECT2, NKX2-5, FZD3, TGFB2, VDR, FZD9, IGF2, GDF2, HMGA2, PTPRD, FGF16, MYO5B, MYF6, MKX, FGFR4, MYF5, GLP1R, FLT4, ATP2A1, VLDLR, TNFRSF13C, BRCA1, PPP1R9A, ADRA1B, C1QTNF3, HEY1, SIX4, …	650	1596	17911	1.77832	5.20108e-05	9.81362e-07	9.01005e-07
GOTERM_BP_FAT	GO:0051094~positive regulation of developmental process	86	9.70655	1.28251e-08	SERPINE2, BRCA1, VLDLR, TNFRSF13C, PPP1R9A, MYLK3, CDC20, RIMS2, SIX4, GPER1, MYB, ANKRD1, SOX8, EPHB1, PITX3, CDON, TRIM67, MYOG, TEAD4, PPP1R16B, FOXD1, ITGA3, MAMSTR, IGFBP3, NOG, ISLR2, SOX11, PROX1, ADRA2C, PGF, OLFM2, DDAH1, MYOD1, MEG3, SEMA7A, FOXC1, BEX1, HPN, LRTM1, NRXN3, SEZ6, FOXO6, PTN, GATA3, GATA2, LRP8, AURKA, NTN3, UNG, CCNB1, FOXS1, BRINP1, ERBB3, SLITRK2, CNR1, FLRT3, P2RY2, T…	650	1252	17911	1.89278	7.43955e-05	1.23997e-06	1.13844e-06
GOTERM_BP_FAT	GO:0045597~positive regulation of cell differentiation	72	8.12641	1.86073e-08	GLP1R, SERPINE2, TRP63, VLDLR, PPP1R9A, MYLK3, RIMS2, MECOM, HEY1, GPER1, MYB, ANKRD1, SOX8, CDON, TRIM67, MYOG, EDN3, ITGA3, MAMSTR, IGFBP3, NOG, ISLR2, SOX11, PROX1, ADRA2C, ADAMTS20, FNDC5, OLFM2, MYOD1, MEG3, SEMA7A, FOXC1, BEX1, DLX5, SEZ6, GDPD2, FOXO6, PTN, GATA3, GATA2, LRP8, AURKA, NTN3, BRINP1, CNR1, P2RY2, PRDM16, SMYD1, HOXC4, ECT2, NKX2-5, ZBTB7C, CTHRC1, TBX1, GDF10, NTRK2, FZD3, TG…	650	981	17911	2.02241	0.000107935	1.63547e-06	1.50155e-06
GOTERM_BP_FAT	GO:0032989~cellular component morphogenesis	91	10.2709	3.26429e-08	FHOD3, SEMA5B, DRAXIN, CITED1, ONECUT2, PTPRQ, KNDC1, VLDLR, PPP1R9A, MYLK3, MYPN, LMOD2, RIMS2, DPYSL4, CDH2, HEY1, SIX4, CDH1, DPYSL5, HYDIN, EPHB1, MYOZ2, SEMA6B, FOXD1, UNC5B, ACTN2, NOG, ISLR2, PROX1, ANK3, SHROOM1, F2, KLHL41, KIF27, CIT, TNNT2, DCX, GAS1, ZFPM1, MYH6, EPHA2, CLRN1, RNF165, MEG3, DNAH1, SEMA7A, DLX5, SEMA3D, PLPPR4, HPN, SEMA3G, PLA2G3, ADCY1, PTN, GATA3, LRP8, AURKA, NTN3,…	650	1382	17911	1.81443	0.000189344	2.70517e-06	2.48366e-06
GOTERM_BP_FAT	GO:0097485~neuron projection guidance	27	3.0474	6.2555e-08	MEG3, SEMA5B, DRAXIN, DLX5, SEMA3D, SEMA3G, GATA3, DPYSL4, FLRT3, DPYSL5, EPHB1, SEMA6B, FZD3, TGFB2, FOXD1, BCL11B, UNC5B, NOG, ANK3, CD24A, EFNA2, KIF26A, KIF26B, GAS1, RNF165, CDK5R1, NECTIN1	650	213	17911	3.49294	0.000362816	4.83842e-06	4.44224e-06
GOTERM_BP_FAT	GO:0048666~neuron development	75	8.46501	1.33501e-07	CDKN1C, ALK, SEMA5B, DRAXIN, ONECUT2, SERPINE2, PTPRQ, KNDC1, VLDLR, PPP1R9A, CDC20, RIMS2, DPYSL4, CDH2, HEY1, CDH1, DPYSL5, ANKRD1, PHGDH, EPHB1, PITX3, TRIM67, SEMA6B, FOXD1, ITGA3, UNC5B, NOG, ISLR2, EN1, GFRA1, ANK3, CIT, DCX, GAS1, LMX1B, CLRN1, RNF165, MEG3, SEMA7A, CTF1, DLX5, SEMA3D, PLPPR4, SEZ6, SEMA3G, FOXO6, ADCY1, PTN, GATA3, GATA2, LRP8, AURKA, NTN3, CECR2, SLITRK2, CNR1, FLRT3, P2…	650	1092	17911	1.89254	0.000774137	9.68046e-06	8.8878e-06
GOTERM_BP_FAT	GO:0000904~cell morphogenesis involved in differentiation	60	6.77201	1.94711e-07	SEMA5B, DRAXIN, CITED1, PTPRQ, KNDC1, VLDLR, PPP1R9A, CDH2, HEY1, CDH1, DPYSL5, EPHB1, SEMA6B, FOXD1, UNC5B, NOG, ISLR2, PROX1, ANK3, CIT, DCX, GAS1, ZFPM1, EPHA2, CLRN1, RNF165, MEG3, SEMA7A, DLX5, SEMA3D, PLPPR4, HPN, SEMA3G, ADCY1, GATA3, LRP8, NTN3, WNT11, SLITRK2, FLRT3, TBX20, SPP1, MSX1, FAM83D, NTRK2, FZD3, TGFB2, BCL11B, HMGA2, NET1, PTPRD, HEYL, CD24A, EFNA2, KIF26A, KIF26B, MYO5B, FMOD…	650	803	17911	2.05893	0.00112888	1.32884e-05	1.22004e-05
GOTERM_BP_FAT	GO:0050767~regulation of neurogenesis	61	6.88488	2.02369e-07	SEMA5B, DRAXIN, SERPINE2, KNDC1, VLDLR, PPP1R9A, CDC20, RIMS2, CDH2, HEY1, CDH1, GPER1, ANKRD1, SOX8, PITX3, CDON, TRIM67, SEMA6B, ITGA3, NOG, ISLR2, SOX11, PROX1, ADRA2C, F2, CIT, MYCL, MYCN, DLX1, NOTCH3, SEMA7A, DLX2, BEX1, SLC45A3, SEMA3D, SEZ6, SEMA3G, FOXO6, PTN, GATA3, GATA2, LRP8, BRINP1, CNR1, P2RY2, SPP1, ECT2, NKX2-5, NTRK2, FZD3, BCL11B, PRRX1, BCL11A, HMGA2, LBX1, PTPRD, HEYL, CD24A,…	650	824	17911	2.0399	0.00117325	1.36505e-05	1.25328e-05
GOTERM_BP_FAT	GO:0007411~axon guidance	26	2.93454	2.1943e-07	MEG3, SEMA5B, DRAXIN, DLX5, SEMA3D, SEMA3G, GATA3, FLRT3, DPYSL5, EPHB1, SEMA6B, FZD3, TGFB2, FOXD1, BCL11B, UNC5B, NOG, ANK3, CD24A, EFNA2, KIF26A, KIF26B, GAS1, RNF165, CDK5R1, NECTIN1	650	212	17911	3.37943	0.0012721	1.43024e-05	1.31313e-05
GOTERM_BP_FAT	GO:0048667~cell morphogenesis involved in neuron differentiation	44	4.96614	7.00834e-07	MEG3, SEMA5B, DRAXIN, SEMA7A, PTPRQ, DLX5, SEMA3D, PLPPR4, SEMA3G, ADCY1, VLDLR, GATA3, PPP1R9A, LRP8, NTN3, SLITRK2, FLRT3, DPYSL5, SPP1, EPHB1, SEMA6B, NTRK2, FZD3, TGFB2, FOXD1, BCL11B, UNC5B, NOG, ISLR2, ANK3, CIT, PTPRD, CD24A, EFNA2, KIF26A, KIF26B, MYO5B, DCX, GAS1, FMOD, CLRN1, RNF165, CDK5R1, NECTIN1	650	529	17911	2.29194	0.00405728	4.37154e-05	4.01359e-05
GOTERM_BP_FAT	GO:0048812~neuron projection morphogenesis	46	5.19187	8.63904e-07	MEG3, SEMA5B, DRAXIN, SEMA7A, DLX5, SEMA3D, PLPPR4, SEMA3G, ADCY1, VLDLR, GATA3, PPP1R9A, LRP8, AURKA, NTN3, RIMS2, DPYSL4, SLITRK2, FLRT3, DPYSL5, SPP1, EPHB1, SEMA6B, NTRK2, FZD3, TGFB2, FOXD1, BCL11B, BCL11A, UNC5B, NOG, ISLR2, ANK3, CIT, PTPRD, CD24A, EFNA2, KIF26A, KIF26B, MYO5B, DCX, GAS1, FMOD, RNF165, CDK5R1, NECTIN1	650	570	17911	2.22377	0.00499897	5.27527e-05	4.84332e-05
GOTERM_BP_FAT	GO:0007409~axonogenesis	37	4.17607	1.78716e-06	MEG3, SEMA5B, DRAXIN, SEMA7A, DLX5, SEMA3D, PLPPR4, SEMA3G, ADCY1, GATA3, NTN3, SLITRK2, FLRT3, DPYSL5, SPP1, EPHB1, SEMA6B, NTRK2, FZD3, TGFB2, FOXD1, BCL11B, UNC5B, NOG, ISLR2, ANK3, CD24A, EFNA2, KIF26A, KIF26B, MYO5B, DCX, GAS1, FMOD, RNF165, CDK5R1, NECTIN1	650	421	17911	2.42173	0.0103137	9.78046e-05	8.97962e-05
GOTERM_BP_FAT	GO:0031175~neuron projection development	62	6.99774	3.78187e-06	SEMA5B, DRAXIN, SERPINE2, KNDC1, VLDLR, PPP1R9A, CDC20, RIMS2, DPYSL4, CDH2, CDH1, DPYSL5, ANKRD1, PHGDH, EPHB1, TRIM67, SEMA6B, FOXD1, ITGA3, UNC5B, NOG, ISLR2, GFRA1, ANK3, CIT, DCX, GAS1, RNF165, MEG3, SEMA7A, DLX5, SEMA3D, PLPPR4, SEZ6, SEMA3G, FOXO6, ADCY1, PTN, GATA3, LRP8, AURKA, NTN3, SLITRK2, CNR1, FLRT3, P2RY2, SPP1, NTRK2, FZD3, TGFB2, BCL11B, PRRX1, BCL11A, PTPRD, CD24A, EFNA2, KIF26A…	650	921	17911	1.85498	0.0216998	0.000190771	0.00017515
GOTERM_BP_FAT	GO:0045664~regulation of neuron differentiation	50	5.64334	3.91928e-06	SEMA5B, DRAXIN, SERPINE2, KNDC1, VLDLR, PPP1R9A, CDC20, RIMS2, CDH2, HEY1, ANKRD1, SOX8, CDON, TRIM67, SEMA6B, ITGA3, ISLR2, SOX11, PROX1, ADRA2C, CIT, MYCL, MYCN, NOTCH3, SEMA7A, BEX1, SEMA3D, SEZ6, SEMA3G, FOXO6, PTN, GATA3, GATA2, LRP8, BRINP1, CNR1, P2RY2, SPP1, ECT2, NKX2-5, NTRK2, BCL11B, PRRX1, BCL11A, LBX1, PTPRD, HEYL, CD24A, MYO5B, CDK5R1	650	681	17911	2.02316	0.0224793	0.000194906	0.000178947
GOTERM_BP_FAT	GO:0061564~axon development	38	4.28894	4.22226e-06	MEG3, SEMA5B, DRAXIN, SEMA7A, DLX5, SEMA3D, PLPPR4, SEMA3G, ADCY1, GATA3, NTN3, SLITRK2, CNR1, FLRT3, DPYSL5, SPP1, EPHB1, SEMA6B, NTRK2, FZD3, TGFB2, FOXD1, BCL11B, UNC5B, NOG, ISLR2, ANK3, CD24A, EFNA2, KIF26A, KIF26B, MYO5B, DCX, GAS1, FMOD, RNF165, CDK5R1, NECTIN1	650	455	17911	2.30133	0.0241958	0.000204111	0.000187398
GOTERM_BP_FAT	GO:0000902~cell morphogenesis	78	8.80361	7.9294e-06	SEMA5B, DRAXIN, CITED1, ONECUT2, PTPRQ, KNDC1, VLDLR, PPP1R9A, RIMS2, DPYSL4, CDH2, HEY1, CDH1, DPYSL5, HYDIN, EPHB1, SEMA6B, FOXD1, UNC5B, NOG, ISLR2, PROX1, ANK3, SHROOM1, F2, KIF27, CIT, DCX, GAS1, ZFPM1, EPHA2, CLRN1, RNF165, MEG3, DNAH1, SEMA7A, DLX5, SEMA3D, PLPPR4, HPN, SEMA3G, PLA2G3, ADCY1, PTN, GATA3, LRP8, AURKA, NTN3, SPTA1, WNT11, SLITRK2, FLRT3, TBX20, SPP1, MSX1, ECT2, FAM83D, NTRK…	650	1283	17911	1.67523	0.0449567	0.000353834	0.000324861
GOTERM_BP_FAT	GO:0030030~cell projection organization	82	9.25508	1.36775e-05	SEMA5B, DRAXIN, ONECUT2, SERPINE2, KNDC1, VLDLR, PPP1R9A, CDC20, RIMS2, DPYSL4, CDH2, HEY1, CDH1, DPYSL5, HYDIN, ANKRD1, PHGDH, EPHB1, TRIM67, SEMA6B, PPP1R16B, FOXD1, ITGA3, UNC5B, ACTN2, NOG, ISLR2, GFRA1, ANK3, KLHL41, KIF27, CIT, FSCN1, DCX, GAS1, PRKCQ, CDHR5, EPHA2, CLRN1, RNF165, MEG3, DNAH1, SEMA7A, TTYH1, DLX5, SEMA3D, PLPPR4, SEZ6, SEMA3G, PLA2G3, FOXO6, ADCY1, PTN, GATA3, LRP8, AURKA, …	650	1392	17911	1.62323	0.0762779	0.000574952	0.000527874
GOTERM_BP_FAT	GO:0010720~positive regulation of cell development	44	4.96614	1.41125e-05	MEG3, SEMA7A, BEX1, SERPINE2, SEZ6, FOXO6, VLDLR, PTN, PPP1R9A, GATA2, LRP8, MYLK3, AURKA, RIMS2, BRINP1, CNR1, P2RY2, GPER1, ANKRD1, HOXC4, SOX8, ECT2, NKX2-5, CDON, TRIM67, MYOG, NTRK2, FZD3, TGFB2, ITGA3, NOG, ISLR2, SOX11, PROX1, ADRA2C, PTPRD, NET1, CD24A, HEYL, CLCF1, MYOD1, MYO5B, MYF6, MYF5	650	595	17911	2.03771	0.0786058	0.000584763	0.000536881
GOTERM_BP_FAT	GO:0051962~positive regulation of nervous system development	41	4.62754	3.53808e-05	SEMA7A, BEX1, SERPINE2, LRTM1, NRXN3, SEZ6, FOXO6, VLDLR, PTN, PPP1R9A, GATA2, LRP8, CDC20, RIMS2, BRINP1, SLITRK2, CNR1, FLRT3, P2RY2, GPER1, ANKRD1, SOX8, ECT2, NKX2-5, EPHB1, CDON, TRIM67, PITX3, NTRK2, FZD3, ITGA3, NOG, ISLR2, SOX11, PROX1, ADRA2C, PTPRD, CD24A, HEYL, CLCF1, MYO5B	650	559	17911	2.02106	0.185554	0.00120921	0.00111019
GOTERM_BP_FAT	GO:0048858~cell projection morphogenesis	54	6.09481	4.59045e-05	SEMA5B, DRAXIN, ONECUT2, VLDLR, PPP1R9A, RIMS2, DPYSL4, DPYSL5, HYDIN, EPHB1, SEMA6B, FOXD1, UNC5B, NOG, ISLR2, ANK3, KIF27, CIT, DCX, GAS1, RNF165, MEG3, DNAH1, SEMA7A, DLX5, SEMA3D, PLPPR4, SEMA3G, PLA2G3, ADCY1, GATA3, LRP8, AURKA, NTN3, SLITRK2, FLRT3, SPP1, NTRK2, FZD3, RSPH4A, TGFB2, STIL, BCL11B, BCL11A, FOXJ1, PTPRD, CD24A, EFNA2, KIF26A, KIF26B, MYO5B, FMOD, CDK5R1, NECTIN1	650	830	17911	1.79276	0.233789	0.00150372	0.00138059
GOTERM_BP_FAT	GO:0032990~cell part morphogenesis	54	6.09481	0.000123406	SEMA5B, DRAXIN, ONECUT2, VLDLR, PPP1R9A, RIMS2, DPYSL4, DPYSL5, HYDIN, EPHB1, SEMA6B, FOXD1, UNC5B, NOG, ISLR2, ANK3, KIF27, CIT, DCX, GAS1, RNF165, MEG3, DNAH1, SEMA7A, DLX5, SEMA3D, PLPPR4, SEMA3G, PLA2G3, ADCY1, GATA3, LRP8, AURKA, NTN3, SLITRK2, FLRT3, SPP1, NTRK2, FZD3, RSPH4A, TGFB2, STIL, BCL11B, BCL11A, FOXJ1, PTPRD, CD24A, EFNA2, KIF26A, KIF26B, MYO5B, FMOD, CDK5R1, NECTIN1	650	863	17911	1.72421	0.51126	0.00328386	0.00301497
GOTERM_BP_FAT	GO:0006935~chemotaxis	37	4.17607	0.000295012	MEG3, SEMA5B, DRAXIN, DLX5, SEMA3D, SEMA3G, GATA3, DPYSL4, FLRT3, DPYSL5, SPP1, EPHB1, SEMA6B, FZD3, TGFB2, FOXD1, BCL11B, EDN3, UNC5B, CMTM5, DAPK2, NOG, ANK3, PGF, CD24A, FGF16, EFNA2, KIF26A, KIF26B, GAS1, PRKCQ, GM13306, SCG2, RNF165, EPHA2, CDK5R1, NECTIN1	650	536	17911	1.90214	0.819426	0.00695676	0.00638713
GOTERM_BP_FAT	GO:0042330~taxis	37	4.17607	0.000315258	MEG3, SEMA5B, DRAXIN, DLX5, SEMA3D, SEMA3G, GATA3, DPYSL4, FLRT3, DPYSL5, SPP1, EPHB1, SEMA6B, FZD3, TGFB2, FOXD1, BCL11B, EDN3, UNC5B, CMTM5, DAPK2, NOG, ANK3, PGF, CD24A, FGF16, EFNA2, KIF26A, KIF26B, GAS1, PRKCQ, GM13306, SCG2, RNF165, EPHA2, CDK5R1, NECTIN1	650	538	17911	1.89507	0.839442	0.0072285	0.00663661
GOTERM_BP_FAT	GO:0050769~positive regulation of neurogenesis	34	3.83747	0.000498308	SEMA7A, BEX1, SERPINE2, SEZ6, FOXO6, VLDLR, PTN, PPP1R9A, GATA2, LRP8, RIMS2, BRINP1, CNR1, P2RY2, GPER1, ANKRD1, SOX8, ECT2, NKX2-5, CDON, TRIM67, NTRK2, FZD3, ITGA3, NOG, ISLR2, SOX11, PROX1, ADRA2C, PTPRD, CD24A, HEYL, CLCF1, MYO5B	650	490	17911	1.91201	0.944502	0.0103239	0.00947853
GOTERM_BP_FAT	GO:0045666~positive regulation of neuron differentiation	28	3.16027	0.00113483	SEMA7A, SERPINE2, SEZ6, FOXO6, VLDLR, PTN, PPP1R9A, GATA2, LRP8, RIMS2, BRINP1, CNR1, P2RY2, ANKRD1, ECT2, NKX2-5, CDON, TRIM67, NTRK2, ITGA3, ISLR2, SOX11, PROX1, ADRA2C, PTPRD, CD24A, HEYL, MYO5B	650	392	17911	1.96824	0.998622	0.0197692	0.0181504
GOTERM_BP_FAT	GO:0010975~regulation of neuron projection development	33	3.7246	0.00210439	SEMA5B, DRAXIN, SEMA7A, SERPINE2, SEMA3D, SEZ6, SEMA3G, FOXO6, KNDC1, VLDLR, PTN, GATA3, PPP1R9A, LRP8, CDC20, RIMS2, CDH2, CNR1, P2RY2, SPP1, ANKRD1, TRIM67, SEMA6B, NTRK2, PRRX1, BCL11A, ITGA3, ISLR2, CIT, PTPRD, CD24A, MYO5B, CDK5R1	650	513	17911	1.77257	0.999995	0.0314629	0.0288866
GOTERM_BP_FAT	GO:0031344~regulation of cell projection organization	40	4.51467	0.00211711	SEMA5B, DRAXIN, SEMA7A, SERPINE2, SEMA3D, SEZ6, SEMA3G, FOXO6, KNDC1, VLDLR, PTN, GATA3, PPP1R9A, LRP8, CDC20, RIMS2, CDH2, CNR1, P2RY2, SPP1, ANKRD1, TRIM67, SEMA6B, PPP1R16B, NTRK2, PRRX1, BCL11A, ITGA3, ISLR2, KLHL41, CIT, PTPRD, CD24A, MYO5B, FSCN1, PRKCQ, CDHR5, CLRN1, EPHA2, CDK5R1	650	662	17911	1.66498	0.999995	0.0315692	0.0289843
GOTERM_BP_FAT	GO:0051130~positive regulation of cellular component organization	65	7.33634	0.00335651	SERPINE2, BRCA1, VLDLR, PPP1R9A, MYLK3, LMOD2, CDC20, RIMS2, GPER1, MYB, ANKRD1, NEK2, EPHB1, TRIM67, MYOG, MYBPC1, EDN3, ITGA3, ACTN2, IGFBP3, ISLR2, PROX1, ANK3, SYNPO2L, PAX7, MYOD1, FSCN1, BIRC5, PRKCQ, CDH17, EPHA2, CLRN1, SEMA7A, LRTM1, NRXN3, SEZ6, TGFA, FOXO6, PTN, GATA3, GATA2, LRP8, AURKB, CCNB1, WNT11, SLITRK2, CNR1, FLRT3, P2RY2, MSX1, NKX2-5, NTRK2, TGFB2, UBE2C, IGF2, GCG, NET1, PTP…	650	1253	17911	1.42945	1	0.0457069	0.0419643
GOTERM_BP_FAT	GO:0010976~positive regulation of neuron projection development	19	2.14447	0.0272651	NTRK2, SEMA7A, SERPINE2, ITGA3, SEZ6, FOXO6, ISLR2, PTN, VLDLR, PPP1R9A, LRP8, PTPRD, RIMS2, CD24A, CNR1, P2RY2, MYO5B, ANKRD1, TRIM67	650	302	17911	1.73362	1	0.222767	0.204527
GOTERM_BP_FAT	GO:0031346~positive regulation of cell projection organization	22	2.48307	0.0479291	NTRK2, SEMA7A, SERPINE2, ITGA3, SEZ6, FOXO6, ISLR2, PTN, VLDLR, PPP1R9A, LRP8, PTPRD, RIMS2, CD24A, CNR1, P2RY2, MYO5B, FSCN1, ANKRD1, PRKCQ, TRIM67, CLRN1	650	391	17911	1.55043	1	0.336199	0.30867
GOTERM_BP_FAT	GO:0009605~response to external stimulus	97	10.9481	0.0752698	SEMA5B, SERPINE2, HP, RRH, DPYSL4, DPYSL5, CHEK1, ADORA1, DPF3, EPHB1, SEMA6B, UNC5B, DAPK2, ANK3, ATP1B1, PGF, RRAGB, RGS9BP, HIST1H2BF, PRKCQ, SCG2, DSC2, EPHA2, MEG3, SEMA7A, DLX5, HPN, GATA3, NPAS3, HSD11B2, CCNB1, FLRT3, HIST1H3G, HIST1H3H, SLC38A3, HIST1H3C, ASIC3, TRPM3, FZD3, TGFB2, BCL11B, VDR, FGF16, EFNA2, ALPL, ALK, DRAXIN, CITED1, PTPRQ, BHLHE41, C1QTNF3, MECOM, GPER1, ANKRD1, SPX, U…	650	2301	17911	1.16161	1	0.456737	0.419338
Annotation Cluster 5	Enrichment Score: 5.855930380224571
Category	Term	Count	%	PValue	Genes	List Total	Pop Hits	Pop Total	Fold Enrichment	Bonferroni	Benjamini	FDR
GOTERM_BP_FAT	GO:0061061~muscle structure development	77	8.69074	4.23096e-20	FHOD3, RYR1, MYLK2, MEGF10, BHLHE41, MYL6B, MYLK3, MYPN, KLHL31, LMOD2, CDH2, HEY1, SIX4, GPER1, DNER, ANKRD1, SOX8, MYOZ2, HIST1H1B, CDON, MYOG, CHRNB1, UNC45B, IGFBP5, ACTN2, MAMSTR, IGFBP3, TNNC1, AW551984, NOG, SOX11, PROX1, KLHL41, OLFM2, PAX7, MYOD1, TNNT2, ALPK3, VGLL2, ZFPM1, MYH6, RNF165, MYH7, CHRNA1, MEG3, FOXC1, COL11A1, BARX2, NTN3, TTN, CHRND, CCNB1, ERBB3, TBX20, TNNI1, SMYD1, CACN…	650	645	17911	3.28956	2.45438e-16	1.22719e-16	1.1267e-16
GOTERM_BP_FAT	GO:0007517~muscle organ development	54	6.09481	4.93188e-17	RYR1, MYLK2, MEGF10, MYL6B, KLHL31, HEY1, SIX4, DNER, ANKRD1, SOX8, HIST1H1B, CDON, MYOG, UNC45B, TNNC1, NOG, SOX11, PROX1, KLHL41, PAX7, MYOD1, TNNT2, VGLL2, ZFPM1, MYH6, MYH7, CHRNA1, MEG3, FOXC1, COL11A1, TTN, CHRND, CCNB1, ERBB3, TBX20, TNNI1, SMYD1, CACNA1S, MSX1, MSC, NKX2-5, TBX1, TGFB2, STAC3, LBX1, KY, MYLPF, HEYL, MAPK11, DES, P2RX2, MYF6, MKX, MYF5	650	388	17911	3.83503	2.86098e-13	7.15246e-14	6.5668e-14
GOTERM_BP_FAT	GO:0060537~muscle tissue development	55	6.20767	2.77577e-15	FHOD3, RYR1, MYLK2, MEGF10, TRP63, MYL6B, MYLK3, KLHL31, HEY1, SIX4, DNER, ANKRD1, SOX8, CDON, MYOG, IGFBP5, ACTN2, TNNC1, AW551984, NOG, SOX11, PROX1, KLHL41, PAX7, MYOD1, TNNT2, ALPK3, VGLL2, ZFPM1, MYH6, MYH7, CHRNA1, MEG3, FOXC1, COL11A1, TTN, CHRND, CCNB1, ERBB3, TBX20, TNNI1, SMYD1, CACNA1S, MSC, NKX2-5, TBX1, TGFB2, EYA2, STAC3, MYLPF, HEYL, MAPK11, P2RX2, MYF6, MYF5	650	438	17911	3.46015	1.6101e-11	2.30032e-12	2.11196e-12
GOTERM_BP_FAT	GO:0014706~striated muscle tissue development	53	5.98194	3.87683e-15	FHOD3, RYR1, MYLK2, MEGF10, MYL6B, MYLK3, KLHL31, HEY1, SIX4, DNER, ANKRD1, SOX8, CDON, MYOG, ACTN2, TNNC1, AW551984, NOG, SOX11, PROX1, KLHL41, PAX7, MYOD1, TNNT2, ALPK3, VGLL2, ZFPM1, MYH6, MYH7, CHRNA1, MEG3, FOXC1, COL11A1, TTN, CHRND, CCNB1, ERBB3, TBX20, TNNI1, SMYD1, CACNA1S, MSC, NKX2-5, TBX1, TGFB2, EYA2, STAC3, MYLPF, HEYL, MAPK11, P2RX2, MYF6, MYF5	650	413	17911	3.53616	2.25414e-11	2.30476e-12	2.11604e-12
GOTERM_BP_FAT	GO:0042692~muscle cell differentiation	51	5.75621	7.07041e-14	FHOD3, RYR1, MYLK2, MEGF10, BHLHE41, MYLK3, MYPN, LMOD2, CDH2, HEY1, SIX4, GPER1, DNER, ANKRD1, SOX8, MYOZ2, CDON, MYOG, CHRNB1, IGFBP5, ACTN2, MAMSTR, IGFBP3, AW551984, PROX1, KLHL41, OLFM2, MYOD1, TNNT2, ALPK3, MYH6, MEG3, BARX2, NTN3, TTN, CCNB1, SMYD1, CACNA1S, MSX1, NKX2-5, TBX1, CMTM5, IGF2, STAC3, NEB, MAPK11, P2RX2, CTH, MYF6, MKX, MYF5	650	414	17911	3.3945	4.10254e-10	3.41795e-11	3.13808e-11
GOTERM_BP_FAT	GO:0051146~striated muscle cell differentiation	40	4.51467	8.61467e-13	FHOD3, RYR1, MEG3, MYLK2, BHLHE41, BARX2, MYPN, MYLK3, NTN3, LMOD2, TTN, CCNB1, CDH2, SIX4, DNER, SMYD1, CACNA1S, MSX1, NKX2-5, MYOZ2, CDON, TBX1, MYOG, CHRNB1, IGFBP5, ACTN2, MAMSTR, AW551984, IGF2, STAC3, NEB, PROX1, KLHL41, P2RX2, TNNT2, MYOD1, MYF6, ALPK3, MYH6, MYF5	650	285	17911	3.86742	4.99711e-09	3.84413e-10	3.52936e-10
GOTERM_BP_FAT	GO:0060415~muscle tissue morphogenesis	21	2.3702	1.09777e-11	TBX1, MYLK2, TGFB2, FOXC1, TNNC1, COL11A1, NOG, PROX1, TTN, HEY1, PAX7, TNNT2, TBX20, TNNI1, ANKRD1, MYF6, NKX2-5, ZFPM1, MYH6, MYH7, MYF5	650	83	17911	6.97184	6.36814e-08	3.74597e-09	3.43924e-09
GOTERM_BP_FAT	GO:0048644~muscle organ morphogenesis	21	2.3702	6.68198e-11	TBX1, MYLK2, TGFB2, FOXC1, TNNC1, COL11A1, NOG, PROX1, TTN, HEY1, PAX7, TNNT2, TBX20, TNNI1, ANKRD1, MYF6, NKX2-5, ZFPM1, MYH6, MYH7, MYF5	650	91	17911	6.35893	3.87621e-07	1.55049e-08	1.42353e-08
GOTERM_BP_FAT	GO:0055002~striated muscle cell development	27	3.0474	1.28079e-10	FHOD3, RYR1, MEG3, MYPN, MYLK3, LMOD2, TTN, CCNB1, SIX4, DNER, CACNA1S, NKX2-5, MYOZ2, MYOG, CHRNB1, ACTN2, STAC3, NEB, PROX1, KLHL41, P2RX2, TNNT2, MYOD1, MYF6, ALPK3, MYH6, MYF5	650	160	17911	4.64997	7.42988e-07	2.85765e-08	2.62366e-08
GOTERM_BP_FAT	GO:0055001~muscle cell development	28	3.16027	2.47992e-10	FHOD3, RYR1, MEG3, MEGF10, MYPN, MYLK3, LMOD2, TTN, CCNB1, SIX4, DNER, CACNA1S, NKX2-5, MYOZ2, MYOG, CHRNB1, ACTN2, STAC3, NEB, PROX1, KLHL41, P2RX2, TNNT2, MYOD1, MYF6, ALPK3, MYH6, MYF5	650	177	17911	4.35904	1.4386e-06	4.9607e-08	4.55451e-08
GOTERM_BP_FAT	GO:0007519~skeletal muscle tissue development	29	3.27314	2.97414e-10	RYR1, CHRNA1, MEG3, MYLK2, MEGF10, MYL6B, KLHL31, CHRND, SIX4, DNER, ANKRD1, SMYD1, SOX8, CACNA1S, MSC, CDON, TBX1, MYOG, STAC3, SOX11, KLHL41, MYLPF, HEYL, PAX7, P2RX2, MYOD1, MYF6, VGLL2, MYF5	650	191	17911	4.1838	1.7253e-06	5.75099e-08	5.28008e-08
GOTERM_BP_FAT	GO:0060538~skeletal muscle organ development	29	3.27314	7.79753e-10	RYR1, CHRNA1, MEG3, MYLK2, MEGF10, MYL6B, KLHL31, CHRND, SIX4, DNER, ANKRD1, SMYD1, SOX8, CACNA1S, MSC, CDON, TBX1, MYOG, STAC3, SOX11, KLHL41, MYLPF, HEYL, PAX7, P2RX2, MYOD1, MYF6, VGLL2, MYF5	650	199	17911	4.01561	4.52334e-06	1.3304e-07	1.22146e-07
GOTERM_BP_FAT	GO:0014902~myotube differentiation	20	2.25734	1.22239e-08	TBX1, MYOG, MEG3, RYR1, MAMSTR, BHLHE41, STAC3, BARX2, KLHL41, NTN3, SIX4, P2RX2, MYOD1, DNER, MYF6, SMYD1, CACNA1S, NKX2-5, CDON, MYF5	650	109	17911	5.05603	7.09083e-05	1.20188e-06	1.10347e-06
GOTERM_BP_FAT	GO:0051147~regulation of muscle cell differentiation	25	2.82167	5.08048e-08	MEG3, MEGF10, BHLHE41, MYLK3, NTN3, GPER1, SMYD1, SOX8, MSX1, NKX2-5, CDON, TBX1, MYOG, MAMSTR, IGFBP3, CMTM5, PROX1, KLHL41, MAPK11, OLFM2, MYOD1, CTH, MYF6, MKX, MYF5	650	183	17911	3.7644	0.000294675	4.09331e-06	3.75814e-06
GOTERM_BP_FAT	GO:0007507~heart development	50	5.64334	1.17008e-07	FHOD3, RYR1, MYLK2, ADRA1B, MYLK3, MECOM, HEY1, MB, SOX18, ZIC3, GPER1, ANKRD1, ITGA3, ACTN2, TNNC1, AW551984, NOG, SOX11, PROX1, COL2A1, MYOD1, TNNT2, ALPK3, ZFPM1, MYH6, MYH7, FOXC1, COL11A1, PTN, GATA3, GATA2, TTN, ACAN, CCNB1, WNT11, ERBB3, FLRT3, TBX20, TNNI1, SMYD1, MSX1, NKX2-5, TBX1, TGFB2, STIL, FOXJ1, LBX1, HEYL, MAPK11, MIXL1	650	603	17911	2.28486	0.000678532	8.59193e-06	7.8884e-06
GOTERM_BP_FAT	GO:0035914~skeletal muscle cell differentiation	16	1.80587	1.54864e-07	TBX1, MYOG, MYLK2, MEGF10, SOX11, KLHL41, HEYL, SIX4, PAX7, MYOD1, ANKRD1, MYF6, SMYD1, SOX8, CDON, MYF5	650	80	17911	5.51108	0.00089796	1.08237e-05	9.93739e-06
GOTERM_BP_FAT	GO:0048741~skeletal muscle fiber development	11	1.24153	1.58439e-07	MYOG, RYR1, MEG3, P2RX2, MYOD1, DNER, MYF6, STAC3, CACNA1S, KLHL41, MYF5	650	33	17911	9.18513	0.000918681	1.09417e-05	1.00458e-05
GOTERM_BP_FAT	GO:0048747~muscle fiber development	14	1.58014	2.1782e-07	MYOG, MEG3, RYR1, CHRNB1, STAC3, KLHL41, TTN, P2RX2, MYOD1, DNER, MYF6, CACNA1S, MYH6, MYF5	650	61	17911	6.32419	0.00126278	1.43024e-05	1.31313e-05
GOTERM_BP_FAT	GO:0014904~myotube cell development	11	1.24153	5.22957e-07	MYOG, RYR1, MEG3, P2RX2, MYOD1, DNER, MYF6, STAC3, CACNA1S, KLHL41, MYF5	650	37	17911	8.19214	0.00302908	3.29747e-05	3.02747e-05
GOTERM_BP_FAT	GO:0051149~positive regulation of muscle cell differentiation	17	1.91874	7.68686e-07	TBX1, MYOG, MEG3, MAMSTR, IGFBP3, PROX1, MYLK3, NTN3, MAPK11, OLFM2, MYOD1, GPER1, CTH, MYF6, SMYD1, CDON, MYF5	650	102	17911	4.59256	0.00444922	4.74377e-05	4.35534e-05
GOTERM_BP_FAT	GO:0003007~heart morphogenesis	28	3.16027	9.49289e-07	RYR1, MYLK2, FOXC1, COL11A1, GATA3, TTN, WNT11, HEY1, ZIC3, TBX20, TNNI1, ANKRD1, MSX1, NKX2-5, TBX1, STIL, TGFB2, TNNC1, NOG, SOX11, PROX1, LBX1, HEYL, COL2A1, TNNT2, ZFPM1, MYH6, MYH7	650	260	17911	2.9675	0.00549169	5.73627e-05	5.26657e-05
GOTERM_BP_FAT	GO:0048738~cardiac muscle tissue development	26	2.93454	1.02839e-06	FHOD3, MYLK2, FOXC1, COL11A1, MYLK3, TTN, CCNB1, ERBB3, HEY1, TBX20, TNNI1, ANKRD1, NKX2-5, TGFB2, ACTN2, TNNC1, AW551984, NOG, PROX1, MAPK11, TNNT2, MYOD1, ALPK3, ZFPM1, MYH6, MYH7	650	230	17911	3.11496	0.00594796	5.96572e-05	5.47723e-05
GOTERM_BP_FAT	GO:0045661~regulation of myoblast differentiation	11	1.24153	2.87298e-05	MYOG, MYOD1, IGFBP3, CMTM5, MYF6, SMYD1, SOX8, MKX, KLHL41, CDON, MYF5	650	56	17911	5.41266	0.153516	0.00102543	0.000941461
GOTERM_BP_FAT	GO:0048743~positive regulation of skeletal muscle fiber development	5	0.564334	0.000106419	MYOG, MEG3, MYOD1, MYF6, MYF5	650	8	17911	17.2221	0.460639	0.00302617	0.00277838
GOTERM_BP_FAT	GO:1901861~regulation of muscle tissue development	17	1.91874	0.000140494	TBX1, MYOG, MEG3, IGFBP5, MEGF10, NOG, KLHL41, MAPK11, CCNB1, ERBB3, SIX4, MYOD1, TBX20, MYF6, NKX2-5, CDON, MYF5	650	153	17911	3.06171	0.557389	0.00370458	0.00340124
GOTERM_BP_FAT	GO:0045663~positive regulation of myoblast differentiation	7	0.790068	0.00017022	MYOG, MYOD1, IGFBP3, MYF6, SMYD1, CDON, MYF5	650	24	17911	8.03699	0.627503	0.00440823	0.00404727
GOTERM_BP_FAT	GO:0010831~positive regulation of myotube differentiation	8	0.902935	0.000181824	TBX1, MYOG, MEG3, MAMSTR, MYOD1, MYF6, SMYD1, MYF5	650	34	17911	6.48362	0.651758	0.00464652	0.00426605
GOTERM_BP_FAT	GO:0010830~regulation of myotube differentiation	10	1.12867	0.000221555	TBX1, MYOG, MEG3, MAMSTR, MYOD1, BHLHE41, MYF6, SMYD1, NKX2-5, MYF5	650	58	17911	4.75093	0.723456	0.00544594	0.00500001
GOTERM_BP_FAT	GO:0016202~regulation of striated muscle tissue development	16	1.80587	0.00036611	TBX1, MYOG, MEG3, MEGF10, NOG, KLHL41, MAPK11, CCNB1, ERBB3, SIX4, MYOD1, TBX20, MYF6, NKX2-5, CDON, MYF5	650	150	17911	2.93924	0.88047	0.00814545	0.00747849
GOTERM_BP_FAT	GO:0048643~positive regulation of skeletal muscle tissue development	7	0.790068	0.000421121	TBX1, MYOG, MEG3, MYOD1, MYF6, CDON, MYF5	650	28	17911	6.88885	0.913138	0.00906738	0.00832492
GOTERM_BP_FAT	GO:0048634~regulation of muscle organ development	16	1.80587	0.00042203	TBX1, MYOG, MEG3, MEGF10, NOG, KLHL41, MAPK11, CCNB1, ERBB3, SIX4, MYOD1, TBX20, MYF6, NKX2-5, CDON, MYF5	650	152	17911	2.90057	0.913595	0.00906738	0.00832492
GOTERM_BP_FAT	GO:0051153~regulation of striated muscle cell differentiation	13	1.46727	0.000539118	TBX1, MYOG, MEG3, MAMSTR, BHLHE41, PROX1, MYLK3, MYOD1, MYF6, SMYD1, MSX1, NKX2-5, MYF5	650	108	17911	3.31685	0.956206	0.0108591	0.00996994
GOTERM_BP_FAT	GO:0048641~regulation of skeletal muscle tissue development	10	1.12867	0.000595593	TBX1, MYOG, MEG3, MEGF10, SIX4, MYOD1, MYF6, KLHL41, CDON, MYF5	650	66	17911	4.17506	0.968446	0.0117518	0.0107896
GOTERM_BP_FAT	GO:0051155~positive regulation of striated muscle cell differentiation	10	1.12867	0.000743723	TBX1, MYOG, MEG3, MAMSTR, MYOD1, MYF6, SMYD1, PROX1, MYLK3, MYF5	650	68	17911	4.05226	0.986646	0.0140532	0.0129025
GOTERM_BP_FAT	GO:0048742~regulation of skeletal muscle fiber development	5	0.564334	0.000940167	MYOG, MEG3, MYOD1, MYF6, MYF5	650	13	17911	10.5982	0.995731	0.0170969	0.015697
GOTERM_BP_FAT	GO:0045844~positive regulation of striated muscle tissue development	10	1.12867	0.00151514	TBX1, MYOG, MEG3, CCNB1, ERBB3, MYOD1, TBX20, MYF6, CDON, MYF5	650	75	17911	3.67405	0.999849	0.0244828	0.0224781
GOTERM_BP_FAT	GO:0048636~positive regulation of muscle organ development	10	1.12867	0.00151514	TBX1, MYOG, MEG3, CCNB1, ERBB3, MYOD1, TBX20, MYF6, CDON, MYF5	650	75	17911	3.67405	0.999849	0.0244828	0.0224781
GOTERM_BP_FAT	GO:1901863~positive regulation of muscle tissue development	10	1.12867	0.00166464	TBX1, MYOG, MEG3, CCNB1, ERBB3, MYOD1, TBX20, MYF6, CDON, MYF5	650	76	17911	3.62571	0.999937	0.0264418	0.0242767
GOTERM_BP_FAT	GO:0045445~myoblast differentiation	10	1.12867	0.00282787	MYOG, MYOD1, IGFBP3, CMTM5, MYF6, SMYD1, SOX8, MKX, CDON, MYF5	650	82	17911	3.36041	1	0.0396243	0.0363798
GOTERM_BP_FAT	GO:0007520~myoblast fusion	7	0.790068	0.0033735	MYOG, MYOD1, MYF6, CACNA1S, NTN3, CDON, MYF5	650	41	17911	4.70458	1	0.0457236	0.0419796
GOTERM_BP_FAT	GO:0000768~syncytium formation by plasma membrane fusion	7	0.790068	0.0167624	MYOG, MYOD1, MYF6, CACNA1S, NTN3, CDON, MYF5	650	57	17911	3.38399	1	0.15709	0.144227
GOTERM_BP_FAT	GO:0006949~syncytium formation	7	0.790068	0.0195979	MYOG, MYOD1, MYF6, CACNA1S, NTN3, CDON, MYF5	650	59	17911	3.26928	1	0.17703	0.162534
GOTERM_BP_FAT	GO:1901741~positive regulation of myoblast fusion	4	0.451467	0.0297766	MYOG, MYOD1, MYF6, MYF5	650	19	17911	5.80113	1	0.241248	0.221494
GOTERM_BP_FAT	GO:1901739~regulation of myoblast fusion	4	0.451467	0.0437027	MYOG, MYOD1, MYF6, MYF5	650	22	17911	5.01007	1	0.31454	0.288785
GOTERM_BP_FAT	GO:0060143~positive regulation of syncytium formation by plasma membrane fusion	4	0.451467	0.0603075	MYOG, MYOD1, MYF6, MYF5	650	25	17911	4.40886	1	0.38961	0.357708
GOTERM_BP_FAT	GO:0042246~tissue regeneration	6	0.677201	0.0736355	MYOG, CCNB1, PAX7, MYOD1, FZD9, MYF6	650	62	17911	2.66665	1	0.449229	0.412445
GOTERM_BP_FAT	GO:0060142~regulation of syncytium formation by plasma membrane fusion	4	0.451467	0.0934172	MYOG, MYOD1, MYF6, MYF5	650	30	17911	3.67405	1	0.52664	0.483518
GOTERM_BP_FAT	GO:0043403~skeletal muscle tissue regeneration	4	0.451467	0.132344	MYOG, PAX7, MYOD1, MYF6	650	35	17911	3.14919	1	0.662977	0.60869
GOTERM_BP_FAT	GO:0031099~regeneration	10	1.12867	0.276507	MYOG, CCNB1, PAX7, MYOD1, FZD9, MYF6, SPP1, TYMS, PGF, AURKA	650	195	17911	1.4131	1	0.985874	0.905148
Annotation Cluster 6	Enrichment Score: 5.587195564968444
Category	Term	Count	%	PValue	Genes	List Total	Pop Hits	Pop Total	Fold Enrichment	Bonferroni	Benjamini	FDR
GOTERM_BP_FAT	GO:0007166~cell surface receptor signaling pathway	133	15.0113	1.83527e-08	EPHB6, SEMA5B, SERPINE2, HP, TRP63, FZD10, RIMS2, CDH2, PEG12, CDH1, PEG10, ADORA1, EPHB1, CDON, SEMA6B, IGFBP5, UNC5B, IGFBP3, GPR75, SOX11, SHISA2, PGF, DEPDC1B, ADAM12, PRKCQ, SCG2, EPHA2, MEG3, DLX1, NOTCH3, DLX2, SEMA7A, BEX1, DLX5, CHRNA4, TGFA, GATA3, GATA2, SCUBE3, FLRT3, PRDM16, CHAD, BTLA, NKX2-5, TFAP2B, FZD3, TGFB2, STIL, FZD9, IGF2, GDF2, HMGA2, FZD8, NETO2, MCC, FGF16, EFNA2, FGFR4,…	650	2278	17911	1.60881	0.000106458	1.63547e-06	1.50155e-06
GOTERM_BP_FAT	GO:0010646~regulation of cell communication	154	17.3815	3.48297e-08	MYLK2, SERPINE2, SCT, NRK, TRP63, FZD10, RIMS2, CDC20, CCND3, RPS6KA6, RIMS3, CDH2, CDH1, PEG10, ADORA1, RGS8, EPHB1, CDON, PPP1R16B, IGFBP5, UNC5B, DAPK2, IGFBP3, SOX11, ANK3, SHISA2, DEPDC1B, RRAGB, RGS9BP, PRKCQ, SCG2, EPHA2, MEG3, DLX1, DLX2, SEMA7A, PDE1C, DLX5, CHRNA4, TGFA, LPAR4, GATA3, GATA2, PCDH17, SCUBE3, FLRT3, FIGNL1, PRDM16, CHAD, ECT2, NKX2-5, FAM83D, TFAP2B, TGFB2, IQSEC3, FZD9, …	650	2785	17911	1.52371	0.000202026	2.84573e-06	2.61271e-06
GOTERM_BP_FAT	GO:0023051~regulation of signaling	153	17.2686	1.00795e-07	MYLK2, SERPINE2, SCT, NRK, TRP63, FZD10, RIMS2, CDC20, CCND3, RPS6KA6, RIMS3, CDH2, CDH1, PEG10, ADORA1, RGS8, EPHB1, CDON, PPP1R16B, IGFBP5, UNC5B, DAPK2, IGFBP3, SOX11, SHISA2, DEPDC1B, RRAGB, RGS9BP, PRKCQ, SCG2, EPHA2, MEG3, DLX1, DLX2, SEMA7A, PDE1C, DLX5, CHRNA4, TGFA, LPAR4, GATA3, GATA2, PCDH17, SCUBE3, FLRT3, FIGNL1, PRDM16, CHAD, ECT2, NKX2-5, FAM83D, TFAP2B, TGFB2, IQSEC3, FZD9, IGF2, …	650	2808	17911	1.50142	0.000584543	7.59369e-06	6.9719e-06
GOTERM_BP_FAT	GO:0009966~regulation of signal transduction	132	14.8984	2.97323e-06	MYLK2, SERPINE2, NRK, TRP63, FZD10, RIMS2, CCND3, RPS6KA6, CDH2, CDH1, PEG10, ADORA1, RGS8, EPHB1, CDON, PPP1R16B, IGFBP5, UNC5B, DAPK2, IGFBP3, SOX11, SHISA2, DEPDC1B, RRAGB, RGS9BP, PRKCQ, SCG2, EPHA2, MEG3, DLX1, DLX2, SEMA7A, DLX5, CHRNA4, TGFA, LPAR4, GATA3, GATA2, SCUBE3, FLRT3, FIGNL1, PRDM16, CHAD, ECT2, NKX2-5, FAM83D, TFAP2B, TGFB2, IQSEC3, FZD9, IGF2, GDF2, HMGA2, FZD8, NETO2, MCC, NET…	650	2468	17911	1.47379	0.0170998	0.000153997	0.000141388
GOTERM_BP_FAT	GO:0010648~negative regulation of cell communication	71	8.01354	1.77952e-05	DRAXIN, ONECUT2, SERPINE2, NRARP, BRCA1, PPP1R9A, ADRA1B, LFNG, C1QTNF3, RPS6KA6, CDH2, MECOM, HEY1, CDH1, PEG10, GPER1, ADORA1, SOSTDC1, RGS8, TRIM67, DUSP4, HELLS, IGFBP5, EDN3, ITGA3, UNC5B, NOG, SHISA2, COL2A1, GPRC5A, VSNL1, RGS9BP, GAS1, PRKCQ, SCG2, SHANK2, EPHA2, SLC24A2, MEG3, AMER2, DLX1, DLX2, PDE1C, RGS16, PALM3, LRTM1, GATA3, GATA2, CXXC4, PCDH17, WNT11, ERBB3, FLRT3, FIGNL1, PRDM16,…	650	1160	17911	1.68658	0.0980814	0.000697501	0.000640388
GOTERM_BP_FAT	GO:0023057~negative regulation of signaling	71	8.01354	1.95055e-05	DRAXIN, ONECUT2, SERPINE2, NRARP, BRCA1, PPP1R9A, ADRA1B, LFNG, C1QTNF3, RPS6KA6, CDH2, MECOM, HEY1, CDH1, PEG10, GPER1, ADORA1, SOSTDC1, RGS8, TRIM67, DUSP4, HELLS, IGFBP5, EDN3, ITGA3, UNC5B, NOG, SHISA2, COL2A1, GPRC5A, VSNL1, RGS9BP, GAS1, PRKCQ, SCG2, SHANK2, EPHA2, SLC24A2, MEG3, AMER2, DLX1, DLX2, PDE1C, RGS16, PALM3, LRTM1, GATA3, GATA2, CXXC4, PCDH17, WNT11, ERBB3, FLRT3, FIGNL1, PRDM16,…	650	1164	17911	1.68078	0.106986	0.000747489	0.000686282
GOTERM_BP_FAT	GO:0009968~negative regulation of signal transduction	63	7.11061	5.13017e-05	DRAXIN, ONECUT2, SERPINE2, NRARP, BRCA1, ADRA1B, LFNG, C1QTNF3, RPS6KA6, CDH2, MECOM, HEY1, CDH1, PEG10, GPER1, SOSTDC1, RGS8, TRIM67, DUSP4, HELLS, IGFBP5, ITGA3, UNC5B, NOG, SHISA2, COL2A1, GPRC5A, RGS9BP, GAS1, PRKCQ, SCG2, EPHA2, MEG3, AMER2, DLX1, DLX2, RGS16, PALM3, LRTM1, GATA3, GATA2, CXXC4, WNT11, ERBB3, FLRT3, FIGNL1, PRDM16, TBX20, CHAD, NKX2-5, CTHRC1, TGFB2, EYA2, EYA4, HMGA2, GCG, M…	650	1025	17911	1.69365	0.257408	0.00164967	0.00151459
GOTERM_BP_FAT	GO:0048585~negative regulation of response to stimulus	73	8.23928	0.000588198	SEMA5B, DRAXIN, ONECUT2, SERPINE2, NRARP, BRCA1, ADRA1B, LFNG, C1QTNF3, RPS6KA6, CDH2, MECOM, HEY1, CDH1, PEG10, GPER1, ADORA1, SOSTDC1, SPX, RGS8, TRIM67, SEMA6B, DUSP4, HELLS, IGFBP5, ITGA3, UNC5B, NOG, SHISA2, F2, COL2A1, GPRC5A, RGS9BP, GAS1, PRKCQ, SCG2, EPHA2, MEG3, AMER2, DLX1, DLX2, SEMA3D, RGS16, PALM3, LRTM1, SEMA3G, GATA3, GATA2, CXXC4, WNT11, ERBB3, FLRT3, FIGNL1, PRDM16, TBX20, CHAD,…	650	1350	17911	1.49003	0.967062	0.0116854	0.0107286
Annotation Cluster 7	Enrichment Score: 5.458903286228839
Category	Term	Count	%	PValue	Genes	List Total	Pop Hits	Pop Total	Fold Enrichment	Bonferroni	Benjamini	FDR
GOTERM_BP_FAT	GO:0060415~muscle tissue morphogenesis	21	2.3702	1.09777e-11	TBX1, MYLK2, TGFB2, FOXC1, TNNC1, COL11A1, NOG, PROX1, TTN, HEY1, PAX7, TNNT2, TBX20, TNNI1, ANKRD1, MYF6, NKX2-5, ZFPM1, MYH6, MYH7, MYF5	650	83	17911	6.97184	6.36814e-08	3.74597e-09	3.43924e-09
GOTERM_BP_FAT	GO:0048644~muscle organ morphogenesis	21	2.3702	6.68198e-11	TBX1, MYLK2, TGFB2, FOXC1, TNNC1, COL11A1, NOG, PROX1, TTN, HEY1, PAX7, TNNT2, TBX20, TNNI1, ANKRD1, MYF6, NKX2-5, ZFPM1, MYH6, MYH7, MYF5	650	91	17911	6.35893	3.87621e-07	1.55049e-08	1.42353e-08
GOTERM_BP_FAT	GO:0055008~cardiac muscle tissue morphogenesis	17	1.91874	2.95103e-09	MYLK2, TGFB2, FOXC1, TNNC1, COL11A1, NOG, PROX1, TTN, HEY1, TNNT2, TBX20, TNNI1, ANKRD1, NKX2-5, ZFPM1, MYH6, MYH7	650	70	17911	6.69202	1.71188e-05	3.8042e-07	3.4927e-07
GOTERM_BP_FAT	GO:0007507~heart development	50	5.64334	1.17008e-07	FHOD3, RYR1, MYLK2, ADRA1B, MYLK3, MECOM, HEY1, MB, SOX18, ZIC3, GPER1, ANKRD1, ITGA3, ACTN2, TNNC1, AW551984, NOG, SOX11, PROX1, COL2A1, MYOD1, TNNT2, ALPK3, ZFPM1, MYH6, MYH7, FOXC1, COL11A1, PTN, GATA3, GATA2, TTN, ACAN, CCNB1, WNT11, ERBB3, FLRT3, TBX20, TNNI1, SMYD1, MSX1, NKX2-5, TBX1, TGFB2, STIL, FOXJ1, LBX1, HEYL, MAPK11, MIXL1	650	603	17911	2.28486	0.000678532	8.59193e-06	7.8884e-06
GOTERM_BP_FAT	GO:0003208~cardiac ventricle morphogenesis	16	1.80587	1.54864e-07	TGFB2, FOXC1, TNNC1, COL11A1, NOG, SOX11, PROX1, GATA3, HEYL, HEY1, TNNT2, TBX20, TNNI1, NKX2-5, MYH6, MYH7	650	80	17911	5.51108	0.00089796	1.08237e-05	9.93739e-06
GOTERM_BP_FAT	GO:0003007~heart morphogenesis	28	3.16027	9.49289e-07	RYR1, MYLK2, FOXC1, COL11A1, GATA3, TTN, WNT11, HEY1, ZIC3, TBX20, TNNI1, ANKRD1, MSX1, NKX2-5, TBX1, STIL, TGFB2, TNNC1, NOG, SOX11, PROX1, LBX1, HEYL, COL2A1, TNNT2, ZFPM1, MYH6, MYH7	650	260	17911	2.9675	0.00549169	5.73627e-05	5.26657e-05
GOTERM_BP_FAT	GO:0048738~cardiac muscle tissue development	26	2.93454	1.02839e-06	FHOD3, MYLK2, FOXC1, COL11A1, MYLK3, TTN, CCNB1, ERBB3, HEY1, TBX20, TNNI1, ANKRD1, NKX2-5, TGFB2, ACTN2, TNNC1, AW551984, NOG, PROX1, MAPK11, TNNT2, MYOD1, ALPK3, ZFPM1, MYH6, MYH7	650	230	17911	3.11496	0.00594796	5.96572e-05	5.47723e-05
GOTERM_BP_FAT	GO:0055010~ventricular cardiac muscle tissue morphogenesis	12	1.3544	2.47409e-06	TGFB2, FOXC1, HEY1, TNNC1, TNNT2, COL11A1, NOG, TNNI1, PROX1, NKX2-5, MYH6, MYH7	650	53	17911	6.23896	0.0142497	0.000130531	0.000119843
GOTERM_BP_FAT	GO:0003206~cardiac chamber morphogenesis	19	2.14447	2.84284e-06	TBX1, TGFB2, FOXC1, TNNC1, COL11A1, NOG, SOX11, PROX1, GATA3, HEYL, WNT11, HEY1, TNNT2, TBX20, TNNI1, NKX2-5, ZFPM1, MYH6, MYH7	650	139	17911	3.76656	0.0163561	0.000148571	0.000136405
GOTERM_BP_FAT	GO:0003229~ventricular cardiac muscle tissue development	12	1.3544	8.83545e-06	TGFB2, FOXC1, HEY1, TNNC1, TNNT2, COL11A1, NOG, TNNI1, PROX1, NKX2-5, MYH6, MYH7	650	60	17911	5.51108	0.0499633	0.000391256	0.000359219
GOTERM_BP_FAT	GO:0003231~cardiac ventricle development	18	2.0316	1.69196e-05	TGFB2, FOXC1, TNNC1, COL11A1, NOG, SOX11, PROX1, GATA3, HEYL, WNT11, HEY1, TNNT2, TBX20, TNNI1, NKX2-5, ZFPM1, MYH6, MYH7	650	143	17911	3.46851	0.0934882	0.00066769	0.000613018
GOTERM_BP_FAT	GO:0003151~outflow tract morphogenesis	12	1.3544	9.86433e-05	TBX1, RYR1, HEYL, TGFB2, FOXC1, WNT11, HEY1, NOG, TBX20, SOX11, NKX2-5, ZFPM1	650	77	17911	4.29435	0.43575	0.00286115	0.00262687
GOTERM_BP_FAT	GO:0003205~cardiac chamber development	19	2.14447	0.000139727	TBX1, TGFB2, FOXC1, TNNC1, COL11A1, NOG, SOX11, PROX1, GATA3, HEYL, WNT11, HEY1, TNNT2, TBX20, TNNI1, NKX2-5, ZFPM1, MYH6, MYH7	650	185	17911	2.83001	0.555414	0.00370117	0.00339811
GOTERM_BP_FAT	GO:0003209~cardiac atrium morphogenesis	8	0.902935	0.000181824	TGFB2, TNNT2, NOG, TBX20, PROX1, NKX2-5, ZFPM1, MYH6	650	34	17911	6.48362	0.651758	0.00464652	0.00426605
GOTERM_BP_FAT	GO:0060412~ventricular septum morphogenesis	9	1.0158	0.000187238	HEYL, TGFB2, WNT11, HEY1, NOG, SOX11, PROX1, NKX2-5, ZFPM1	650	45	17911	5.51108	0.662528	0.0047431	0.00435472
GOTERM_BP_FAT	GO:0060411~cardiac septum morphogenesis	11	1.24153	0.000322945	TBX1, HEYL, TGFB2, WNT11, HEY1, NOG, TBX20, SOX11, PROX1, NKX2-5, ZFPM1	650	74	17911	4.09607	0.846447	0.00731799	0.00671878
GOTERM_BP_FAT	GO:0003230~cardiac atrium development	8	0.902935	0.000376187	TGFB2, TNNT2, NOG, TBX20, PROX1, NKX2-5, ZFPM1, MYH6	650	38	17911	5.80113	0.88726	0.00829757	0.00761815
GOTERM_BP_FAT	GO:0003281~ventricular septum development	10	1.12867	0.002385	HEYL, TGFB2, WNT11, HEY1, NOG, SOX11, PROX1, GATA3, NKX2-5, ZFPM1	650	80	17911	3.44442	0.999999	0.034331	0.0315199
GOTERM_BP_FAT	GO:0003279~cardiac septum development	12	1.3544	0.00348759	TBX1, HEYL, TGFB2, WNT11, HEY1, NOG, TBX20, SOX11, PROX1, GATA3, NKX2-5, ZFPM1	650	117	17911	2.82619	1	0.0468323	0.0429975
Annotation Cluster 8	Enrichment Score: 5.360504608564432
Category	Term	Count	%	PValue	Genes	List Total	Pop Hits	Pop Total	Fold Enrichment	Bonferroni	Benjamini	FDR
GOTERM_BP_FAT	GO:0009893~positive regulation of metabolic process	172	19.4131	2.38666e-10	MYLK2, SCT, NRK, TRP63, KNDC1, FZD10, RIMS2, CDC20, CCND3, CDH2, CDH1, SOX18, CHEK1, MYB, ADORA1, NEK2, SOX8, PITX3, CDON, LMO1, PPP1R16B, MAMSTR, IGFBP3, EBF3, SOX11, ANK3, MYCN, DOK7, PRKCQ, NHLRC1, LMX1B, ZFPM1, MEG3, NOTCH3, BEX2, DLX2, SEMA7A, PARM1, CDCA2, SLC45A3, DLX5, HPN, TGFA, GATA3, GATA2, NPAS3, SEC14L2, CCNB1, PRDM16, HIST1H3G, HIST1H3H, CYTL1, OTX1, ECT2, NKX2-5, SLC38A3, HIST1H3C,…	650	3004	17911	1.57774	1.3845e-06	4.94464e-08	4.53976e-08
GOTERM_BP_FAT	GO:0045935~positive regulation of nucleobase-containing compound metabolic process	109	12.3025	5.06086e-10	SCT, TRP63, CDH1, SOX18, CHEK1, MYB, NEK2, SOX8, PITX3, CDON, LMO1, MAMSTR, IGFBP3, EBF3, SOX11, MYCN, PRKCQ, LMX1B, ZFPM1, MEG3, NOTCH3, BEX2, DLX2, PARM1, DLX5, HPN, GATA3, GATA2, NPAS3, CCNB1, PRDM16, CYTL1, OTX1, NKX2-5, SLC38A3, ZFP462, ZBTB7C, TFAP2B, TFAP2C, BCL11B, VDR, IGF2, GDF2, HMGA2, FZD8, ESRRG, MLXIPL, TLX1, MYF6, MKX, FGFR4, VSX2, MYF5, CDKN1C, GLP1R, TOP2A, ONECUT2, CITED1, PTPRN…	650	1637	17911	1.83478	2.9358e-06	9.4195e-08	8.64821e-08
GOTERM_BP_FAT	GO:0009891~positive regulation of biosynthetic process	114	12.8668	5.19607e-10	SCT, TRP63, CDH1, SOX18, CHEK1, MYB, NEK2, SOX8, PITX3, CDON, LMO1, MAMSTR, EBF3, SOX11, MYCN, PRKCQ, LMX1B, ZFPM1, MEG3, NOTCH3, BEX2, DLX2, PARM1, SLC45A3, DLX5, HPN, GATA3, GATA2, NPAS3, SEC14L2, PRDM16, CYTL1, OTX1, NKX2-5, SLC38A3, ZFP462, ZBTB7C, TFAP2B, TGFB2, TFAP2C, BCL11B, VDR, IGF2, GDF2, HMGA2, FZD8, ESRRG, MLXIPL, TLX1, MYF6, MKX, FGFR4, VSX2, MYF5, CDKN1C, GLP1R, TOP2A, ONECUT2, CIT…	650	1744	17911	1.80121	3.01424e-06	9.4195e-08	8.64821e-08
GOTERM_BP_FAT	GO:0031325~positive regulation of cellular metabolic process	160	18.0587	7.11986e-10	SCT, NRK, TRP63, KNDC1, FZD10, CDC20, CCND3, CDH2, CDH1, SOX18, CHEK1, MYB, ADORA1, NEK2, SOX8, PITX3, CDON, LMO1, PPP1R16B, MAMSTR, IGFBP3, EBF3, SOX11, MYCN, DOK7, PRKCQ, NHLRC1, LMX1B, ZFPM1, MEG3, NOTCH3, BEX2, DLX2, SEMA7A, PARM1, CDCA2, SLC45A3, DLX5, HPN, TGFA, GATA3, GATA2, NPAS3, CCNB1, PRDM16, CYTL1, OTX1, ECT2, NKX2-5, SLC38A3, ZFP462, ZBTB7C, TFAP2B, TGFB2, TFAP2C, STIL, BCL11B, VDR, …	650	2769	17911	1.59222	4.13022e-06	1.25158e-07	1.1491e-07
GOTERM_BP_FAT	GO:0051173~positive regulation of nitrogen compound metabolic process	113	12.754	1.00319e-09	SCT, TRP63, CDH1, SOX18, CHEK1, MYB, NEK2, SOX8, PITX3, CDON, LMO1, MAMSTR, IGFBP3, EBF3, SOX11, MYCN, PRKCQ, LMX1B, ZFPM1, MEG3, NOTCH3, BEX2, DLX2, PARM1, DLX5, HPN, GATA3, GATA2, NPAS3, CCNB1, PRDM16, CYTL1, OTX1, NKX2-5, SLC38A3, ZFP462, ZBTB7C, TFAP2B, TFAP2C, BCL11B, VDR, IGF2, GDF2, HMGA2, FZD8, ESRRG, MLXIPL, TLX1, MYF6, MKX, FGFR4, VSX2, MYF5, CDKN1C, GLP1R, TOP2A, ONECUT2, CITED1, PTPRN…	650	1742	17911	1.78746	5.81946e-06	1.63944e-07	1.5052e-07
GOTERM_BP_FAT	GO:0045944~positive regulation of transcription from RNA polymerase II promoter	79	8.91648	1.01741e-09	GLP1R, TOP2A, ONECUT2, PTPRN, TRP63, BRCA1, MECOM, HEY1, SIX4, SOX18, ZIC3, GPER1, MYB, ZIC1, SPX, SOX8, PITX3, CDON, MYOG, LMO1, TEAD4, FOXD1, PEG3, MAMSTR, NOG, EN1, EBF3, SOX11, PROX1, KLF14, MYCN, PAX7, MYOD1, LMX1B, VGLL2, ZFPM1, NOTCH3, FOXC1, BEX2, DLX2, DLX5, GATA3, GATA2, BARX2, TBX20, CYTL1, MSX1, OTX1, NKX2-5, SLC38A3, RXRG, E2F7, ZBTB7C, E2F8, ZFP462, TBX1, TFAP2B, ARNT2, TFAP2C, BCL1…	650	1049	17911	2.07519	5.90197e-06	1.63944e-07	1.5052e-07
GOTERM_BP_FAT	GO:0031328~positive regulation of cellular biosynthetic process	111	12.5282	1.39879e-09	SCT, TRP63, CDH1, SOX18, CHEK1, MYB, NEK2, SOX8, PITX3, CDON, LMO1, MAMSTR, EBF3, SOX11, MYCN, PRKCQ, LMX1B, ZFPM1, MEG3, NOTCH3, BEX2, DLX2, PARM1, SLC45A3, DLX5, HPN, GATA3, GATA2, NPAS3, PRDM16, CYTL1, OTX1, NKX2-5, SLC38A3, ZFP462, ZBTB7C, TFAP2B, TFAP2C, BCL11B, VDR, IGF2, GDF2, HMGA2, FZD8, ESRRG, MLXIPL, TLX1, MYF6, MKX, FGFR4, VSX2, MYF5, CDKN1C, GLP1R, TOP2A, ONECUT2, CITED1, PTPRN, TNFR…	650	1709	17911	1.78973	8.11434e-06	2.13536e-07	1.96051e-07
GOTERM_BP_FAT	GO:0010604~positive regulation of macromolecule metabolic process	159	17.9458	2.49457e-09	MYLK2, NRK, TRP63, KNDC1, FZD10, RIMS2, CDC20, CCND3, CDH2, CDH1, SOX18, CHEK1, MYB, ADORA1, NEK2, SOX8, PITX3, CDON, LMO1, PPP1R16B, MAMSTR, IGFBP3, EBF3, SOX11, ANK3, MYCN, DOK7, PRKCQ, NHLRC1, LMX1B, ZFPM1, MEG3, NOTCH3, BEX2, DLX2, SEMA7A, PARM1, CDCA2, DLX5, HPN, TGFA, GATA3, GATA2, NPAS3, CCNB1, PRDM16, HIST1H3G, HIST1H3H, CYTL1, OTX1, ECT2, NKX2-5, SLC38A3, HIST1H3C, ZFP462, ZBTB7C, TFAP2B…	650	2794	17911	1.56811	1.44709e-05	3.28886e-07	3.01956e-07
GOTERM_BP_FAT	GO:1902680~positive regulation of RNA biosynthetic process	92	10.3837	3.9735e-09	CDKN1C, GLP1R, TOP2A, CITED1, ONECUT2, PTPRN, TRP63, BRCA1, MECOM, HEY1, SIX4, CDH1, SOX18, ZIC3, GPER1, MYB, CHEK1, ZIC1, SPX, SOX8, PITX3, CDON, MYOG, LMO1, TEAD4, FOXD1, PEG3, MAMSTR, NOG, EN1, EBF3, SOX11, PROX1, KLF14, MYCN, PAX7, MYOD1, LMX1B, IRF6, VGLL2, ZFPM1, MEG3, NOTCH3, FOXC1, BEX2, DLX2, DLX5, HPN, GATA3, GATA2, BARX2, NPAS3, WNT11, PRDM16, TBX20, TNNI2, CYTL1, MSX1, OTX1, NKX2-5, S…	650	1343	17911	1.88764	2.305e-05	5.01093e-07	4.60062e-07
GOTERM_BP_FAT	GO:0045893~positive regulation of transcription, DNA-templated	91	10.2709	7.19115e-09	CDKN1C, GLP1R, TOP2A, CITED1, ONECUT2, PTPRN, TRP63, BRCA1, MECOM, HEY1, SIX4, CDH1, SOX18, ZIC3, GPER1, MYB, CHEK1, ZIC1, SPX, SOX8, PITX3, CDON, MYOG, LMO1, TEAD4, FOXD1, PEG3, MAMSTR, NOG, EN1, EBF3, SOX11, PROX1, KLF14, MYCN, PAX7, MYOD1, LMX1B, IRF6, VGLL2, ZFPM1, MEG3, NOTCH3, FOXC1, BEX2, DLX2, DLX5, GATA3, GATA2, BARX2, NPAS3, WNT11, PRDM16, TBX20, TNNI2, CYTL1, MSX1, OTX1, NKX2-5, SLC38A…	650	1339	17911	1.8727	4.1715e-05	8.34318e-07	7.66002e-07
GOTERM_BP_FAT	GO:1903508~positive regulation of nucleic acid-templated transcription	91	10.2709	7.19115e-09	CDKN1C, GLP1R, TOP2A, CITED1, ONECUT2, PTPRN, TRP63, BRCA1, MECOM, HEY1, SIX4, CDH1, SOX18, ZIC3, GPER1, MYB, CHEK1, ZIC1, SPX, SOX8, PITX3, CDON, MYOG, LMO1, TEAD4, FOXD1, PEG3, MAMSTR, NOG, EN1, EBF3, SOX11, PROX1, KLF14, MYCN, PAX7, MYOD1, LMX1B, IRF6, VGLL2, ZFPM1, MEG3, NOTCH3, FOXC1, BEX2, DLX2, DLX5, GATA3, GATA2, BARX2, NPAS3, WNT11, PRDM16, TBX20, TNNI2, CYTL1, MSX1, OTX1, NKX2-5, SLC38A…	650	1339	17911	1.8727	4.1715e-05	8.34318e-07	7.66002e-07
GOTERM_BP_FAT	GO:0010557~positive regulation of macromolecule biosynthetic process	102	11.5124	9.69868e-09	TRP63, CDH1, SOX18, CHEK1, MYB, NEK2, SOX8, PITX3, CDON, LMO1, MAMSTR, EBF3, SOX11, MYCN, PRKCQ, LMX1B, ZFPM1, MEG3, NOTCH3, BEX2, DLX2, PARM1, DLX5, HPN, GATA3, GATA2, NPAS3, PRDM16, CYTL1, OTX1, NKX2-5, SLC38A3, ZFP462, ZBTB7C, TFAP2B, TGFB2, TFAP2C, BCL11B, VDR, IGF2, GDF2, HMGA2, FZD8, ESRRG, MLXIPL, TLX1, MYF6, MKX, FGFR4, VSX2, MYF5, CDKN1C, GLP1R, TOP2A, ONECUT2, CITED1, PTPRN, TNFRSF13C, …	650	1577	17911	1.78228	5.62605e-05	1.04189e-06	9.56577e-07
GOTERM_BP_FAT	GO:0010628~positive regulation of gene expression	108	12.1896	1.06597e-08	MYLK2, TRP63, RIMS2, CDH1, SOX18, CHEK1, MYB, SOX8, PITX3, CDON, LMO1, MAMSTR, EBF3, SOX11, ANK3, MYCN, LMX1B, ZFPM1, MEG3, NOTCH3, BEX2, DLX2, DLX5, HPN, GATA3, GATA2, NPAS3, CCNB1, PRDM16, HIST1H3G, HIST1H3H, CYTL1, OTX1, NKX2-5, SLC38A3, HIST1H3C, ZFP462, ZBTB7C, TFAP2B, TGFB2, TFAP2C, BCL11B, VDR, BCL11A, HIST1H4M, IGF2, GDF2, HMGA2, FZD8, ESRRG, MLXIPL, TLX1, MYF6, MKX, HIST1H4J, FGFR4, VSX2…	650	1708	17911	1.74238	6.18351e-05	1.09784e-06	1.00794e-06
GOTERM_BP_FAT	GO:0006357~regulation of transcription from RNA polymerase II promoter	111	12.5282	1.07872e-08	TRP63, CCND3, SOX18, CHEK1, MYB, SOX8, PITX3, CDON, LMO1, MAMSTR, EBF3, SOX11, MYCN, LMX1B, ZFPM1, DLX1, NOTCH3, BEX2, DLX2, DLX4, DLX5, FOXO6, GATA3, GATA2, NPAS3, PRDM16, CYTL1, OTX1, MSC, NKX2-5, SLC38A3, HIST1H3C, ZFP462, ZBTB7C, TFAP2B, TFAP2C, BCL11B, VDR, BCL11A, PLK1, IGF2, GDF2, HMGA2, FZD8, ESRRG, MLXIPL, TLX1, MKX, VSX2, MYF5, CDKN1C, GLP1R, TOP2A, ZCCHC12, ONECUT2, CITED1, PTPRN, BHLH…	650	1774	17911	1.72415	6.25746e-05	1.09784e-06	1.00794e-06
GOTERM_BP_FAT	GO:0051254~positive regulation of RNA metabolic process	93	10.4966	1.30646e-08	CDKN1C, GLP1R, TOP2A, CITED1, ONECUT2, PTPRN, TRP63, BRCA1, MECOM, HEY1, SIX4, CDH1, SOX18, ZIC3, GPER1, MYB, CHEK1, ZIC1, SPX, SOX8, PITX3, CDON, MYOG, LMO1, TEAD4, FOXD1, PEG3, MAMSTR, NOG, EN1, EBF3, SOX11, PROX1, KLF14, MYCN, PAX7, MYOD1, LMX1B, IRF6, VGLL2, ZFPM1, MEG3, NOTCH3, FOXC1, BEX2, DLX2, DLX5, HPN, GATA3, GATA2, BARX2, NPAS3, CCNB1, WNT11, PRDM16, TBX20, TNNI2, CYTL1, MSX1, OTX1, NK…	650	1397	17911	1.8344	7.57847e-05	1.24242e-06	1.14069e-06
GOTERM_BP_FAT	GO:0006366~transcription from RNA polymerase II promoter	107	12.0767	1.6183e-08	TRP63, HSF2BP, CCND3, SOX18, CHEK1, MYB, SOX8, PITX3, CDON, LMO1, MAMSTR, EBF3, SOX11, MYCN, LMX1B, ZFPM1, DLX1, NOTCH3, BEX2, DLX2, DLX4, DLX5, GATA3, GATA2, PRDM16, CYTL1, OTX1, MSC, NKX2-5, SLC38A3, HIST1H3C, ZFP462, ZBTB7C, TFAP2B, TFAP2C, BCL11B, VDR, BCL11A, PLK1, IGF2, GDF2, HMGA2, FZD8, ESRRG, MLXIPL, TLX1, MKX, VSX2, MYF5, CDKN1C, GLP1R, TOP2A, ZCCHC12, ONECUT2, PTPRN, BHLHE41, NRARP, VL…	650	1700	17911	1.73437	9.38733e-05	1.49012e-06	1.36811e-06
GOTERM_BP_FAT	GO:0045892~negative regulation of transcription, DNA-templated	77	8.69074	1.55711e-06	CDKN1C, CITED1, BHLHE41, TRP63, NRARP, BRCA1, VLDLR, CCND3, MECOM, HEY1, SIX4, SOX18, MYB, HIST1H2AE, ANKRD1, HIST1H2AG, SOX8, HIST1H2AB, LMO1, DUSP5, HELLS, HIST1H2AO, HIST1H2AN, FOXD1, PEG3, HIST1H2AK, NOG, EN1, SOX11, PROX1, HIST1H2AP, ZFP819, DEPDC1A, BIRC5, ZFPM1, GM4275, MEG3, DLX1, NOTCH3, DLX2, DLX4, UHRF1, GATA3, GATA2, LRP8, BARX2, AURKB, TCEAL7, FOXS1, WNT11, PRDM16, TBX20, SMYD1, HIST…	650	1207	17911	1.75788	0.00899212	8.60266e-05	7.89825e-05
GOTERM_BP_FAT	GO:1903507~negative regulation of nucleic acid-templated transcription	77	8.69074	2.47516e-06	CDKN1C, CITED1, BHLHE41, TRP63, NRARP, BRCA1, VLDLR, CCND3, MECOM, HEY1, SIX4, SOX18, MYB, HIST1H2AE, ANKRD1, HIST1H2AG, SOX8, HIST1H2AB, LMO1, DUSP5, HELLS, HIST1H2AO, HIST1H2AN, FOXD1, PEG3, HIST1H2AK, NOG, EN1, SOX11, PROX1, HIST1H2AP, ZFP819, DEPDC1A, BIRC5, ZFPM1, GM4275, MEG3, DLX1, NOTCH3, DLX2, DLX4, UHRF1, GATA3, GATA2, LRP8, BARX2, AURKB, TCEAL7, FOXS1, WNT11, PRDM16, TBX20, SMYD1, HIST…	650	1222	17911	1.7363	0.0142558	0.000130531	0.000119843
GOTERM_BP_FAT	GO:1902679~negative regulation of RNA biosynthetic process	77	8.69074	3.93105e-06	CDKN1C, CITED1, BHLHE41, TRP63, NRARP, BRCA1, VLDLR, CCND3, MECOM, HEY1, SIX4, SOX18, MYB, HIST1H2AE, ANKRD1, HIST1H2AG, SOX8, HIST1H2AB, LMO1, DUSP5, HELLS, HIST1H2AO, HIST1H2AN, FOXD1, PEG3, HIST1H2AK, NOG, EN1, SOX11, PROX1, HIST1H2AP, ZFP819, DEPDC1A, BIRC5, ZFPM1, GM4275, MEG3, DLX1, NOTCH3, DLX2, DLX4, UHRF1, GATA3, GATA2, LRP8, BARX2, AURKB, TCEAL7, FOXS1, WNT11, PRDM16, TBX20, SMYD1, HIST…	650	1237	17911	1.71525	0.022546	0.000194906	0.000178947
GOTERM_BP_FAT	GO:0051253~negative regulation of RNA metabolic process	77	8.69074	1.44315e-05	CDKN1C, CITED1, BHLHE41, TRP63, NRARP, BRCA1, VLDLR, CCND3, MECOM, HEY1, SIX4, SOX18, MYB, HIST1H2AE, ANKRD1, HIST1H2AG, SOX8, HIST1H2AB, LMO1, DUSP5, HELLS, HIST1H2AO, HIST1H2AN, FOXD1, PEG3, HIST1H2AK, NOG, EN1, SOX11, PROX1, HIST1H2AP, ZFP819, DEPDC1A, BIRC5, ZFPM1, GM4275, MEG3, DLX1, NOTCH3, DLX2, DLX4, UHRF1, GATA3, GATA2, LRP8, BARX2, AURKB, TCEAL7, FOXS1, WNT11, PRDM16, TBX20, SMYD1, HIST…	650	1283	17911	1.65375	0.0803092	0.000589557	0.000541283
GOTERM_BP_FAT	GO:0045934~negative regulation of nucleobase-containing compound metabolic process	83	9.36795	1.49204e-05	CDKN1C, ANKLE1, CITED1, BHLHE41, TRP63, NRARP, BRCA1, VLDLR, CCND3, MECOM, HEY1, SIX4, SOX18, GPER1, MYB, CHEK1, HIST1H2AE, ANKRD1, HIST1H2AG, SOX8, HIST1H2AB, MYOG, LMO1, DUSP5, HELLS, HIST1H2AO, HIST1H2AN, FOXD1, PEG3, HIST1H2AK, NOG, EN1, SOX11, PROX1, HIST1H2AP, ZFP819, DEPDC1A, BIRC5, ZFPM1, GM4275, MEG3, DLX1, NOTCH3, PIF1, DLX2, DLX4, UHRF1, GATA3, GATA2, LRP8, BARX2, AURKB, TCEAL7, FOXS1,…	650	1417	17911	1.61404	0.0829141	0.000605269	0.000555708
GOTERM_BP_FAT	GO:0019219~regulation of nucleobase-containing compound metabolic process	188	21.219	1.58858e-05	ANKLE1, SCT, TRP63, KLHL31, CCND3, CDH1, SOX18, CHEK1, MYB, HIST1H2AE, DPF3, NEK2, HIST1H2AG, SOX8, HOXA4, PITX3, HIST1H2AB, CDON, LMO1, ZFP612, HIST1H2AO, SRRM4, HIST1H2AN, ZFP979, MAMSTR, IGFBP3, HIST1H2AK, EBF3, SOX11, ESCO2, HIST1H2AP, MYCL, DEPDC1A, MYCN, PRKCQ, LMX1B, ZFPM1, MEG3, DLX1, NOTCH3, PIF1, BEX2, ZFP984, DLX2, PARM1, DLX3, DLX4, DLX5, IGSF1, HPN, FOXO6, GATA3, GATA2, NKAPL, NPAS3,…	650	3924	17911	1.32019	0.0880355	0.000632425	0.00058064
GOTERM_BP_FAT	GO:0006351~transcription, DNA-templated	155	17.4944	2.3087e-05	TRP63, HSF2BP, KLHL31, CCND3, CDH1, SOX18, CHEK1, MYB, HIST1H2AE, DPF3, HIST1H2AG, SOX8, HOXA4, PITX3, HIST1H2AB, CDON, LMO1, HIST1H2AO, HIST1H2AN, MAMSTR, HIST1H2AK, EBF3, SOX11, HIST1H2AP, DEPDC1A, MYCN, PRKCQ, LMX1B, ZFPM1, MEG3, DLX1, NOTCH3, BEX2, DLX2, DLX4, DLX5, FOXO6, GATA3, GATA2, NKAPL, NPAS3, SEC14L2, PRDM16, HOXC4, HIST1H3G, SMYD1, HIST1H3H, CYTL1, OTX1, MSC, NKX2-5, SLC38A3, HIST1H3…	650	3129	17911	1.365	0.125348	0.000875342	0.000803667
GOTERM_BP_FAT	GO:2000113~negative regulation of cellular macromolecule biosynthetic process	83	9.36795	2.8813e-05	CDKN1C, CITED1, BHLHE41, TRP63, NRARP, BRCA1, VLDLR, CCND3, MECOM, HEY1, SIX4, SOX18, MYB, CHEK1, HIST1H2AE, ANKRD1, HIST1H2AG, SOX8, HIST1H2AB, LMO1, DUSP5, HELLS, HIST1H2AO, HIST1H2AN, FOXD1, IGFBP5, PEG3, HIST1H2AK, NOG, EN1, SOX11, PROX1, HIST1H2AP, ZFP819, DEPDC1A, BIRC5, ZFPM1, GM4275, MEG3, DLX1, NOTCH3, PIF1, DLX2, DLX4, UHRF1, GATA3, GATA2, LRP8, BARX2, AURKB, TCEAL7, FOXS1, WNT11, PRDM1…	650	1443	17911	1.58496	0.153925	0.00102543	0.000941461
GOTERM_BP_FAT	GO:0010629~negative regulation of gene expression	91	10.2709	3.19558e-05	CDKN1C, CITED1, SERPINE2, BHLHE41, TRP63, NRARP, BRCA1, VLDLR, CCND3, MECOM, HEY1, SIX4, CDH1, SOX18, GPER1, MYB, HIST1H2AE, ANKRD1, HIST1H2AG, SOX8, HIST1H2AB, LMO1, DUSP5, HELLS, HIST1H2AO, HIST1H2AN, FOXD1, IGFBP5, PEG3, HIST1H2AK, NOG, EN1, SOX11, PROX1, HIST1H2AP, ZFP819, MYCN, DEPDC1A, BIRC5, GAS1, ZFPM1, GM4275, OPRD1, MEG3, DLX1, NOTCH3, DLX2, PCX, DLX4, UHRF1, GATA3, GATA2, LRP8, BARX2, …	650	1628	17911	1.54026	0.16921	0.00111713	0.00102565
GOTERM_BP_FAT	GO:0051171~regulation of nitrogen compound metabolic process	198	22.3476	3.22035e-05	ANKLE1, SCT, SOX18, CHEK1, MYB, DPF3, SOX8, HOXA4, CDON, ZFP612, SRRM4, ZFP979, SOX11, EBF3, ESCO2, DEPDC1A, PRKCQ, ZFPM1, MEG3, PIF1, ZFP984, BEX2, IGSF1, HPN, GATA3, GATA2, SEC14L2, FIGNL1, PRDM16, HOXC4, HIST1H3G, HIST1H3H, NKX2-5, HIST1H3C, ZBTB7C, BCL11B, BCL11A, HIST1H4M, PLK1, IGF2, GDF2, FZD8, H19, HIST1H4J, MKX, VSX2, CDKN1C, TOP2A, ZCCHC12, CITED1, PTPRN, BHLHE41, VLDLR, BRCA1, SMPD3, T…	650	4221	17911	1.29258	0.170403	0.00111864	0.00102704
GOTERM_BP_FAT	GO:0010558~negative regulation of macromolecule biosynthetic process	84	9.48081	7.43819e-05	CDKN1C, CITED1, BHLHE41, TRP63, NRARP, BRCA1, VLDLR, CCND3, MECOM, HEY1, SIX4, SOX18, MYB, CHEK1, HIST1H2AE, ANKRD1, HIST1H2AG, SOX8, HIST1H2AB, LMO1, DUSP5, HELLS, HIST1H2AO, HIST1H2AN, FOXD1, IGFBP5, PEG3, HIST1H2AK, NOG, EN1, SOX11, PROX1, HIST1H2AP, ZFP819, DEPDC1A, ADORA2B, BIRC5, ZFPM1, GM4275, MEG3, DLX1, NOTCH3, PIF1, DLX2, DLX4, UHRF1, GATA3, GATA2, LRP8, BARX2, AURKB, TCEAL7, FOXS1, WNT…	650	1506	17911	1.53695	0.35047	0.00228301	0.00209607
GOTERM_BP_FAT	GO:2001141~regulation of RNA biosynthetic process	165	18.623	8.73218e-05	TRP63, KLHL31, CCND3, CDH1, SOX18, CHEK1, MYB, HIST1H2AE, DPF3, HIST1H2AG, SOX8, HOXA4, PITX3, HIST1H2AB, CDON, LMO1, ZFP612, HIST1H2AO, HIST1H2AN, ZFP979, MAMSTR, HIST1H2AK, EBF3, SOX11, HIST1H2AP, MYCL, DEPDC1A, MYCN, PRKCQ, LMX1B, ZFPM1, MEG3, DLX1, NOTCH3, BEX2, ZFP984, DLX2, DLX3, DLX4, DLX5, IGSF1, HPN, FOXO6, GATA3, GATA2, NKAPL, NPAS3, SEC14L2, PRDM16, HOXC4, HIST1H3G, SMYD1, USP51, HIST1…	650	3458	17911	1.31482	0.397445	0.0026111	0.0023973
GOTERM_BP_FAT	GO:0006355~regulation of transcription, DNA-templated	164	18.5102	0.000113091	TRP63, KLHL31, CCND3, CDH1, SOX18, CHEK1, MYB, HIST1H2AE, DPF3, HIST1H2AG, SOX8, HOXA4, PITX3, HIST1H2AB, CDON, LMO1, ZFP612, HIST1H2AO, HIST1H2AN, ZFP979, MAMSTR, HIST1H2AK, EBF3, SOX11, HIST1H2AP, MYCL, DEPDC1A, MYCN, PRKCQ, LMX1B, ZFPM1, MEG3, DLX1, NOTCH3, BEX2, ZFP984, DLX2, DLX3, DLX4, DLX5, IGSF1, FOXO6, GATA3, GATA2, NKAPL, NPAS3, SEC14L2, PRDM16, HOXC4, HIST1H3G, SMYD1, USP51, HIST1H3H, …	650	3449	17911	1.31026	0.481118	0.00312521	0.00286931
GOTERM_BP_FAT	GO:1903506~regulation of nucleic acid-templated transcription	164	18.5102	0.000113939	TRP63, KLHL31, CCND3, CDH1, SOX18, CHEK1, MYB, HIST1H2AE, DPF3, HIST1H2AG, SOX8, HOXA4, PITX3, HIST1H2AB, CDON, LMO1, ZFP612, HIST1H2AO, HIST1H2AN, ZFP979, MAMSTR, HIST1H2AK, EBF3, SOX11, HIST1H2AP, MYCL, DEPDC1A, MYCN, PRKCQ, LMX1B, ZFPM1, MEG3, DLX1, NOTCH3, BEX2, ZFP984, DLX2, DLX3, DLX4, DLX5, IGSF1, FOXO6, GATA3, GATA2, NKAPL, NPAS3, SEC14L2, PRDM16, HOXC4, HIST1H3G, SMYD1, USP51, HIST1H3H, …	650	3452	17911	1.30912	0.483664	0.00312521	0.00286931
GOTERM_BP_FAT	GO:0009890~negative regulation of biosynthetic process	87	9.81941	0.000115567	CDKN1C, CITED1, BHLHE41, TRP63, NRARP, BRCA1, VLDLR, C1QTNF3, CCND3, MECOM, HEY1, SIX4, SOX18, GPER1, MYB, CHEK1, HIST1H2AE, ANKRD1, HIST1H2AG, SOX8, HIST1H2AB, LMO1, DUSP5, HELLS, HIST1H2AO, HIST1H2AN, FOXD1, IGFBP5, PEG3, HIST1H2AK, NOG, EN1, SOX11, PROX1, HIST1H2AP, ZFP819, DEPDC1A, ADORA2B, BIRC5, ZFPM1, GM4275, MEG3, DLX1, NOTCH3, PIF1, DLX2, DLX4, UHRF1, GATA3, GATA2, LRP8, BARX2, AURKB, TC…	650	1595	17911	1.50302	0.488519	0.00313274	0.00287622
GOTERM_BP_FAT	GO:0031327~negative regulation of cellular biosynthetic process	85	9.59368	0.000158623	CDKN1C, CITED1, BHLHE41, TRP63, NRARP, BRCA1, VLDLR, C1QTNF3, CCND3, MECOM, HEY1, SIX4, SOX18, MYB, CHEK1, HIST1H2AE, ANKRD1, HIST1H2AG, SOX8, HIST1H2AB, LMO1, DUSP5, HELLS, HIST1H2AO, HIST1H2AN, FOXD1, IGFBP5, PEG3, HIST1H2AK, NOG, EN1, SOX11, PROX1, HIST1H2AP, ZFP819, DEPDC1A, BIRC5, ZFPM1, GM4275, MEG3, DLX1, NOTCH3, PIF1, DLX2, DLX4, UHRF1, GATA3, GATA2, LRP8, BARX2, AURKB, TCEAL7, FOXS1, WNT…	650	1564	17911	1.49758	0.601578	0.00414491	0.00380551
GOTERM_BP_FAT	GO:0051252~regulation of RNA metabolic process	168	18.9616	0.000159495	TRP63, KLHL31, CCND3, CDH1, SOX18, CHEK1, MYB, HIST1H2AE, DPF3, HIST1H2AG, SOX8, HOXA4, PITX3, HIST1H2AB, CDON, LMO1, ZFP612, HIST1H2AO, SRRM4, HIST1H2AN, ZFP979, MAMSTR, HIST1H2AK, EBF3, SOX11, HIST1H2AP, MYCL, DEPDC1A, MYCN, PRKCQ, LMX1B, ZFPM1, MEG3, DLX1, NOTCH3, BEX2, ZFP984, DLX2, DLX3, DLX4, DLX5, IGSF1, HPN, FOXO6, GATA3, GATA2, NKAPL, NPAS3, SEC14L2, CCNB1, PRDM16, HOXC4, HIST1H3G, SMYD1…	650	3575	17911	1.29491	0.603588	0.00414901	0.00380928
GOTERM_BP_FAT	GO:0010556~regulation of macromolecule biosynthetic process	183	20.6546	0.000191821	TRP63, KLHL31, CCND3, CDH1, SOX18, CHEK1, MYB, HIST1H2AE, DPF3, NEK2, HIST1H2AG, SOX8, HOXA4, PITX3, HIST1H2AB, CDON, LMO1, ZFP612, HIST1H2AO, HIST1H2AN, ZFP979, IGFBP5, MAMSTR, HIST1H2AK, EBF3, SOX11, ESCO2, HIST1H2AP, MYCL, DEPDC1A, MYCN, PRKCQ, LMX1B, ZFPM1, MEG3, DLX1, NOTCH3, PIF1, BEX2, ZFP984, DLX2, PARM1, DLX3, DLX4, DLX5, IGSF1, HPN, FOXO6, GATA3, GATA2, NKAPL, NPAS3, SEC14L2, PRDM16, HO…	650	3966	17911	1.27147	0.671383	0.00483807	0.00444191
GOTERM_BP_FAT	GO:0032774~RNA biosynthetic process	167	18.8488	0.00020046	TRP63, HSF2BP, KLHL31, CCND3, CDH1, SOX18, CHEK1, MYB, HIST1H2AE, DPF3, HIST1H2AG, SOX8, HOXA4, PITX3, HIST1H2AB, CDON, LMO1, ZFP612, HIST1H2AO, HIST1H2AN, ZFP979, MAMSTR, HIST1H2AK, EBF3, SOX11, HIST1H2AP, MYCL, DEPDC1A, MYCN, PRKCQ, LMX1B, ZFPM1, MEG3, DLX1, NOTCH3, BEX2, ZFP984, DLX2, DLX3, DLX4, DLX5, IGSF1, HPN, FOXO6, GATA3, GATA2, NKAPL, NPAS3, SEC14L2, PRDM16, HOXC4, HIST1H3G, SMYD1, USP5…	650	3565	17911	1.29081	0.687449	0.00503407	0.00462187
GOTERM_BP_FAT	GO:0031324~negative regulation of cellular metabolic process	119	13.4312	0.000203205	ANKLE1, SERPINE2, HP, TRP63, CCND3, RPS6KA6, CDH1, SOX18, CHEK1, MYB, HIST1H2AE, HIST1H2AG, SOX8, HIST1H2AB, LMO1, PPP1R16B, HIST1H2AO, HIST1H2AN, IGFBP5, IGFBP3, HIST1H2AK, BTN1A1, SOX11, HIST1H2AP, DEPDC1A, MYCN, ZFPM1, MEG3, DLX1, NOTCH3, PIF1, DLX2, DLX4, HPN, GATA3, GATA2, PKMYT1, CCNB1, FLRT3, PRDM16, CHAD, HIST1H3G, SMYD1, HIST1H3H, MSC, NKX2-5, HIST1H3C, TMEM132D, PPP1R26, TMEM132C, TFAP2…	650	2380	17911	1.37777	0.692387	0.00505919	0.00464493
GOTERM_BP_FAT	GO:0034654~nucleobase-containing compound biosynthetic process	182	20.5418	0.000223984	SCT, TRP63, HSF2BP, KLHL31, CCND3, CDH1, SOX18, CHEK1, MYB, HIST1H2AE, DPF3, NEK2, HIST1H2AG, SOX8, HOXA4, PITX3, HIST1H2AB, CDON, LMO1, ZFP612, HIST1H2AO, HIST1H2AN, ZFP979, MAMSTR, HIST1H2AK, EBF3, SOX11, HIST1H2AP, MYCL, DEPDC1A, MYCN, PRKCQ, LMX1B, ZFPM1, MEG3, DLX1, NOTCH3, PIF1, BEX2, ZFP984, DLX2, PARM1, DLX3, DLX4, DLX5, IGSF1, HPN, FOXO6, GATA3, GATA2, NKAPL, NPAS3, SEC14L2, PRDM16, HOXC…	650	3952	17911	1.269	0.727325	0.0054824	0.00503349
GOTERM_BP_FAT	GO:0097659~nucleic acid-templated transcription	166	18.7359	0.000228323	TRP63, HSF2BP, KLHL31, CCND3, CDH1, SOX18, CHEK1, MYB, HIST1H2AE, DPF3, HIST1H2AG, SOX8, HOXA4, PITX3, HIST1H2AB, CDON, LMO1, ZFP612, HIST1H2AO, HIST1H2AN, ZFP979, MAMSTR, HIST1H2AK, EBF3, SOX11, HIST1H2AP, MYCL, DEPDC1A, MYCN, PRKCQ, LMX1B, ZFPM1, MEG3, DLX1, NOTCH3, BEX2, ZFP984, DLX2, DLX3, DLX4, DLX5, IGSF1, FOXO6, GATA3, GATA2, NKAPL, NPAS3, SEC14L2, PRDM16, HOXC4, HIST1H3G, SMYD1, USP51, HI…	650	3548	17911	1.28923	0.734106	0.00556514	0.00510946
GOTERM_BP_FAT	GO:0051172~negative regulation of nitrogen compound metabolic process	86	9.70655	0.000231934	CDKN1C, ANKLE1, CITED1, BHLHE41, TRP63, NRARP, BRCA1, VLDLR, CCND3, MECOM, HEY1, SIX4, SOX18, GPER1, MYB, CHEK1, HIST1H2AE, ANKRD1, HIST1H2AG, SOX8, HIST1H2AB, MYOG, LMO1, DUSP5, HELLS, HIST1H2AO, HIST1H2AN, FOXD1, IGFBP5, PEG3, HIST1H2AK, NOG, EN1, SOX11, PROX1, HIST1H2AP, ZFP819, DEPDC1A, BIRC5, ZFPM1, GM4275, MEG3, DLX1, NOTCH3, PIF1, DLX2, DLX4, UHRF1, GATA3, GATA2, LRP8, BARX2, AURKB, TCEAL7…	650	1605	17911	1.47649	0.739618	0.0056295	0.00516854
GOTERM_BP_FAT	GO:0019438~aromatic compound biosynthetic process	184	20.7675	0.000299146	SCT, TRP63, HSF2BP, KLHL31, CCND3, CDH1, SOX18, CHEK1, MYB, HIST1H2AE, DPF3, NEK2, HIST1H2AG, SOX8, HOXA4, PITX3, HIST1H2AB, CDON, LMO1, ZFP612, HIST1H2AO, HIST1H2AN, ZFP979, MAMSTR, HIST1H2AK, EBF3, SOX11, HIST1H2AP, MYCL, DEPDC1A, MYCN, PRKCQ, LMX1B, ZFPM1, MEG3, DLX1, NOTCH3, PIF1, BEX2, ZFP984, DLX2, PARM1, DLX3, DLX4, DLX5, IGSF1, HPN, FOXO6, GATA3, GATA2, NKAPL, NPAS3, SPTA1, SEC14L2, PRDM1…	650	4025	17911	1.25967	0.823707	0.00699736	0.0064244
GOTERM_BP_FAT	GO:0009892~negative regulation of metabolic process	126	14.2212	0.000320398	ANKLE1, SERPINE2, HP, TRP63, CCND3, RPS6KA6, CDH1, SOX18, CHEK1, MYB, ADORA1, HIST1H2AE, HIST1H2AG, SOX8, HIST1H2AB, LMO1, PPP1R16B, HIST1H2AO, HIST1H2AN, IGFBP5, IGFBP3, HIST1H2AK, BTN1A1, SOX11, HIST1H2AP, DEPDC1A, MYCN, ZFPM1, MEG3, DLX1, NOTCH3, PIF1, DLX2, DLX4, HPN, GATA3, GATA2, PKMYT1, CCNB1, FLRT3, PRDM16, CHAD, HIST1H3G, SMYD1, HIST1H3H, MSC, NKX2-5, HIST1H3C, TMEM132D, PPP1R26, TMEM132…	650	2579	17911	1.34625	0.84416	0.00728874	0.00669192
GOTERM_BP_FAT	GO:0018130~heterocycle biosynthetic process	183	20.6546	0.000349691	SCT, TRP63, HSF2BP, KLHL31, CCND3, CDH1, SOX18, CHEK1, MYB, HIST1H2AE, DPF3, NEK2, HIST1H2AG, SOX8, HOXA4, PITX3, HIST1H2AB, CDON, LMO1, ZFP612, HIST1H2AO, HIST1H2AN, ZFP979, MAMSTR, HIST1H2AK, EBF3, SOX11, HIST1H2AP, MYCL, DEPDC1A, MYCN, PRKCQ, LMX1B, ZFPM1, MEG3, DLX1, NOTCH3, PIF1, BEX2, ZFP984, DLX2, PARM1, DLX3, DLX4, DLX5, IGSF1, HPN, FOXO6, GATA3, GATA2, NKAPL, NPAS3, SPTA1, SEC14L2, PRDM1…	650	4009	17911	1.25783	0.868522	0.00786264	0.00721882
GOTERM_BP_FAT	GO:0000122~negative regulation of transcription from RNA polymerase II promoter	47	5.30474	0.000357011	CDKN1C, DLX1, NOTCH3, DLX2, DLX4, UHRF1, BHLHE41, TRP63, NRARP, VLDLR, GATA3, GATA2, LRP8, BARX2, AURKB, CCND3, HEY1, SOX18, MYB, PRDM16, TBX20, ANKRD1, MSX1, MSC, NKX2-5, HIST1H3C, E2F7, E2F8, TBX1, LMO1, TFAP2B, PRRX1, PEG3, VDR, BCL11A, PLK1, NOG, HMGA2, FZD8, EN1, FOXJ1, SOX11, PROX1, MLXIPL, MKX, ZFPM1, GM4275	650	750	17911	1.7268	0.873989	0.00799621	0.00734146
GOTERM_BP_FAT	GO:2000112~regulation of cellular macromolecule biosynthetic process	177	19.9774	0.000432498	TRP63, KLHL31, CCND3, CDH1, SOX18, CHEK1, MYB, HIST1H2AE, DPF3, NEK2, HIST1H2AG, SOX8, HOXA4, PITX3, HIST1H2AB, CDON, LMO1, ZFP612, HIST1H2AO, HIST1H2AN, ZFP979, IGFBP5, MAMSTR, HIST1H2AK, EBF3, SOX11, ESCO2, HIST1H2AP, MYCL, DEPDC1A, MYCN, PRKCQ, LMX1B, ZFPM1, MEG3, DLX1, NOTCH3, PIF1, BEX2, ZFP984, DLX2, PARM1, DLX3, DLX4, DLX5, IGSF1, FOXO6, GATA3, GATA2, NKAPL, NPAS3, SEC14L2, PRDM16, HOXC4, …	650	3875	17911	1.25866	0.918688	0.00925801	0.00849994
GOTERM_BP_FAT	GO:0010468~regulation of gene expression	192	21.6704	0.000503686	MYLK2, SERPINE2, TRP63, KLHL31, RIMS2, CCND3, CDH1, SOX18, CHEK1, MYB, HIST1H2AE, DPF3, HIST1H2AG, SOX8, HOXA4, PITX3, HIST1H2AB, CDON, LMO1, ZFP612, HIST1H2AO, SRRM4, HIST1H2AN, ZFP979, IGFBP5, MAMSTR, HIST1H2AK, EBF3, SOX11, ANK3, ATP1B1, HIST1H2AP, MYCL, DEPDC1A, MYCN, PRKCQ, LMX1B, ZFPM1, MEG3, DLX1, NOTCH3, BEX2, ZFP984, DLX2, DLX3, DLX4, DLX5, IGSF1, HPN, FOXO6, GATA3, GATA2, NKAPL, NPAS3, …	650	4268	17911	1.2396	0.946207	0.0103982	0.00954673
GOTERM_BP_FAT	GO:0010605~negative regulation of macromolecule metabolic process	113	12.754	0.00180033	ANKLE1, SERPINE2, TRP63, CCND3, RPS6KA6, CDH1, SOX18, CHEK1, MYB, HIST1H2AE, HIST1H2AG, SOX8, HIST1H2AB, LMO1, PPP1R16B, HIST1H2AO, HIST1H2AN, IGFBP5, IGFBP3, HIST1H2AK, SOX11, HIST1H2AP, DEPDC1A, MYCN, ZFPM1, MEG3, DLX1, NOTCH3, PIF1, DLX2, DLX4, GATA3, GATA2, CCNB1, FLRT3, PRDM16, CHAD, HIST1H3G, SMYD1, HIST1H3H, MSC, NKX2-5, HIST1H3C, TFAP2B, TGFB2, UBE2C, VDR, BCL11A, HIST1H4M, PLK1, GDF2, HM…	650	2372	17911	1.31271	0.999971	0.0277022	0.0254339
GOTERM_BP_FAT	GO:0034645~cellular macromolecule biosynthetic process	199	22.4605	0.0192033	SEC1, TONSL, HSF2BP, HS6ST2, SOX18, CHEK1, MYB, DPF3, SOX8, HOXA4, CDON, ZFP612, ZFP979, SOX11, EBF3, ESCO2, DEPDC1A, PRKCQ, ZFPM1, A3GALT2, MEG3, PIF1, ZFP984, BEX2, IGSF1, GATA3, GATA2, ART1, SEC14L2, PRDM16, HOXC4, HIST1H3G, ST3GAL5, HIST1H3H, NKX2-5, HIST1H3C, ZBTB7C, BCL11B, BCL11A, ST8SIA1, ST8SIA2, HIST1H4M, PLK1, IGF2, GDF2, FZD8, HIST1H4J, MKX, ITM2A, VSX2, CDKN1C, TOP2A, ZCCHC12, CITED1…	650	4810	17911	1.14003	1	0.175431	0.161066
GOTERM_BP_FAT	GO:0016070~RNA metabolic process	173	19.526	0.0866053	TRP63, HSF2BP, KLHL31, CCND3, CDH1, SOX18, CHEK1, MYB, HIST1H2AE, DPF3, HIST1H2AG, SOX8, HOXA4, PITX3, HIST1H2AB, CDON, LMO1, ZFP612, HIST1H2AO, SRRM4, HIST1H2AN, ZFP979, MAMSTR, HIST1H2AK, EBF3, SOX11, HIST1H2AP, MYCL, DEPDC1A, MYCN, PRKCQ, LMX1B, ZFPM1, MEG3, DLX1, NOTCH3, BEX2, ZFP984, DLX2, DLX3, DLX4, DLX5, IGSF1, HPN, FOXO6, GATA3, GATA2, NKAPL, NPAS3, SEC14L2, CCNB1, PRDM16, HOXC4, HIST1H3…	650	4331	17911	1.10069	1	0.499898	0.458965
GOTERM_BP_FAT	GO:0010467~gene expression	192	21.6704	0.446963	MYLK2, SERPINE2, TRP63, HSF2BP, KLHL31, RIMS2, CCND3, CDH1, SOX18, CHEK1, MYB, HIST1H2AE, DPF3, HIST1H2AG, SOX8, HOXA4, PITX3, HIST1H2AB, CDON, LMO1, ZFP612, HIST1H2AO, SRRM4, HIST1H2AN, ZFP979, IGFBP5, MAMSTR, HIST1H2AK, EBF3, SOX11, ANK3, HIST1H2AP, MYCL, DEPDC1A, MYCN, PRKCQ, LMX1B, ZFPM1, MEG3, DLX1, NOTCH3, BEX2, ZFP984, DLX2, DLX3, DLX4, DLX5, IGSF1, HPN, FOXO6, GATA3, GATA2, NKAPL, NPAS3, …	650	5224	17911	1.01276	1	1	0.918276
Annotation Cluster 9	Enrichment Score: 5.070759632885052
Category	Term	Count	%	PValue	Genes	List Total	Pop Hits	Pop Total	Fold Enrichment	Bonferroni	Benjamini	FDR
GOTERM_BP_FAT	GO:0060284~regulation of cell development	75	8.46501	4.55643e-09	SEMA5B, DRAXIN, CITED1, SERPINE2, KNDC1, VLDLR, PPP1R9A, MYLK3, CDC20, RIMS2, CDH2, HEY1, CDH1, GPER1, ANKRD1, SOX8, PITX3, CDON, TRIM67, SEMA6B, MYOG, ITGA3, NOG, ISLR2, SOX11, PROX1, ADRA2C, F2, CIT, MYCL, MYCN, MYOD1, MEG3, DLX1, NOTCH3, SEMA7A, DLX2, BEX1, SLC45A3, SEMA3D, HPN, SEZ6, SEMA3G, FOXO6, PTN, GATA3, GATA2, LRP8, AURKA, BRINP1, CNR1, P2RY2, TBX20, SPP1, HOXC4, S1PR3, ECT2, NKX2-5, N…	650	1006	17911	2.05433	2.64315e-05	5.50664e-07	5.05574e-07
GOTERM_BP_FAT	GO:0050767~regulation of neurogenesis	61	6.88488	2.02369e-07	SEMA5B, DRAXIN, SERPINE2, KNDC1, VLDLR, PPP1R9A, CDC20, RIMS2, CDH2, HEY1, CDH1, GPER1, ANKRD1, SOX8, PITX3, CDON, TRIM67, SEMA6B, ITGA3, NOG, ISLR2, SOX11, PROX1, ADRA2C, F2, CIT, MYCL, MYCN, DLX1, NOTCH3, SEMA7A, DLX2, BEX1, SLC45A3, SEMA3D, SEZ6, SEMA3G, FOXO6, PTN, GATA3, GATA2, LRP8, BRINP1, CNR1, P2RY2, SPP1, ECT2, NKX2-5, NTRK2, FZD3, BCL11B, PRRX1, BCL11A, HMGA2, LBX1, PTPRD, HEYL, CD24A,…	650	824	17911	2.0399	0.00117325	1.36505e-05	1.25328e-05
GOTERM_BP_FAT	GO:0051093~negative regulation of developmental process	56	6.32054	1.94309e-05	SEMA5B, DRAXIN, CITED1, BHLHE41, TRP63, NRARP, LFNG, RPS6KA6, HEY1, SIX4, SOX8, PITX3, SEMA6B, IGFBP5, NOG, SOX11, F2, CIT, MYCN, ZFPM1, EPHA2, MEG3, DLX1, NOTCH3, FOXC1, DLX2, BEX1, SEMA3D, HPN, SEZ6, SEMA3G, PTN, GATA3, GATA2, BRINP1, PRDM16, CHAD, SPP1, S1PR3, MSX1, NKX2-5, FZD3, TGFB2, BCL11A, CMTM5, HIST1H4M, HMGA2, FOXJ1, LBX1, MAPK11, CD24A, H19, MKX, HIST1H4J, MIXL1, CDK5R1	650	845	17911	1.82616	0.106599	0.000747489	0.000686282
GOTERM_BP_FAT	GO:0051241~negative regulation of multicellular organismal process	70	7.90068	3.00397e-05	SEMA5B, DRAXIN, CITED1, SERPINE2, SCT, TRP63, ATP2A1, NRARP, AQP4, LFNG, C1QTNF3, RPS6KA6, HEY1, SIX4, ADORA1, SPX, SOX8, PITX3, SEMA6B, IGFBP5, BTN1A1, NOG, SOX11, ADRA2C, F2, CIT, GFRA4, MYCN, ADORA2B, TNNT1, ZFPM1, EPHA2, MEG3, DLX1, NOTCH3, FOXC1, DLX2, BEX1, SEMA3D, HPN, SEZ6, SEMA3G, PTN, GATA3, GATA2, BRINP1, WNT11, P2RY2, PRDM16, CHAD, SPP1, GDF10, FZD3, TGFB2, BCL11A, HIST1H4M, GDF2, HMG…	650	1157	17911	1.66714	0.159924	0.00106256	0.000975557
GOTERM_BP_FAT	GO:0045596~negative regulation of cell differentiation	52	5.86907	3.54361e-05	SEMA5B, DRAXIN, CITED1, BHLHE41, TRP63, NRARP, HEY1, SIX4, GPER1, SOSTDC1, SOX8, PITX3, SEMA6B, IGFBP5, NOG, SOX11, F2, CIT, MYCN, ZFPM1, DLX1, NOTCH3, DLX2, BEX1, SEMA3D, HPN, SEZ6, SEMA3G, PTN, GATA3, GATA2, BRINP1, PRDM16, SPP1, S1PR3, MSX1, NKX2-5, TBX1, GDF10, TGFB2, BCL11A, CMTM5, HIST1H4M, HMGA2, FOXJ1, LBX1, DLK1, CD24A, MKX, HIST1H4J, MIXL1, CDK5R1	650	781	17911	1.83467	0.185816	0.00120921	0.00111019
GOTERM_BP_FAT	GO:0010721~negative regulation of cell development	30	3.386	5.66056e-05	SEMA5B, DLX1, NOTCH3, DRAXIN, DLX2, BEX1, CITED1, SEMA3D, HPN, SEZ6, SEMA3G, PTN, BRINP1, HEY1, SPP1, SOX8, S1PR3, PITX3, SEMA6B, TGFB2, BCL11A, NOG, HMGA2, SOX11, F2, LBX1, CIT, CD24A, MYCN, CDK5R1	650	361	17911	2.28992	0.27991	0.00178462	0.00163849
GOTERM_BP_FAT	GO:0050768~negative regulation of neurogenesis	26	2.93454	9.09925e-05	SEMA5B, DLX1, NOTCH3, DRAXIN, DLX2, BEX1, SEMA3D, SEZ6, SEMA3G, PTN, BRINP1, HEY1, SPP1, SOX8, PITX3, SEMA6B, BCL11A, NOG, HMGA2, SOX11, F2, LBX1, CIT, CD24A, MYCN, CDK5R1	650	298	17911	2.40416	0.410141	0.00267943	0.00246003
GOTERM_BP_FAT	GO:0051961~negative regulation of nervous system development	26	2.93454	0.000276474	SEMA5B, DLX1, NOTCH3, DRAXIN, DLX2, BEX1, SEMA3D, SEZ6, SEMA3G, PTN, BRINP1, HEY1, SPP1, SOX8, PITX3, SEMA6B, BCL11A, NOG, HMGA2, SOX11, F2, LBX1, CIT, CD24A, MYCN, CDK5R1	650	320	17911	2.23888	0.798919	0.00659597	0.00605587
Annotation Cluster 10	Enrichment Score: 5.061733781752134
Category	Term	Count	%	PValue	Genes	List Total	Pop Hits	Pop Total	Fold Enrichment	Bonferroni	Benjamini	FDR
GOTERM_BP_FAT	GO:0055002~striated muscle cell development	27	3.0474	1.28079e-10	FHOD3, RYR1, MEG3, MYPN, MYLK3, LMOD2, TTN, CCNB1, SIX4, DNER, CACNA1S, NKX2-5, MYOZ2, MYOG, CHRNB1, ACTN2, STAC3, NEB, PROX1, KLHL41, P2RX2, TNNT2, MYOD1, MYF6, ALPK3, MYH6, MYF5	650	160	17911	4.64997	7.42988e-07	2.85765e-08	2.62366e-08
GOTERM_BP_FAT	GO:0055001~muscle cell development	28	3.16027	2.47992e-10	FHOD3, RYR1, MEG3, MEGF10, MYPN, MYLK3, LMOD2, TTN, CCNB1, SIX4, DNER, CACNA1S, NKX2-5, MYOZ2, MYOG, CHRNB1, ACTN2, STAC3, NEB, PROX1, KLHL41, P2RX2, TNNT2, MYOD1, MYF6, ALPK3, MYH6, MYF5	650	177	17911	4.35904	1.4386e-06	4.9607e-08	4.55451e-08
GOTERM_BP_FAT	GO:0045214~sarcomere organization	13	1.46727	1.79889e-09	FHOD3, ACTN2, NEB, PROX1, KLHL41, MYPN, MYLK3, LMOD2, TTN, SIX4, TNNT2, NKX2-5, MYH6	650	35	17911	10.2349	1.04353e-05	2.42683e-07	2.22811e-07
GOTERM_BP_FAT	GO:0030239~myofibril assembly	14	1.58014	9.28014e-08	FHOD3, ACTN2, NEB, PROX1, KLHL41, MYPN, MYLK3, LMOD2, TTN, SIX4, TNNT2, NKX2-5, MYOZ2, MYH6	650	57	17911	6.76799	0.000538196	7.08344e-06	6.50343e-06
GOTERM_BP_FAT	GO:0031032~actomyosin structure organization	20	2.25734	4.20719e-06	FHOD3, LIMCH1, ACTN2, NEB, PROX1, PPP1R9A, KLHL41, MYPN, MYLK3, LMOD2, TTN, FRMD3, EPB41L4A, WNT11, SIX4, TNNT2, PRKCQ, NKX2-5, MYOZ2, MYH6	650	157	17911	3.51024	0.0241106	0.000204111	0.000187398
GOTERM_BP_FAT	GO:0007010~cytoskeleton organization	69	7.78781	1.9158e-05	FHOD3, BRCA1, KIF11, FZD10, PPP1R9A, MYLK3, MYPN, LMOD2, CDC20, EPB41L4A, PCLO, CAPN6, SIX4, CHEK1, HYDIN, NEK2, MYOZ2, GEN1, LIMCH1, ACTN2, PROX1, SHROOM1, KLHL41, KRT9, CIT, TRDN, FRMD3, SYNPO2L, KIFC1, TNNT2, FSCN1, BIRC5, PKP1, PFN4, PRKCQ, KIF2C, MYH6, CLRN1, DNAH1, GDPD2, PLA2G3, AURKB, SKA1, AURKA, TTN, SPTA1, WNT11, FIGNL1, NKX2-5, SH2B2, RSPH4A, TGFB2, STIL, SPAG5, PLK1, IQSEC3, SPAG4, R…	650	1120	17911	1.69761	0.105184	0.000745877	0.000684803
GOTERM_BP_FAT	GO:1902589~single-organism organelle organization	85	9.59368	0.00250747	FHOD3, TOP2A, ONECUT2, HSF2BP, BRCA1, KIF11, PPP1R9A, MYLK3, MYPN, LMOD2, CDC20, EPB41L4A, RIMS3, CAPN6, SIX4, CHEK1, HYDIN, DPF3, NEK2, MYOZ2, GEN1, LIMCH1, ACTN2, USP44, PROX1, SHROOM1, ATP1B1, KLHL41, KIF27, KRT9, CIT, TRDN, FRMD3, SYNPO2L, KIFC1, LIX1, TNNT2, FSCN1, BIRC5, PKP1, PFN4, PRKCQ, KIF2C, MYH6, CLRN1, DNAH1, MTFP1, GDPD2, PLA2G3, PHYHIP, AURKB, SKA1, AURKA, TTN, SPTA1, RECQL4, CCNB1…	650	1714	17911	1.36652	1	0.0360046	0.0330564
GOTERM_BP_FAT	GO:0055007~cardiac muscle cell differentiation	12	1.3544	0.00542325	FHOD3, MYLK2, CCNB1, ACTN2, MYOD1, AW551984, ALPK3, PROX1, NKX2-5, MYH6, MYLK3, TTN	650	124	17911	2.66665	1	0.0646002	0.0593105
GOTERM_BP_FAT	GO:0030036~actin cytoskeleton organization	33	3.7246	0.00731166	FHOD3, GDPD2, PPP1R9A, MYPN, MYLK3, LMOD2, TTN, SPTA1, EPB41L4A, WNT11, SIX4, NKX2-5, MYOZ2, SH2B2, LIMCH1, ACTN2, IQSEC3, FOXJ1, NEB, SHROOM1, PROX1, KLHL41, CIT, FRMD3, SYNPO2L, TNNT2, CORO6, FSCN1, PFN4, PRKCQ, GM13306, MYH6, CLRN1	650	558	17911	1.62962	1	0.0818821	0.0751774
GOTERM_BP_FAT	GO:0010927~cellular component assembly involved in morphogenesis	21	2.3702	0.0126491	FHOD3, DNAH1, RSPH4A, ONECUT2, ACTN2, FOXJ1, PLA2G3, NEB, PROX1, KLHL41, MYPN, KIF27, MYLK3, LMOD2, TTN, SIX4, TNNT2, HYDIN, NKX2-5, MYOZ2, MYH6	650	319	17911	1.81399	1	0.125955	0.115642
GOTERM_BP_FAT	GO:0070925~organelle assembly	33	3.7246	0.0389528	FHOD3, DNAH1, ONECUT2, PLA2G3, KIF11, MYPN, AURKB, MYLK3, AURKA, LMOD2, TTN, CDC20, SIX4, HYDIN, NEK2, NKX2-5, MYOZ2, RSPH4A, STIL, ACTN2, PLK1, FOXJ1, NEB, PROX1, KLHL41, KIF27, SYT7, CENPH, KIFC1, TNNT2, FSCN1, BIRC5, MYH6	650	636	17911	1.42976	1	0.290443	0.266661

## Sheet: C. DAVID up dcKO enriched
Annotation Cluster 1	Enrichment Score: 8.836465405662903
Category	Term	Count	%	PValue	Genes	List Total	Pop Hits	Pop Total	Fold Enrichment	Bonferroni	Benjamini	FDR
GOTERM_BP_FAT	GO:0030335~positive regulation of cell migration	44	5.40541	1.13752e-10	ITGB3, SEMA3A, PTAFR, C5AR1, CORO1A, HDAC9, SLC8A1, MYLK, FAM83H, VTN, P2RY6, FGF7, PLAU, PDGFD, NTF3, PDGFC, PTK2B, TNFRSF14, DRD1, CCR5, AOC3, BCAS3, CD74, CCL24, POSTN, EDN1, CAMK1D, FOXF1, HGF, RARRES2, MMP2, VEGFC, PAWR, VEGFD, TACR1, AGT, SHTN1, BMP2, PTPRC, KITL, PLPP3, FERMT3, FGF10, PF4	573	446	17911	3.08378	6.60216e-07	7.33573e-08	6.85545e-08
GOTERM_BP_FAT	GO:0040017~positive regulation of locomotion	45	5.52826	2.34136e-10	ITGB3, SEMA3A, PTAFR, C5AR1, CORO1A, HDAC9, SLC8A1, MYLK, FAM83H, VTN, P2RY6, FGF7, PLAU, PDGFD, NTF3, PDGFC, PTK2B, TNFRSF14, DRD1, CCR5, AOC3, BCAS3, CD74, CCL24, POSTN, EDN1, CAMK1D, FOXF1, HGF, RARRES2, MMP2, VEGFC, PAWR, VEGFD, TACR1, AGT, SHTN1, BMP2, PTPRC, KITL, ARTN, PLPP3, FERMT3, FGF10, PF4	573	474	17911	2.96756	1.35892e-06	1.35892e-07	1.26995e-07
GOTERM_BP_FAT	GO:0030334~regulation of cell migration	59	7.24816	2.8049e-10	ECM1, PTPRR, ITGB3, SLC8A1, MYLK, FGF7, EFEMP1, DACH1, PLAU, PHLDA2, CCR5, BCAS3, POSTN, EDN1, CAMK1D, HGF, MMP2, PAWR, NRG1, TACR1, TGFBR3, SHTN1, SFRP1, DPEP1, PLPP3, SP100, SEMA3A, PTAFR, C5AR1, CORO1A, HDAC9, FAM83H, VTN, P2RY6, PDGFD, NTF3, PDGFC, KISS1R, PTK2B, TNFRSF14, DRD1, PLXNA4, AOC3, CD74, CCL24, GSN, FOXF1, RARRES2, VEGFC, VEGFD, PODN, SORL1, AGT, BMP2, PTPRC, KITL, PF4, FERMT3, FGF…	573	742	17911	2.4855	1.62796e-06	1.47997e-07	1.38307e-07
GOTERM_BP_FAT	GO:2000147~positive regulation of cell motility	44	5.40541	3.24247e-10	ITGB3, SEMA3A, PTAFR, C5AR1, CORO1A, HDAC9, SLC8A1, MYLK, FAM83H, VTN, P2RY6, FGF7, PLAU, PDGFD, NTF3, PDGFC, PTK2B, TNFRSF14, DRD1, CCR5, AOC3, BCAS3, CD74, CCL24, POSTN, EDN1, CAMK1D, FOXF1, HGF, RARRES2, MMP2, VEGFC, PAWR, VEGFD, TACR1, AGT, SHTN1, BMP2, PTPRC, KITL, PLPP3, FERMT3, FGF10, PF4	573	461	17911	2.98344	1.88193e-06	1.54975e-07	1.44829e-07
GOTERM_BP_FAT	GO:0051272~positive regulation of cellular component movement	44	5.40541	6.83565e-10	ITGB3, SEMA3A, PTAFR, C5AR1, CORO1A, HDAC9, SLC8A1, MYLK, FAM83H, VTN, P2RY6, FGF7, PLAU, PDGFD, NTF3, PDGFC, PTK2B, TNFRSF14, DRD1, CCR5, AOC3, BCAS3, CD74, CCL24, POSTN, EDN1, CAMK1D, FOXF1, HGF, RARRES2, MMP2, VEGFC, PAWR, VEGFD, TACR1, AGT, SHTN1, BMP2, PTPRC, KITL, PLPP3, FERMT3, FGF10, PF4	573	472	17911	2.91391	3.9674e-06	2.08811e-07	1.9514e-07
GOTERM_BP_FAT	GO:2000145~regulation of cell motility	60	7.37101	7.61274e-10	ECM1, PTPRR, ITGB3, SLC8A1, MYLK, FGF7, EFEMP1, DACH1, PLAU, PHLDA2, CCR5, BCAS3, POSTN, EDN1, CAMK1D, HGF, MMP2, PAWR, NRG1, TACR1, TGFBR3, SHTN1, SFRP1, DPEP1, PLPP3, SP100, SEMA3A, PTAFR, C5AR1, WAS, CORO1A, HDAC9, FAM83H, VTN, P2RY6, PDGFD, NTF3, PDGFC, KISS1R, PTK2B, TNFRSF14, DRD1, PLXNA4, AOC3, CD74, CCL24, GSN, FOXF1, RARRES2, VEGFC, VEGFD, PODN, SORL1, AGT, BMP2, PTPRC, KITL, PF4, FERMT3…	573	782	17911	2.39833	4.41842e-06	2.20922e-07	2.06458e-07
GOTERM_BP_FAT	GO:0051270~regulation of cellular component movement	63	7.73956	8.70791e-10	ECM1, PTPRR, ITGB3, SLC8A1, MYLK, FGF7, EFEMP1, DACH1, PLAU, PHLDA2, CCR5, BCAS3, POSTN, EDN1, CAMK1D, HGF, MMP2, PAWR, NRG1, TACR1, TGFBR3, SHTN1, SFRP1, CASQ2, DPEP1, HAP1, PLPP3, SP100, SEMA3A, PTAFR, C5AR1, WAS, CACNA1C, CORO1A, HDAC9, FAM83H, VTN, P2RY6, PDGFD, NTF3, PDGFC, KISS1R, PTK2B, TNFRSF14, DRD1, PLXNA4, AOC3, CD74, CCL24, GSN, FOXF1, RARRES2, VEGFC, VEGFD, PODN, SORL1, AGT, BMP2, PT…	573	846	17911	2.32774	5.05406e-06	2.4067e-07	2.24913e-07
GOTERM_BP_FAT	GO:0016477~cell migration	79	9.70516	1.28946e-09	NRP2, ECM1, PTPRR, ITGB3, PTPRO, SLC8A1, MYLK, EPS8, FGF7, EFEMP1, DACH1, PLAU, CHL1, CCR5, CD34, BCAS3, POSTN, EDN1, CAMK1D, SYK, HGF, MMP2, PAWR, NRG1, TACR1, CYP7B1, ISL1, SOX10, TGFBR3, CH25H, SHTN1, SFRP1, DPEP1, PLPP3, ASTN1, SP100, SEMA3A, PTAFR, GCNT1, C5AR1, CEND1, APCDD1, CORO1A, HDAC9, FAM83H, VTN, APELA, P2RY6, HRH1, PDGFD, P2RY1, NTF3, PDGFC, KISS1R, PTK2B, TNFRSF14, DRD1, LURAP1, AO…	573	1199	17911	2.05955	7.48402e-06	2.99362e-07	2.79762e-07
GOTERM_BP_FAT	GO:0040012~regulation of locomotion	61	7.49386	1.67126e-09	ECM1, PTPRR, ITGB3, SLC8A1, MYLK, FGF7, EFEMP1, DACH1, PLAU, PHLDA2, CCR5, BCAS3, POSTN, EDN1, CAMK1D, HGF, MMP2, PAWR, NRG1, TACR1, TGFBR3, SHTN1, SFRP1, DPEP1, PLPP3, SP100, SEMA3A, PTAFR, C5AR1, WAS, CORO1A, HDAC9, FAM83H, VTN, P2RY6, PDGFD, NTF3, PDGFC, KISS1R, PTK2B, TNFRSF14, DRD1, PLXNA4, AOC3, CD74, CCL24, GSN, FOXF1, RARRES2, VEGFC, VEGFD, PODN, SORL1, AGT, BMP2, PTPRC, KITL, ARTN, PF4, …	573	819	17911	2.32815	9.69995e-06	3.34483e-07	3.12583e-07
GOTERM_BP_FAT	GO:0048870~cell motility	84	10.3194	4.62324e-09	NRP2, ECM1, PTPRR, ITGB3, PTPRO, SLC8A1, MYLK, EPS8, INSL6, FGF7, EFEMP1, DACH1, PLAU, CHL1, PHLDA2, CCR5, CD34, BCAS3, POSTN, EDN1, CAMK1D, SYK, HGF, MMP2, PAWR, NRG1, TACR1, CYP7B1, ISL1, SOX10, TGFBR3, CH25H, SHTN1, SFRP1, DPEP1, PLPP3, ASTN1, SP100, SEMA3A, PTAFR, GCNT1, C5AR1, WAS, CEND1, APCDD1, CORO1A, HDAC9, FAM83H, VTN, APELA, P2RY6, HRH1, PDGFD, P2RY1, NTF3, PDGFC, KISS1R, PTK2B, TNFRSF…	573	1348	17911	1.94785	2.68329e-05	7.66666e-07	7.16471e-07
GOTERM_BP_FAT	GO:0051674~localization of cell	84	10.3194	4.62324e-09	NRP2, ECM1, PTPRR, ITGB3, PTPRO, SLC8A1, MYLK, EPS8, INSL6, FGF7, EFEMP1, DACH1, PLAU, CHL1, PHLDA2, CCR5, CD34, BCAS3, POSTN, EDN1, CAMK1D, SYK, HGF, MMP2, PAWR, NRG1, TACR1, CYP7B1, ISL1, SOX10, TGFBR3, CH25H, SHTN1, SFRP1, DPEP1, PLPP3, ASTN1, SP100, SEMA3A, PTAFR, GCNT1, C5AR1, WAS, CEND1, APCDD1, CORO1A, HDAC9, FAM83H, VTN, APELA, P2RY6, HRH1, PDGFD, P2RY1, NTF3, PDGFC, KISS1R, PTK2B, TNFRSF…	573	1348	17911	1.94785	2.68329e-05	7.66666e-07	7.16471e-07
GOTERM_BP_FAT	GO:0040011~locomotion	90	11.0565	1.74396e-08	NRP2, TENM2, ECM1, PTPRR, ITGB3, PTPRO, SLC8A1, MYLK, EPS8, INSL6, FGF7, CYSLTR1, ALCAM, EFEMP1, DACH1, PLAU, CHL1, PHLDA2, CCR5, CD34, BCAS3, POSTN, EDN1, CAMK1D, SYK, HGF, MMP2, PAWR, NRG1, TACR1, CYP7B1, ISL1, SOX10, TGFBR3, CH25H, SHTN1, SFRP1, DPEP1, B3GNT2, PLPP3, ASTN1, SP100, SEMA3A, PTAFR, GCNT1, C5AR1, WAS, CEND1, APCDD1, CORO1A, HDAC9, FAM83H, VTN, APELA, P2RY6, HRH1, PDGFD, P2RY1, NTF…	573	1529	17911	1.83993	0.000101214	2.46876e-06	2.30713e-06
GOTERM_BP_FAT	GO:0006928~movement of cell or subcellular component	95	11.6708	1.5157e-07	NRP2, TENM2, ECM1, PTPRR, ITGB3, PTPRO, SLC8A1, MYLK, EPS8, INSL6, FGF7, ALCAM, EFEMP1, DACH1, PLAU, CHL1, PHLDA2, CCR5, CD34, BCAS3, POSTN, EDN1, CAMK1D, DST, SYK, HGF, MMP2, PAWR, NRG1, TACR1, CYP7B1, ISL1, SOX10, KIF6, TGFBR3, CH25H, SHTN1, SFRP1, CASQ2, DPEP1, B3GNT2, HAP1, PLPP3, ASTN1, SP100, SEMA3A, PTAFR, GCNT1, C5AR1, WAS, CEND1, CACNA1C, APCDD1, CORO1A, RASGRP1, HDAC9, FAM83H, VTN, APEL…	573	1724	17911	1.72247	0.000879325	1.75942e-05	1.64423e-05
Annotation Cluster 2	Enrichment Score: 7.189196694869279
Category	Term	Count	%	PValue	Genes	List Total	Pop Hits	Pop Total	Fold Enrichment	Bonferroni	Benjamini	FDR
GOTERM_BP_FAT	GO:0010646~regulation of cell communication	150	18.4275	3.55742e-11	PRDM1, RGS2, SALL1, CYSLTR2, PLAU, TNFSF10, PDE8B, RGS6, SYBU, POSTN, LMO3, HGF, NPY1R, SHISA9, ISL1, SOX10, EREG, DKK3, EDAR, NPAS4, NAIP5, SFRP1, RBP4, FRMD7, NAIP6, SFRP5, PLPP3, TRABD2B, ADCYAP1R1, C5AR1, ITPR1, MST1R, TNFRSF11A, ADH7, APCDD1, RASGRP1, PIK3R6, HRH1, GRK3, PDGFD, PDGFC, TNFRSF14, IGFBP6, DRD1, LRRC4C, GRIA4, GPR17, KL, RBPMS, SYT1, TNFSF15, HTR1B, BTNL2, BMP5, NR4A2, BMP2, PTP…	573	2785	17911	1.68357	2.06473e-07	2.94961e-08	2.75649e-08
GOTERM_BP_FAT	GO:0023051~regulation of signaling	150	18.4275	6.5821e-11	PRDM1, RGS2, SALL1, CYSLTR2, PLAU, TNFSF10, PDE8B, RGS6, SYBU, POSTN, LMO3, HGF, NPY1R, SHISA9, ISL1, SOX10, EREG, DKK3, EDAR, NPAS4, NAIP5, SFRP1, RBP4, FRMD7, NAIP6, SFRP5, PLPP3, TRABD2B, ADCYAP1R1, C5AR1, ITPR1, MST1R, TNFRSF11A, ADH7, APCDD1, RASGRP1, PIK3R6, HRH1, GRK3, PDGFD, PDGFC, TNFRSF14, IGFBP6, DRD1, LRRC4C, GRIA4, GPR17, KL, RBPMS, SYT1, TNFSF15, HTR1B, BTNL2, BMP5, NR4A2, BMP2, PTP…	573	2808	17911	1.66978	3.82025e-07	4.77531e-08	4.46266e-08
GOTERM_BP_FAT	GO:0007166~cell surface receptor signaling pathway	123	15.1106	3.64857e-09	JADE2, PRDM1, CDH6, FCNA, FGF5, FGF7, CYSLTR1, EFEMP1, SALL1, TNFSF10, HGF, NPY1R, SHISA9, ISL1, SOX10, EREG, DKK3, NPAS4, SHTN1, DOK2, SFRP1, SFRP5, COL4A6, COL4A5, PLPP3, TRABD2B, ADCYAP1R1, C5AR1, LTBP4, TNFRSF11A, APCDD1, CORO1A, LTBP1, RASGRP1, APELA, ADAMTS19, PDGFD, PDGFC, TSPAN2, LRRC4C, PLXNA4, KL, RBPMS, FOXF1, BTNL2, BMP5, BMP2, PTPRC, ARTN, KITL, RCAN2, CCDC88C, CD28, FAT4, BMPR1B, FG…	573	2278	17911	1.68778	2.11761e-05	6.6176e-07	6.18433e-07
GOTERM_BP_FAT	GO:0009966~regulation of signal transduction	130	15.9705	5.15084e-09	PRDM1, RGS2, SALL1, CYSLTR2, PLAU, TNFSF10, RGS6, POSTN, LMO3, HGF, SHISA9, ISL1, SOX10, EREG, DKK3, EDAR, NAIP5, SFRP1, FRMD7, NAIP6, SFRP5, PLPP3, TRABD2B, ADCYAP1R1, C5AR1, ITPR1, MST1R, TNFRSF11A, ADH7, APCDD1, RASGRP1, PIK3R6, GRK3, PDGFD, PDGFC, TNFRSF14, IGFBP6, LRRC4C, GPR17, KL, RBPMS, TNFSF15, HTR1B, BTNL2, BMP5, NR4A2, BMP2, PTPRC, KITL, RCAN2, CD28, HPSE, BMPR1B, FGFR2, FGF10, ECM1, P…	573	2468	17911	1.64651	2.98951e-05	8.30431e-07	7.76061e-07
GOTERM_BP_FAT	GO:0010648~negative regulation of cell communication	68	8.35381	1.69901e-06	ECM1, PTPRR, MSTN, PTPRO, ADM, PRDM1, CHRDL2, RGS2, SALL1, ADAMTSL2, BDKRB2, PDE8B, RNF152, RGS6, EDN1, HGF, LMO3, NPY1R, PAWR, AVPR1A, CYP7B1, ISL1, SOX10, ASPN, DKK3, TGFBR3, GREM2, SFRP1, RTN4RL1, BANK1, SFRP5, CASQ2, PPARG, RGS7BP, MGLL, TRABD2B, RGS18, RGS17, ITPR1, ADH7, APCDD1, NKD1, GNAI1, PTGS1, GRK3, FRZB, PTK2B, DMD, DRD1, LRRC4C, XDH, BEND6, BCHE, CD74, NR1H4, HTR1B, BTNL2, PODN, SORL…	573	1160	17911	1.83238	0.00981258	0.000140872	0.000131649
GOTERM_BP_FAT	GO:0023057~negative regulation of signaling	68	8.35381	1.89247e-06	ECM1, PTPRR, MSTN, PTPRO, ADM, PRDM1, CHRDL2, RGS2, SALL1, ADAMTSL2, BDKRB2, PDE8B, RNF152, RGS6, EDN1, HGF, LMO3, NPY1R, PAWR, AVPR1A, CYP7B1, ISL1, SOX10, ASPN, DKK3, TGFBR3, GREM2, SFRP1, RTN4RL1, BANK1, SFRP5, CASQ2, PPARG, RGS7BP, MGLL, TRABD2B, RGS18, RGS17, ITPR1, ADH7, APCDD1, NKD1, GNAI1, PTGS1, GRK3, FRZB, PTK2B, DMD, DRD1, LRRC4C, XDH, BEND6, BCHE, CD74, NR1H4, HTR1B, BTNL2, PODN, SORL…	573	1164	17911	1.82609	0.0109238	0.000154703	0.000144574
GOTERM_BP_FAT	GO:0009968~negative regulation of signal transduction	58	7.12531	3.23152e-05	ECM1, PTPRR, MSTN, PTPRO, ADM, PRDM1, CHRDL2, RGS2, SALL1, ADAMTSL2, BDKRB2, RNF152, RGS6, HGF, LMO3, PAWR, CYP7B1, ISL1, SOX10, ASPN, DKK3, TGFBR3, GREM2, SFRP1, RTN4RL1, BANK1, SFRP5, CASQ2, PPARG, RGS7BP, TRABD2B, RGS18, RGS17, ITPR1, ADH7, APCDD1, NKD1, GRK3, FRZB, DMD, LRRC4C, XDH, BEND6, CD74, NR1H4, HTR1B, BTNL2, PODN, SORL1, AGT, BMP5, SULF2, NR4A2, BMP2, PTPRC, RGS10, PF4, FGF10	573	1025	17911	1.76876	0.171021	0.00156298	0.00146065
GOTERM_BP_FAT	GO:0048585~negative regulation of response to stimulus	70	8.59951	6.7034e-05	ECM1, PTPRR, MSTN, PTPRO, ADM, PRDM1, CHRDL2, SIGLECE, RGS2, SALL1, PLAU, ADAMTSL2, BDKRB2, RNF152, CD34, RGS6, HAVCR2, HGF, LMO3, NGB, PAWR, CYP7B1, ISL1, SOX10, ASPN, DKK3, TGFBR3, GREM2, SFRP1, RTN4RL1, BANK1, SFRP5, CASQ2, PPARG, RGS7BP, TRABD2B, RGS18, RGS17, NRXN1, SEMA3A, ITPR1, ADH7, APCDD1, NKD1, GRK3, NT5E, FRZB, ADAMTS18, DMD, DRD1, LRRC4C, XDH, BEND6, CD74, GPR17, FOXF1, NR1H4, HTR1B,…	573	1350	17911	1.6208	0.322319	0.00269808	0.00252143
Annotation Cluster 3	Enrichment Score: 6.9223005214896745
Category	Term	Count	%	PValue	Genes	List Total	Pop Hits	Pop Total	Fold Enrichment	Bonferroni	Benjamini	FDR
GOTERM_BP_FAT	GO:0072359~circulatory system development	74	9.09091	4.27224e-10	NRP2, ECM1, ITGB3, ADM, HIF3A, PRDM1, ISM1, PCSK5, SLC8A1, MYLK, ESM1, CYSLTR1, CYSLTR2, SALL1, SGCD, PLAU, MYO18B, THSD7A, CD36, CCR5, CD34, BCAS3, EDN1, MYOCD, SYK, HGF, OSR1, MMP2, NPY1R, NRG1, FOXL1, ISL1, EREG, AGTR1B, TGFBR3, RBP4, OPTC, ANGPTL6, ALDH1A2, PPARG, PLPP3, FREM2, SP100, HPGD, NRXN1, C5AR1, CACNA1C, LTBP1, HDAC9, PIK3R6, APELA, ADAP2, TMEM204, PDGFD, SLITRK5, PTK2B, MYH11, XDH, …	573	1062	17911	2.17807	2.4796e-06	1.54975e-07	1.44829e-07
GOTERM_BP_FAT	GO:0072358~cardiovascular system development	74	9.09091	4.27224e-10	NRP2, ECM1, ITGB3, ADM, HIF3A, PRDM1, ISM1, PCSK5, SLC8A1, MYLK, ESM1, CYSLTR1, CYSLTR2, SALL1, SGCD, PLAU, MYO18B, THSD7A, CD36, CCR5, CD34, BCAS3, EDN1, MYOCD, SYK, HGF, OSR1, MMP2, NPY1R, NRG1, FOXL1, ISL1, EREG, AGTR1B, TGFBR3, RBP4, OPTC, ANGPTL6, ALDH1A2, PPARG, PLPP3, FREM2, SP100, HPGD, NRXN1, C5AR1, CACNA1C, LTBP1, HDAC9, PIK3R6, APELA, ADAP2, TMEM204, PDGFD, SLITRK5, PTK2B, MYH11, XDH, …	573	1062	17911	2.17807	2.4796e-06	1.54975e-07	1.44829e-07
GOTERM_BP_FAT	GO:0001944~vasculature development	55	6.75676	5.78598e-10	NRP2, ECM1, ITGB3, ADM, HIF3A, PRDM1, ISM1, PCSK5, MYLK, ESM1, CYSLTR1, CYSLTR2, PLAU, MYO18B, THSD7A, CD36, CCR5, CD34, BCAS3, EDN1, MYOCD, SYK, HGF, OSR1, MMP2, ISL1, EREG, AGTR1B, TGFBR3, OPTC, ANGPTL6, ALDH1A2, PLPP3, SP100, HPGD, NRXN1, C5AR1, LTBP1, HDAC9, PIK3R6, TMEM204, PDGFD, PTK2B, XDH, CCL24, FOXF1, VEGFC, VEGFD, AGT, TGFBI, HPSE, RAMP1, FGFR2, PF4, FGF10	573	677	17911	2.53945	3.35818e-06	1.9754e-07	1.84607e-07
GOTERM_BP_FAT	GO:0001568~blood vessel development	53	6.51106	6.79445e-10	NRP2, ECM1, ITGB3, ADM, HIF3A, PRDM1, ISM1, PCSK5, MYLK, ESM1, CYSLTR1, CYSLTR2, PLAU, MYO18B, THSD7A, CD36, CCR5, CD34, BCAS3, EDN1, MYOCD, SYK, HGF, OSR1, MMP2, ISL1, EREG, AGTR1B, TGFBR3, OPTC, ANGPTL6, ALDH1A2, PLPP3, HPGD, NRXN1, C5AR1, LTBP1, HDAC9, PIK3R6, PDGFD, PTK2B, XDH, CCL24, FOXF1, VEGFC, VEGFD, AGT, TGFBI, HPSE, RAMP1, FGFR2, PF4, FGF10	573	641	17911	2.58454	3.94349e-06	2.08811e-07	1.9514e-07
GOTERM_BP_FAT	GO:0048514~blood vessel morphogenesis	46	5.65111	4.486e-09	NRP2, ECM1, HPGD, NRXN1, ITGB3, C5AR1, ADM, HIF3A, PRDM1, ISM1, HDAC9, PIK3R6, MYLK, ESM1, CYSLTR1, CYSLTR2, PLAU, MYO18B, PTK2B, CD36, THSD7A, CCR5, CD34, XDH, BCAS3, CCL24, EDN1, MYOCD, SYK, FOXF1, HGF, MMP2, VEGFC, VEGFD, ISL1, AGT, EREG, TGFBR3, OPTC, ANGPTL6, HPSE, TGFBI, RAMP1, FGFR2, FGF10, PF4	573	540	17911	2.66274	2.60364e-05	7.66666e-07	7.16471e-07
GOTERM_BP_FAT	GO:0001525~angiogenesis	38	4.6683	1.0989e-07	NRP2, ECM1, NRXN1, ITGB3, C5AR1, ADM, HIF3A, ISM1, HDAC9, PIK3R6, ESM1, CYSLTR1, CYSLTR2, PLAU, PTK2B, CD36, THSD7A, CCR5, CD34, BCAS3, CCL24, EDN1, SYK, HGF, MMP2, VEGFC, VEGFD, ISL1, AGT, EREG, OPTC, ANGPTL6, HPSE, TGFBI, RAMP1, FGFR2, FGF10, PF4	573	444	17911	2.67526	0.000637599	1.35703e-05	1.26818e-05
GOTERM_BP_FAT	GO:1901342~regulation of vasculature development	25	3.07125	2.9694e-06	SP100, ECM1, ITGB3, C5AR1, ADM, ISM1, HDAC9, PIK3R6, CYSLTR1, CYSLTR2, PDGFD, PTK2B, CD36, CCR5, CD34, XDH, CCL24, MYOCD, HGF, VEGFC, VEGFD, ISL1, AGT, OPTC, PF4	573	258	17911	3.0289	0.0170868	0.000220954	0.000206488
GOTERM_BP_FAT	GO:1904018~positive regulation of vasculature development	18	2.2113	7.44739e-06	CCL24, ECM1, MYOCD, ITGB3, HGF, C5AR1, VEGFC, ADM, VEGFD, ISL1, HDAC9, PIK3R6, CYSLTR1, CYSLTR2, PDGFD, PTK2B, CCR5, CD34	573	152	17911	3.70164	0.0423039	0.000473946	0.000442916
GOTERM_BP_FAT	GO:0045765~regulation of angiogenesis	22	2.7027	2.10497e-05	CCL24, ECM1, SP100, ITGB3, HGF, C5AR1, VEGFC, ADM, VEGFD, ISM1, ISL1, HDAC9, PIK3R6, AGT, CYSLTR1, CYSLTR2, OPTC, PTK2B, CD36, CCR5, CD34, PF4	573	234	17911	2.93881	0.115005	0.00115257	0.00107711
GOTERM_BP_FAT	GO:0045766~positive regulation of angiogenesis	16	1.9656	2.74582e-05	CCL24, ECM1, ITGB3, HGF, C5AR1, VEGFC, ADM, VEGFD, ISL1, HDAC9, PIK3R6, CYSLTR1, CYSLTR2, PTK2B, CCR5, CD34	573	135	17911	3.70469	0.147319	0.00137385	0.00128391
GOTERM_BP_FAT	GO:0048646~anatomical structure formation involved in morphogenesis	65	7.98526	0.000158286	NRP2, ECM1, ITGB3, LMOD1, ADM, HIF3A, ISM1, ESM1, CYSLTR1, CYSLTR2, SALL1, PLAU, TBC1D30, CASP1, THSD7A, CD36, CCR5, CD34, BCAS3, EDN1, SYK, HGF, OSR1, MMP2, SHROOM3, ISL1, EREG, EDAR, TGFBR3, SFRP1, RBP4, OPTC, ANGPTL6, SFRP5, ALDH1A1, ITGA8, CASQ2, HAP1, NRXN1, C5AR1, PCDH15, CEND1, HDAC9, PIK3R6, VTN, PERP, PTK2B, MYH11, CCL24, FOXF1, VEGFC, VEGFD, AGT, BMP5, SDK1, KRT19, RSPH1, BMP2, DNAIC1, …	573	1263	17911	1.6087	0.600989	0.00518208	0.0048428
Annotation Cluster 4	Enrichment Score: 6.452745802883854
Category	Term	Count	%	PValue	Genes	List Total	Pop Hits	Pop Total	Fold Enrichment	Bonferroni	Benjamini	FDR
GOTERM_BP_FAT	GO:0008015~blood circulation	46	5.65111	8.88491e-12	NPY4R, SEMA3A, PTAFR, PTPRO, ADM, CACNA1C, TRHDE, PCSK5, SLC8A1, PTGS1, RGS2, HRH1, CYSLTR1, SGCD, OLFR78, KCNMB1, ALOX5, P2RY1, BDKRB2, DMD, CD36, DRD1, CD34, CORIN, CPA3, AOC3, KL, POSTN, EDN1, EPHX2, MMP2, NPY1R, VEGFC, HTR1B, TACR1, AVPR1A, AGT, AGTR1B, TGFBR3, CPS1, P2RX1, TBXAS1, CASQ2, MRVI1, PPARG, PDE5A	573	446	17911	3.22395	5.15679e-08	1.71893e-08	1.60639e-08
GOTERM_BP_FAT	GO:0003013~circulatory system process	46	5.65111	1.20639e-11	NPY4R, SEMA3A, PTAFR, PTPRO, ADM, CACNA1C, TRHDE, PCSK5, SLC8A1, PTGS1, RGS2, HRH1, CYSLTR1, SGCD, OLFR78, KCNMB1, ALOX5, P2RY1, BDKRB2, DMD, CD36, DRD1, CD34, CORIN, CPA3, AOC3, KL, POSTN, EDN1, EPHX2, MMP2, NPY1R, VEGFC, HTR1B, TACR1, AVPR1A, AGT, AGTR1B, TGFBR3, CPS1, P2RX1, TBXAS1, CASQ2, MRVI1, PPARG, PDE5A	573	450	17911	3.19529	7.00189e-08	1.75047e-08	1.63586e-08
GOTERM_BP_FAT	GO:0050880~regulation of blood vessel size	27	3.31695	2.15573e-11	PTAFR, ADM, CACNA1C, SLC8A1, PTGS1, RGS2, HRH1, CYSLTR1, KCNMB1, ALOX5, P2RY1, BDKRB2, DRD1, EDN1, MMP2, NPY1R, HTR1B, TACR1, AVPR1A, AGT, AGTR1B, TGFBR3, CPS1, P2RX1, TBXAS1, MRVI1, PDE5A	573	167	17911	5.05374	1.25119e-07	2.39455e-08	2.23777e-08
GOTERM_BP_FAT	GO:0035150~regulation of tube size	27	3.31695	2.47541e-11	PTAFR, ADM, CACNA1C, SLC8A1, PTGS1, RGS2, HRH1, CYSLTR1, KCNMB1, ALOX5, P2RY1, BDKRB2, DRD1, EDN1, MMP2, NPY1R, HTR1B, TACR1, AVPR1A, AGT, AGTR1B, TGFBR3, CPS1, P2RX1, TBXAS1, MRVI1, PDE5A	573	168	17911	5.02365	1.43673e-07	2.39455e-08	2.23777e-08
GOTERM_BP_FAT	GO:0003018~vascular process in circulatory system	27	3.31695	4.03281e-10	PTAFR, ADM, CACNA1C, SLC8A1, PTGS1, RGS2, HRH1, CYSLTR1, KCNMB1, ALOX5, P2RY1, BDKRB2, DRD1, EDN1, MMP2, NPY1R, HTR1B, TACR1, AVPR1A, AGT, AGTR1B, TGFBR3, CPS1, P2RX1, TBXAS1, MRVI1, PDE5A	573	190	17911	4.44197	2.34064e-06	1.54975e-07	1.44829e-07
GOTERM_BP_FAT	GO:0019229~regulation of vasoconstriction	17	2.08845	1.41972e-09	EDN1, MMP2, PTAFR, NPY1R, ADM, CACNA1C, TACR1, AVPR1A, PTGS1, AGTR1B, HRH1, CYSLTR1, P2RX1, ALOX5, TBXAS1, PDE5A, DRD1	573	75	17911	7.08521	8.24001e-06	3.16918e-07	2.96168e-07
GOTERM_BP_FAT	GO:0006939~smooth muscle contraction	19	2.33415	1.47429e-09	EDN1, MYOCD, TRPA1, PTAFR, NPY1R, PAWR, CACNA1C, TACR1, AGT, SLC8A1, MYLK, SULF2, PTGS1, RGS2, P2RX1, BDKRB2, MRVI1, MYH11, DRD1	573	97	17911	6.12276	8.55674e-06	3.16918e-07	2.96168e-07
GOTERM_BP_FAT	GO:0042310~vasoconstriction	18	2.2113	3.17224e-09	EDN1, MMP2, PTAFR, NPY1R, HTR1B, ADM, TACR1, AVPR1A, AGT, SLC8A1, PTGS1, HRH1, CYSLTR1, P2RX1, ALOX5, TBXAS1, BDKRB2, PDE5A	573	90	17911	6.25166	1.84115e-05	6.13723e-07	5.73541e-07
GOTERM_BP_FAT	GO:0090066~regulation of anatomical structure size	46	5.65111	3.54443e-09	TMSB15L, SEMA3A, PTAFR, WAS, LMOD1, ADM, CACNA1C, ACTR3B, CORO1A, SLC8A1, PTGS1, EPS8, RGS2, HRH1, CYSLTR1, KCNMB1, ALOX5, P2RY1, BDKRB2, PTK2B, DRD1, CCR5, PLXNA4, CCL24, EDN1, GSN, MMP2, TRPV2, NPY1R, SLC6A12, HTR1B, NRG1, TACR1, AVPR1A, AGT, AGTR1B, TGFBR3, SHTN1, CPS1, P2RX1, TBXAS1, CDC42EP3, PRR16, MRVI1, PDE5A, MGLL	573	536	17911	2.68261	2.05716e-05	6.6176e-07	6.18433e-07
GOTERM_BP_FAT	GO:1903522~regulation of blood circulation	28	3.4398	3.16264e-08	SEMA3A, PTAFR, ADM, CACNA1C, SLC8A1, PTGS1, RGS2, HRH1, CYSLTR1, OLFR78, KCNMB1, ALOX5, P2RY1, DMD, DRD1, EDN1, TRPA1, MMP2, NPY1R, TACR1, AVPR1A, AGT, AGTR1B, CPS1, P2RX1, TBXAS1, CASQ2, PDE5A	573	249	17911	3.51499	0.000183543	4.0791e-06	3.81203e-06
GOTERM_BP_FAT	GO:0044057~regulation of system process	41	5.03686	1.24522e-07	MSTN, SEMA3A, PTAFR, PTPRO, ADM, CACNA1C, SLC8A1, PTGS1, RGS2, HRH1, CYSLTR1, OLFR78, KCNMB1, ALOX5, P2RY1, DMD, DRD1, CORIN, EDN1, MYOCD, TRPA1, HGF, MMP2, NPY1R, PAWR, NRG1, TACR1, AVPR1A, AGT, AGTR1B, CPS1, FCGR4, P2RX1, TBXAS1, CASQ2, MRVI1, PDE5A, PI16, ACPP, MGLL, FGF10	573	504	17911	2.54284	0.000722466	1.47495e-05	1.37838e-05
GOTERM_BP_FAT	GO:1903524~positive regulation of blood circulation	17	2.08845	3.62976e-07	EDN1, PTAFR, NPY1R, ADM, TACR1, AVPR1A, AGT, PTGS1, HRH1, CYSLTR1, RGS2, OLFR78, CPS1, ALOX5, KCNMB1, TBXAS1, PDE5A	573	109	17911	4.87515	0.0021045	3.63227e-05	3.39445e-05
GOTERM_BP_FAT	GO:0003012~muscle system process	31	3.80835	2.36695e-06	MYOM1, MSTN, PTAFR, LMOD1, CACNA1C, RCSD1, SLC8A1, MYLK, PTGS1, RGS2, P2RY1, BDKRB2, SCN7A, MYH11, DMD, DRD1, EDN1, MYOCD, GSN, TRPA1, NPY1R, PAWR, TACR1, KLF15, AGT, SULF2, P2RX1, CASQ2, MRVI1, PDE5A, PI16	573	365	17911	2.65481	0.0136439	0.000185646	0.000173491
GOTERM_BP_FAT	GO:0006936~muscle contraction	26	3.1941	2.45365e-06	MYOM1, PTAFR, LMOD1, CACNA1C, RCSD1, SLC8A1, MYLK, PTGS1, RGS2, BDKRB2, SCN7A, MYH11, DMD, DRD1, EDN1, MYOCD, TRPA1, NPY1R, PAWR, TACR1, AGT, SULF2, P2RX1, CASQ2, MRVI1, PDE5A	573	273	17911	2.97698	0.0141401	0.00018988	0.000177448
GOTERM_BP_FAT	GO:0045907~positive regulation of vasoconstriction	10	1.2285	1.02935e-05	HRH1, CYSLTR1, ALOX5, PTAFR, TBXAS1, NPY1R, PDE5A, TACR1, AVPR1A, PTGS1	573	45	17911	6.94629	0.0579943	0.000609629	0.000569715
GOTERM_BP_FAT	GO:0006937~regulation of muscle contraction	14	1.7199	0.00072415	EDN1, MYOCD, PTAFR, PAWR, CACNA1C, TACR1, SLC8A1, PTGS1, RGS2, P2RX1, CASQ2, MRVI1, PDE5A, DMD	573	144	17911	3.039	0.985072	0.0168794	0.0157743
GOTERM_BP_FAT	GO:0006940~regulation of smooth muscle contraction	9	1.10565	0.000850196	MYOCD, RGS2, EDN1, P2RX1, PTAFR, PAWR, MRVI1, TACR1, PTGS1	573	63	17911	4.46547	0.992821	0.0188341	0.017601
GOTERM_BP_FAT	GO:0090257~regulation of muscle system process	17	2.08845	0.00108537	EDN1, MYOCD, MSTN, PTAFR, PAWR, CACNA1C, TACR1, AGT, SLC8A1, PTGS1, RGS2, P2RX1, CASQ2, MRVI1, PDE5A, DMD, PI16	573	208	17911	2.55476	0.998169	0.0224181	0.0209504
GOTERM_BP_FAT	GO:0019233~sensory perception of pain	11	1.35135	0.00194131	EDN1, TRPA1, ALOX5, EPHX2, PTAFR, P2RY1, NPY1R, PAWR, TACR1, CACNA1H, PTGS1	573	105	17911	3.27468	0.999987	0.0345624	0.0322995
GOTERM_BP_FAT	GO:0045933~positive regulation of muscle contraction	7	0.859951	0.00364818	MYOCD, RGS2, EDN1, PTAFR, PAWR, TACR1, PTGS1	573	47	17911	4.65549	1	0.0549974	0.0513966
GOTERM_BP_FAT	GO:0045987~positive regulation of smooth muscle contraction	6	0.737101	0.00369478	MYOCD, EDN1, PTAFR, PAWR, TACR1, PTGS1	573	33	17911	5.68333	1	0.0552693	0.0516507
GOTERM_BP_FAT	GO:0003008~system process	97	11.9165	0.135046	GUCA1B, SLC8A1, MYLK, RGS2, CYSLTR1, OLFR78, OLFR286, PDE8B, KCNH1, CPA3, POSTN, HGF, NPY1R, NPAS4, RBP4, FCGR4, OLFR273, OLFR275, PDE1B, PCDH15, CACNA1C, TRHDE, CACNA1H, HRH1, GJC3, KCNMB1, MYH11, DRD1, NPTX2, KL, EPHX2, HTR1B, CPS1, RCAN2, TBXAS1, MRVI1, FGF10, MYOM1, GABRB2, MSTN, PTPRO, ELAVL4, LMOD1, ADM, RCSD1, PCSK5, SGCD, CHL1, OLFR1417, BDKRB2, CASP1, CD36, CD34, EDN1, MYOCD, MMP2, NGB, …	573	2696	17911	1.12465	1	0.576329	0.538596
Annotation Cluster 5	Enrichment Score: 5.532136803378852
Category	Term	Count	%	PValue	Genes	List Total	Pop Hits	Pop Total	Fold Enrichment	Bonferroni	Benjamini	FDR
GOTERM_BP_FAT	GO:0042127~regulation of cell proliferation	94	11.5479	3.01054e-08	ECM1, TES, MSTN, ITGB3, ADM, PRDM1, RERG, ZC3H12D, FGF5, ESM1, FGF7, EFEMP1, DACH1, SALL1, PLAU, BDKRB2, CD37, PHLDA2, CCR5, HAVCR2, KCNH1, EDN1, MYOCD, SYK, HGF, OSR1, TESC, MMP2, P3H2, PAWR, NRG1, TACR1, AVPR1A, CYP7B1, ISL1, SOX10, EREG, TGFBR3, ALDH3A1, SFRP1, RBP4, ALDH1A2, SFRP5, TRNP1, PDE5A, PPARG, PTGFR, CEBPB, PTGER2, PTAFR, C5AR1, CEND1, DPT, IL6RA, TNFRSF11A, CORO1A, PTGS1, PLAC8, CNN…	573	1642	17911	1.78945	0.000174717	3.97118e-06	3.71118e-06
GOTERM_BP_FAT	GO:0008285~negative regulation of cell proliferation	44	5.40541	5.32991e-06	CEBPB, TES, MSTN, CEND1, DPT, ADM, PRDM1, RERG, ZC3H12D, CNN1, DACH1, FRZB, BDKRB2, KISS1R, PTK2B, TNFRSF14, CD37, CCR5, XDH, HAVCR2, BCHE, MYOCD, TESC, ZBTB16, TRPV2, P3H2, VEGFC, PAWR, PODN, AGT, BMP5, EREG, TGFBR3, RBP4, SFRP1, BMP2, SFRP5, ALDH1A2, PPARG, PDE5A, BMPR1B, FGFR2, LIMS2, FGF10	573	649	17911	2.11921	0.0304613	0.000363939	0.000340111
GOTERM_BP_FAT	GO:0008283~cell proliferation	94	11.5479	1.00851e-05	ECM1, TES, MSTN, ITGB3, ADM, PRDM1, RERG, ZC3H12D, FGF5, ESM1, FGF7, EFEMP1, DACH1, SALL1, PLAU, BDKRB2, CD37, PHLDA2, CCR5, CD34, HAVCR2, EDN1, MYOCD, SYK, HGF, OSR1, TESC, MMP2, P3H2, PAWR, NRG1, TACR1, AVPR1A, CYP7B1, ISL1, SOX10, EREG, TGFBR3, ALDH3A1, SFRP1, RBP4, FCGR4, ALDH1A2, SFRP5, TRNP1, PDE5A, PPARG, PTGFR, CEBPB, PTAFR, C5AR1, CEND1, DPT, IL6RA, CORO1A, PLAC8, CNN1, FRZB, MUSTN1, PDG…	573	1874	17911	1.56792	0.0568542	0.000609629	0.000569715
GOTERM_BP_FAT	GO:0008284~positive regulation of cell proliferation	54	6.63391	4.59629e-05	ECM1, ITGB3, ADM, FGF5, ESM1, FGF7, EFEMP1, PLAU, HAVCR2, EDN1, MYOCD, SYK, HGF, OSR1, MMP2, NRG1, TACR1, AVPR1A, CYP7B1, ISL1, SOX10, EREG, TGFBR3, ALDH3A1, SFRP1, ALDH1A2, PTGFR, PTAFR, C5AR1, IL6RA, CORO1A, PLAC8, MUSTN1, PDGFD, NTF3, PDGFC, PTK2B, CD74, CCL24, FOXF1, VEGFC, VEGFD, BTNL2, AGT, BMP5, BMP2, PTPRC, KITL, CD28, HPSE, FOLR2, SLC25A33, FGFR2, FGF10	573	943	17911	1.78998	0.234154	0.0020364	0.00190307
Annotation Cluster 6	Enrichment Score: 4.633704019449379
Category	Term	Count	%	PValue	Genes	List Total	Pop Hits	Pop Total	Fold Enrichment	Bonferroni	Benjamini	FDR
GOTERM_BP_FAT	GO:0032101~regulation of response to external stimulus	54	6.63391	1.1801e-07	MYOM1, MSTN, PRDM1, SIGLECE, MYLK, FGF7, PLAU, CASP1, CD37, CD36, CCR5, CD34, HAVCR2, CPA3, GBP5, EDN1, CAMK1D, SYK, HGF, ISL1, PDE5A, PPARG, MGLL, NRXN1, SEMA3A, C5AR1, TNFRSF11A, NT5E, ADAMTS18, PDGFD, NTF3, STOM, PTK2B, DRD1, PLXNA4, GBP4, CD55, AOC3, CD74, CCL24, GPR17, FOXF1, RARRES2, NR1H4, VEGFC, VEGFD, AGT, ARTN, ALOX5AP, CD28, HPSE, ASB2, PF4, FGF10	573	769	17911	2.19499	0.000684696	1.42694e-05	1.33351e-05
GOTERM_BP_FAT	GO:0031347~regulation of defense response	38	4.6683	0.000120406	MYOM1, MSTN, TNFRSF11A, RASGRP1, PIK3R6, MYLK, SIGLECE, FCNA, NT5E, FGF7, CASP1, STOM, CD37, CCR5, GBP4, CD55, HAVCR2, CPA3, AOC3, GBP5, GPR17, CD74, CCL24, SYK, FOXF1, HGF, MMP2, NR1H4, ISL1, AGT, EREG, ALOX5AP, CD28, TLR8, PPARG, PDE5A, ASB2, MGLL	573	603	17911	1.96984	0.502858	0.00415975	0.0038874
GOTERM_BP_FAT	GO:0080134~regulation of response to stress	59	7.24816	0.00088373	MYOM1, MSTN, SIGLECE, MYLK, FCNA, FGF7, PLAU, BDKRB2, CASP1, CD37, CD36, CCR5, CD34, HAVCR2, CPA3, GBP5, EDN1, SYK, HGF, MMP2, NGB, PAWR, ISL1, EREG, EDAR, TGFBR3, SFRP1, SFRP5, TLR8, PDE5A, PPARG, PLPP3, MGLL, TNXB, TNFRSF11A, RASGRP1, PIK3R6, FGD2, NT5E, ADAMTS18, STOM, PTK2B, XDH, GBP4, CD55, AOC3, CD74, CCL24, GPR17, GSN, FOXF1, NR1H4, AGT, BMP2, ALOX5AP, CD28, HPSE, ASB2, FGF10	573	1191	17911	1.54848	0.994092	0.0193554	0.0180881
Annotation Cluster 7	Enrichment Score: 4.29295008321475
Category	Term	Count	%	PValue	Genes	List Total	Pop Hits	Pop Total	Fold Enrichment	Bonferroni	Benjamini	FDR
GOTERM_BP_FAT	GO:0007267~cell-cell signaling	76	9.33661	3.32055e-07	GABRB2, PTPRO, ICA1, ADM, TRIM9, FGF7, SALL1, DLGAP1, PDE8B, CCR5, CD34, TSHB, SYBU, EDN1, HGF, NPY1R, SLC6A12, FOXL1, TACR1, SHISA9, ISL1, SOX10, EREG, DKK3, NPAS4, SFRP1, RBP4, SFRP5, OLFR275, PPARG, HAP1, PLPP3, MGLL, TRABD2B, CNTNAP4, CHRNA2, NRXN1, LTBP4, CACNA1C, APCDD1, TRHDE, NKD1, GNAI1, ADCY5, PTGS1, RASD2, GJC3, HRH1, SV2C, FRZB, KCNMB1, P2RY1, NTF3, KISS1R, SNCG, SLITRK5, PTK2B, DRD1,…	573	1294	17911	1.83588	0.00192539	3.38113e-05	3.15976e-05
GOTERM_BP_FAT	GO:0098916~anterograde trans-synaptic signaling	37	4.54545	8.40304e-05	GABRB2, CHRNA2, NRXN1, ICA1, CACNA1C, GNAI1, RASD2, TRIM9, HRH1, SV2C, KCNMB1, NTF3, KISS1R, SNCG, SLITRK5, PTK2B, DLGAP1, DRD1, GRIA4, BCHE, EDN1, SYT1, PLCL1, SLC6A12, SYT15, HTR1B, SYT13, TACR1, SNCAIP, SHISA9, AGT, NPAS4, P2RX1, APBA1, HAP1, MGLL, CNTNAP4	573	570	17911	2.02905	0.385983	0.00308679	0.00288469
GOTERM_BP_FAT	GO:0099536~synaptic signaling	37	4.54545	8.40304e-05	GABRB2, CHRNA2, NRXN1, ICA1, CACNA1C, GNAI1, RASD2, TRIM9, HRH1, SV2C, KCNMB1, NTF3, KISS1R, SNCG, SLITRK5, PTK2B, DLGAP1, DRD1, GRIA4, BCHE, EDN1, SYT1, PLCL1, SLC6A12, SYT15, HTR1B, SYT13, TACR1, SNCAIP, SHISA9, AGT, NPAS4, P2RX1, APBA1, HAP1, MGLL, CNTNAP4	573	570	17911	2.02905	0.385983	0.00308679	0.00288469
GOTERM_BP_FAT	GO:0007268~chemical synaptic transmission	37	4.54545	8.40304e-05	GABRB2, CHRNA2, NRXN1, ICA1, CACNA1C, GNAI1, RASD2, TRIM9, HRH1, SV2C, KCNMB1, NTF3, KISS1R, SNCG, SLITRK5, PTK2B, DLGAP1, DRD1, GRIA4, BCHE, EDN1, SYT1, PLCL1, SLC6A12, SYT15, HTR1B, SYT13, TACR1, SNCAIP, SHISA9, AGT, NPAS4, P2RX1, APBA1, HAP1, MGLL, CNTNAP4	573	570	17911	2.02905	0.385983	0.00308679	0.00288469
GOTERM_BP_FAT	GO:0099537~trans-synaptic signaling	37	4.54545	8.40304e-05	GABRB2, CHRNA2, NRXN1, ICA1, CACNA1C, GNAI1, RASD2, TRIM9, HRH1, SV2C, KCNMB1, NTF3, KISS1R, SNCG, SLITRK5, PTK2B, DLGAP1, DRD1, GRIA4, BCHE, EDN1, SYT1, PLCL1, SLC6A12, SYT15, HTR1B, SYT13, TACR1, SNCAIP, SHISA9, AGT, NPAS4, P2RX1, APBA1, HAP1, MGLL, CNTNAP4	573	570	17911	2.02905	0.385983	0.00308679	0.00288469
GOTERM_BP_FAT	GO:0050804~modulation of synaptic transmission	23	2.82555	0.00105522	BCHE, EDN1, SYT1, NRXN1, PLCL1, ICA1, HTR1B, TACR1, SNCAIP, SHISA9, GNAI1, AGT, NPAS4, HRH1, NTF3, KISS1R, SNCG, PTK2B, HAP1, DRD1, MGLL, CNTNAP4, GRIA4	573	332	17911	2.16548	0.997819	0.0220973	0.0206506
Annotation Cluster 8	Enrichment Score: 3.8960891973283247
Category	Term	Count	%	PValue	Genes	List Total	Pop Hits	Pop Total	Fold Enrichment	Bonferroni	Benjamini	FDR
GOTERM_BP_FAT	GO:0051240~positive regulation of multicellular organismal process	104	12.7764	2.66594e-12	STMN2, JADE2, PRDM1, SLC8A1, FCNA, RGS2, FGF7, CYSLTR1, SALL1, CYSLTR2, OLFR78, PLAU, CLEC5A, RGS6, GBP5, POSTN, HGF, OSR1, NPY1R, ISL1, SOX10, EREG, SHTN1, PLPP3, C5AR1, TNFRSF11A, LTBP1, RASGRP1, PIK3R6, HRH1, MUSTN1, PDGFD, KCNMB1, TNFRSF14, KL, SYT1, TNFSF15, ZBTB16, TRPV2, BTNL2, BMP5, BMP2, PTPRC, CPS1, KITL, TBXAS1, CD28, HPSE, BMPR1B, FGFR2, FGF10, ECM1, ITGB3, ELAVL4, ADM, CASP1, CD36, C…	573	1596	17911	2.03688	1.54733e-08	7.73656e-09	7.23003e-09
GOTERM_BP_FAT	GO:0010646~regulation of cell communication	150	18.4275	3.55742e-11	PRDM1, RGS2, SALL1, CYSLTR2, PLAU, TNFSF10, PDE8B, RGS6, SYBU, POSTN, LMO3, HGF, NPY1R, SHISA9, ISL1, SOX10, EREG, DKK3, EDAR, NPAS4, NAIP5, SFRP1, RBP4, FRMD7, NAIP6, SFRP5, PLPP3, TRABD2B, ADCYAP1R1, C5AR1, ITPR1, MST1R, TNFRSF11A, ADH7, APCDD1, RASGRP1, PIK3R6, HRH1, GRK3, PDGFD, PDGFC, TNFRSF14, IGFBP6, DRD1, LRRC4C, GRIA4, GPR17, KL, RBPMS, SYT1, TNFSF15, HTR1B, BTNL2, BMP5, NR4A2, BMP2, PTP…	573	2785	17911	1.68357	2.06473e-07	2.94961e-08	2.75649e-08
GOTERM_BP_FAT	GO:0023051~regulation of signaling	150	18.4275	6.5821e-11	PRDM1, RGS2, SALL1, CYSLTR2, PLAU, TNFSF10, PDE8B, RGS6, SYBU, POSTN, LMO3, HGF, NPY1R, SHISA9, ISL1, SOX10, EREG, DKK3, EDAR, NPAS4, NAIP5, SFRP1, RBP4, FRMD7, NAIP6, SFRP5, PLPP3, TRABD2B, ADCYAP1R1, C5AR1, ITPR1, MST1R, TNFRSF11A, ADH7, APCDD1, RASGRP1, PIK3R6, HRH1, GRK3, PDGFD, PDGFC, TNFRSF14, IGFBP6, DRD1, LRRC4C, GRIA4, GPR17, KL, RBPMS, SYT1, TNFSF15, HTR1B, BTNL2, BMP5, NR4A2, BMP2, PTP…	573	2808	17911	1.66978	3.82025e-07	4.77531e-08	4.46266e-08
GOTERM_BP_FAT	GO:0009966~regulation of signal transduction	130	15.9705	5.15084e-09	PRDM1, RGS2, SALL1, CYSLTR2, PLAU, TNFSF10, RGS6, POSTN, LMO3, HGF, SHISA9, ISL1, SOX10, EREG, DKK3, EDAR, NAIP5, SFRP1, FRMD7, NAIP6, SFRP5, PLPP3, TRABD2B, ADCYAP1R1, C5AR1, ITPR1, MST1R, TNFRSF11A, ADH7, APCDD1, RASGRP1, PIK3R6, GRK3, PDGFD, PDGFC, TNFRSF14, IGFBP6, LRRC4C, GPR17, KL, RBPMS, TNFSF15, HTR1B, BTNL2, BMP5, NR4A2, BMP2, PTPRC, KITL, RCAN2, CD28, HPSE, BMPR1B, FGFR2, FGF10, ECM1, P…	573	2468	17911	1.64651	2.98951e-05	8.30431e-07	7.76061e-07
GOTERM_BP_FAT	GO:0048584~positive regulation of response to stimulus	101	12.4079	5.50719e-08	H2-K1, MYLK, FCNA, C4B, C4A, C1S2, SALL1, CYSLTR2, C1S1, TNFSF10, GBP5, LMO3, HGF, ISL1, EREG, EDAR, SFRP1, FRMD7, MASP2, PLPP3, H2-D1, ADCYAP1R1, C5AR1, MST1R, TNFRSF11A, RASGRP1, PIK3R6, PDGFD, PDGFC, TNFRSF14, GPR17, KL, RBPMS, TNFSF15, RARRES2, BTNL2, BMP5, BMP2, PTPRC, ARTN, KITL, CD28, HPSE, BMPR1B, FGFR2, FGF10, ECM1, MSTN, ITGB3, ESM1, ADAMTS3, CASP1, CD36, CCR5, HAVCR2, EDN1, MYOCD, CAMK…	573	1834	17911	1.72142	0.000319586	6.94864e-06	6.4937e-06
GOTERM_BP_FAT	GO:0035556~intracellular signal transduction	118	14.4963	8.74672e-07	DGKB, SLC8A1, EPS8, RGS2, CYSLTR2, TNFSF10, RGS6, KCNH1, LMO3, HGF, ISL1, EDAR, SHTN1, DOK2, SFRP1, ADCY9, FRMD7, SFRP5, RAB38, PTGFR, ADCYAP1R1, C5AR1, ITPR1, MST1R, TNFRSF11A, RASGRP1, PIK3R6, ADAP2, PDGFD, PDGFC, TNFRSF14, DRD1, LRRC4C, GPR17, KL, TNFSF15, DCLK3, MT1, BMP5, BMP2, PTPRC, ARHGAP30, KITL, RCAN2, CCDC88C, CD28, NMUR2, MRVI1, HPSE, FAT4, FGFR2, FGF10, ECM1, PTPRR, TENM2, MSTN, ITGB…	573	2380	17911	1.54978	0.00506373	7.57701e-05	7.08093e-05
GOTERM_BP_FAT	GO:0043408~regulation of MAPK cascade	46	5.65111	2.7743e-06	PTPRR, TNXB, MSTN, ITGB3, C5AR1, MST1R, TNFRSF11A, RASGRP1, PIK3R6, FGD2, RGS2, CYSLTR2, PDGFD, P2RY1, NTF3, PDGFC, KISS1R, PTK2B, TNFRSF14, DMD, CD36, XDH, HAVCR2, KL, CD74, CCL24, EDN1, PDE6H, SYK, HGF, LMO3, NRG1, SORL1, AGT, BMP5, EDAR, TGFBR3, SFRP1, BMP2, PTPRC, BANK1, KITL, SFRP5, PDE5A, FGFR2, FGF10	573	675	17911	2.13019	0.0159731	0.000211869	0.000197997
GOTERM_BP_FAT	GO:0050730~regulation of peptidyl-tyrosine phosphorylation	23	2.82555	3.65143e-06	CD74, SYK, ITGB3, HGF, VEGFC, IL6RA, NRG1, ISL1, AGT, EREG, VTN, FGF7, SFRP1, PTPRC, KITL, PDGFD, PDGFC, NTF3, PTK2B, TNFRSF14, CD36, PLPP3, FGF10	573	226	17911	3.18115	0.02097	0.000261641	0.000244511
GOTERM_BP_FAT	GO:0043405~regulation of MAP kinase activity	26	3.1941	3.86461e-06	TNXB, MST1R, TNFRSF11A, RASGRP1, PIK3R6, FGD2, RGS2, PDGFD, NTF3, PDGFC, KISS1R, PTK2B, CD74, EDN1, PDE6H, SYK, HGF, NRG1, SORL1, SFRP1, BMP2, PTPRC, KITL, SFRP5, PDE5A, FGF10	573	280	17911	2.90256	0.0221806	0.000273539	0.00025563
GOTERM_BP_FAT	GO:0023014~signal transduction by protein phosphorylation	46	5.65111	5.74539e-06	PTPRR, TNXB, ITGB3, C5AR1, MST1R, TNFRSF11A, RASGRP1, PIK3R6, FGD2, RGS2, CYSLTR2, PDGFD, P2RY1, NTF3, PDGFC, KISS1R, PTK2B, TNFRSF14, DMD, CD36, XDH, HAVCR2, KL, CD74, CCL24, EDN1, PDE6H, SYK, HGF, LMO3, OSR1, NRG1, SORL1, AGT, EDAR, TGFBR3, DOK2, SFRP1, BMP2, PTPRC, BANK1, KITL, SFRP5, PDE5A, FGFR2, FGF10	573	695	17911	2.06889	0.0327965	0.00038329	0.000358195
GOTERM_BP_FAT	GO:0043406~positive regulation of MAP kinase activity	20	2.457	6.5939e-06	CD74, EDN1, SYK, PDE6H, HGF, NRG1, MST1R, TNFRSF11A, RASGRP1, PIK3R6, FGD2, BMP2, PTPRC, KITL, PDGFD, PDGFC, NTF3, PTK2B, PDE5A, FGF10	573	183	17911	3.41621	0.037548	0.000430011	0.000401857
GOTERM_BP_FAT	GO:0050731~positive regulation of peptidyl-tyrosine phosphorylation	19	2.33415	6.81313e-06	CD74, SYK, ITGB3, HGF, VEGFC, IL6RA, NRG1, ISL1, AGT, EREG, VTN, FGF7, KITL, NTF3, PTK2B, TNFRSF14, CD36, PLPP3, FGF10	573	167	17911	3.55633	0.0387719	0.000439371	0.000410605
GOTERM_BP_FAT	GO:0043410~positive regulation of MAPK cascade	35	4.29975	7.51259e-06	ITGB3, C5AR1, MST1R, TNFRSF11A, RASGRP1, PIK3R6, FGD2, CYSLTR2, PDGFD, P2RY1, NTF3, PDGFC, KISS1R, PTK2B, TNFRSF14, CD36, XDH, HAVCR2, KL, CD74, CCL24, EDN1, PDE6H, SYK, HGF, NRG1, AGT, EDAR, BMP2, PTPRC, BANK1, KITL, PDE5A, FGFR2, FGF10	573	467	17911	2.3427	0.0426663	0.000473946	0.000442916
GOTERM_BP_FAT	GO:0000165~MAPK cascade	45	5.52826	1.10744e-05	PTPRR, TNXB, ITGB3, C5AR1, MST1R, TNFRSF11A, RASGRP1, PIK3R6, FGD2, RGS2, CYSLTR2, PDGFD, P2RY1, NTF3, PDGFC, KISS1R, PTK2B, TNFRSF14, DMD, CD36, XDH, HAVCR2, KL, CD74, CCL24, EDN1, PDE6H, SYK, HGF, LMO3, NRG1, SORL1, AGT, EDAR, TGFBR3, DOK2, SFRP1, BMP2, PTPRC, BANK1, KITL, SFRP5, PDE5A, FGFR2, FGF10	573	691	17911	2.03563	0.0622539	0.000640423	0.000598493
GOTERM_BP_FAT	GO:0019220~regulation of phosphate metabolic process	83	10.1966	2.35829e-05	PTPRR, MSTN, ITGB3, GUCA1B, PRKAG2, ADM, RGS2, FGF7, CYSLTR2, BDKRB2, CD36, ARFGEF3, HAVCR2, EDN1, ENTPD1, MYOCD, TRPC6, SYK, HGF, LMO3, PAWR, NRG1, ISL1, ASPN, EREG, EDAR, TGFBR3, SFRP1, RTN4RL1, BANK1, SFRP5, TLR8, PDE5A, PLPP3, ADCYAP1R1, TNXB, PTAFR, C5AR1, IL6RA, MST1R, TNFRSF11A, RASGRP1, PIK3R6, FGD2, VTN, GRK3, PDGFD, P2RY1, NTF3, PDGFC, KISS1R, PTK2B, TNFRSF14, DMD, DRD1, LRRC4C, XDH, GB…	573	1632	17911	1.58973	0.127922	0.00125573	0.00117352
GOTERM_BP_FAT	GO:0051174~regulation of phosphorus metabolic process	83	10.1966	2.42982e-05	PTPRR, MSTN, ITGB3, GUCA1B, PRKAG2, ADM, RGS2, FGF7, CYSLTR2, BDKRB2, CD36, ARFGEF3, HAVCR2, EDN1, ENTPD1, MYOCD, TRPC6, SYK, HGF, LMO3, PAWR, NRG1, ISL1, ASPN, EREG, EDAR, TGFBR3, SFRP1, RTN4RL1, BANK1, SFRP5, TLR8, PDE5A, PLPP3, ADCYAP1R1, TNXB, PTAFR, C5AR1, IL6RA, MST1R, TNFRSF11A, RASGRP1, PIK3R6, FGD2, VTN, GRK3, PDGFD, P2RY1, NTF3, PDGFC, KISS1R, PTK2B, TNFRSF14, DMD, DRD1, LRRC4C, XDH, GB…	573	1633	17911	1.58876	0.131535	0.00127051	0.00118733
GOTERM_BP_FAT	GO:0001932~regulation of protein phosphorylation	70	8.59951	2.55818e-05	PTPRR, MSTN, ITGB3, PRKAG2, RGS2, FGF7, CYSLTR2, BDKRB2, CD36, HAVCR2, EDN1, MYOCD, TRPC6, SYK, HGF, LMO3, NRG1, ISL1, ASPN, EREG, EDAR, TGFBR3, SFRP1, RTN4RL1, BANK1, SFRP5, TLR8, PDE5A, PLPP3, TNXB, C5AR1, IL6RA, MST1R, TNFRSF11A, RASGRP1, PIK3R6, FGD2, VTN, GRK3, PDGFD, P2RY1, NTF3, PDGFC, KISS1R, PTK2B, TNFRSF14, DMD, DRD1, LRRC4C, XDH, GBP4, CD74, CCL24, KL, PDE6H, RBPMS, TNFSF15, PLCL1, RAR…	573	1309	17911	1.67157	0.137981	0.00131395	0.00122792
GOTERM_BP_FAT	GO:0010647~positive regulation of cell communication	77	9.45946	2.90852e-05	ECM1, MSTN, ITGB3, ESM1, ADAMTS3, CYSLTR2, SALL1, TNFSF10, CASP1, CD36, HAVCR2, EDN1, MYOCD, SYK, HGF, LMO3, PAWR, NRG1, TACR1, ISL1, EREG, EDAR, TGFBR3, SFRP1, RBP4, FRMD7, BANK1, ITGA8, PDE5A, HAP1, ACPP, ADCYAP1R1, NRXN1, C5AR1, IL6RA, MST1R, TNFRSF11A, RASGRP1, PIK3R6, NKD1, FGD2, RASD2, PDGFD, P2RY1, NTF3, PDGFC, KISS1R, PTK2B, TNFRSF14, DRD1, XDH, LURAP1, GRIA4, CD74, CCL24, GPR17, KL, GSN,…	573	1490	17911	1.61536	0.155333	0.00142668	0.00133327
GOTERM_BP_FAT	GO:0023056~positive regulation of signaling	77	9.45946	3.47853e-05	ECM1, MSTN, ITGB3, ESM1, ADAMTS3, CYSLTR2, SALL1, TNFSF10, CASP1, CD36, HAVCR2, EDN1, MYOCD, SYK, HGF, LMO3, PAWR, NRG1, TACR1, ISL1, EREG, EDAR, TGFBR3, SFRP1, RBP4, FRMD7, BANK1, ITGA8, PDE5A, HAP1, ACPP, ADCYAP1R1, NRXN1, C5AR1, IL6RA, MST1R, TNFRSF11A, RASGRP1, PIK3R6, NKD1, FGD2, RASD2, PDGFD, P2RY1, NTF3, PDGFC, KISS1R, PTK2B, TNFRSF14, DRD1, XDH, LURAP1, GRIA4, CD74, CCL24, GPR17, KL, GSN,…	573	1497	17911	1.60781	0.182821	0.00166855	0.0015593
GOTERM_BP_FAT	GO:0009967~positive regulation of signal transduction	70	8.59951	4.05285e-05	ECM1, MSTN, ITGB3, ESM1, ADAMTS3, CYSLTR2, SALL1, TNFSF10, CASP1, CD36, HAVCR2, EDN1, MYOCD, SYK, HGF, LMO3, NRG1, ISL1, EREG, EDAR, TGFBR3, SFRP1, FRMD7, BANK1, ITGA8, PDE5A, HAP1, ACPP, ADCYAP1R1, NRXN1, C5AR1, IL6RA, MST1R, TNFRSF11A, RASGRP1, PIK3R6, NKD1, FGD2, RASD2, PDGFD, P2RY1, NTF3, PDGFC, KISS1R, PTK2B, TNFRSF14, XDH, LURAP1, CD74, CCL24, GPR17, KL, GSN, PDE6H, RBPMS, TNFSF15, NR1H4, A…	573	1328	17911	1.64765	0.209613	0.00185075	0.00172957
GOTERM_BP_FAT	GO:0045937~positive regulation of phosphate metabolic process	58	7.12531	6.49654e-05	MSTN, ITGB3, PRKAG2, ADM, FGF7, CYSLTR2, CD36, HAVCR2, EDN1, TRPC6, SYK, HGF, PAWR, NRG1, ISL1, EREG, EDAR, BANK1, PDE5A, PLPP3, ADCYAP1R1, PTAFR, C5AR1, IL6RA, MST1R, TNFRSF11A, RASGRP1, PIK3R6, FGD2, VTN, GRK3, PDGFD, P2RY1, NTF3, PDGFC, KISS1R, PTK2B, TNFRSF14, DRD1, XDH, CD74, CCL24, KL, PDE6H, RBPMS, TNFSF15, RARRES2, VEGFC, AGT, BMP5, ADGRD1, BMP2, PTPRC, KITL, RAMP1, FGFR2, PF4, FGF10	573	1053	17911	1.72173	0.314133	0.00263678	0.00246414
GOTERM_BP_FAT	GO:0010562~positive regulation of phosphorus metabolic process	58	7.12531	6.49654e-05	MSTN, ITGB3, PRKAG2, ADM, FGF7, CYSLTR2, CD36, HAVCR2, EDN1, TRPC6, SYK, HGF, PAWR, NRG1, ISL1, EREG, EDAR, BANK1, PDE5A, PLPP3, ADCYAP1R1, PTAFR, C5AR1, IL6RA, MST1R, TNFRSF11A, RASGRP1, PIK3R6, FGD2, VTN, GRK3, PDGFD, P2RY1, NTF3, PDGFC, KISS1R, PTK2B, TNFRSF14, DRD1, XDH, CD74, CCL24, KL, PDE6H, RBPMS, TNFSF15, RARRES2, VEGFC, AGT, BMP5, ADGRD1, BMP2, PTPRC, KITL, RAMP1, FGFR2, PF4, FGF10	573	1053	17911	1.72173	0.314133	0.00263678	0.00246414
GOTERM_BP_FAT	GO:0018108~peptidyl-tyrosine phosphorylation	23	2.82555	6.96608e-05	CD74, SYK, ITGB3, HGF, VEGFC, IL6RA, NRG1, ISL1, AGT, EREG, VTN, FGF7, SFRP1, PTPRC, EFEMP1, KITL, NTF3, PTK2B, TNFRSF14, CD36, PLPP3, FGFR2, FGF10	573	273	17911	2.63348	0.332573	0.00273183	0.00255297
GOTERM_BP_FAT	GO:0018212~peptidyl-tyrosine modification	23	2.82555	7.76102e-05	CD74, SYK, ITGB3, HGF, VEGFC, IL6RA, NRG1, ISL1, AGT, EREG, VTN, FGF7, SFRP1, PTPRC, EFEMP1, KITL, NTF3, PTK2B, TNFRSF14, CD36, PLPP3, FGFR2, FGF10	573	275	17911	2.61433	0.362669	0.00299622	0.00280005
GOTERM_BP_FAT	GO:0042325~regulation of phosphorylation	72	8.84521	7.79514e-05	PTPRR, MSTN, ITGB3, PRKAG2, RGS2, FGF7, CYSLTR2, BDKRB2, CD36, HAVCR2, EDN1, MYOCD, TRPC6, SYK, HGF, LMO3, NRG1, ISL1, ASPN, EREG, EDAR, TGFBR3, SFRP1, RTN4RL1, BANK1, SFRP5, TLR8, PDE5A, PLPP3, TNXB, C5AR1, IL6RA, MST1R, TNFRSF11A, RASGRP1, PIK3R6, FGD2, VTN, GRK3, PDGFD, P2RY1, NTF3, PDGFC, KISS1R, PTK2B, TNFRSF14, DMD, DRD1, LRRC4C, XDH, GBP4, CD74, CCL24, KL, PPP1R14A, PDE6H, RBPMS, TNFSF15, …	573	1407	17911	1.59957	0.363931	0.00299622	0.00280005
GOTERM_BP_FAT	GO:0071902~positive regulation of protein serine/threonine kinase activity	22	2.7027	9.2726e-05	CD74, EDN1, SYK, PDE6H, TNFSF15, HGF, NRG1, MST1R, TNFRSF11A, RASGRP1, PIK3R6, AGT, FGD2, BMP2, PTPRC, KITL, PDGFD, PDGFC, NTF3, PTK2B, PDE5A, FGF10	573	259	17911	2.65514	0.416206	0.00335728	0.00313747
GOTERM_BP_FAT	GO:0071900~regulation of protein serine/threonine kinase activity	29	3.56265	0.00011504	TNXB, MST1R, TNFRSF11A, RASGRP1, PIK3R6, FGD2, RGS2, PDGFD, NTF3, PDGFC, KISS1R, PTK2B, CD74, EDN1, MYOCD, PDE6H, SYK, TNFSF15, HGF, NRG1, SORL1, AGT, SFRP1, BMP2, PTPRC, KITL, SFRP5, PDE5A, FGF10	573	405	17911	2.23825	0.48713	0.00400562	0.00374336
GOTERM_BP_FAT	GO:0065009~regulation of molecular function	101	12.4079	0.000150961	CYFIP2, GUCA1B, RGS2, PLAU, TBC1D30, TNFSF10, PHLDA2, RGS6, HGF, OSR1, SHISA9, ISL1, EREG, SFRP1, FRMD7, SFRP5, DPEP1, PLPP3, ADCYAP1R1, MST1R, TNFRSF11A, RASGRP1, PIK3R6, VTN, PDGFD, PDGFC, DRD1, LRRC4C, WFDC13, TNFSF15, SERPINA3N, ADAP1, NR4A2, BMP2, PTPRC, KITL, SERPINB6B, FXYD2, NMUR2, CPEB2, FGFR2, FGF10, ECM1, MSTN, ITGB3, ENO1B, FHL1, ICA1, PRKAG2, ARHGAP6, TIMP4, ARFGEF3, HAVCR2, BCAS3, E…	573	2201	17911	1.43439	0.583657	0.00503551	0.00470583
GOTERM_BP_FAT	GO:0001934~positive regulation of protein phosphorylation	50	6.14251	0.00015982	MSTN, ITGB3, PRKAG2, FGF7, CYSLTR2, CD36, HAVCR2, EDN1, TRPC6, SYK, HGF, NRG1, ISL1, EREG, EDAR, BANK1, PDE5A, PLPP3, C5AR1, IL6RA, MST1R, TNFRSF11A, RASGRP1, PIK3R6, FGD2, VTN, GRK3, PDGFD, P2RY1, NTF3, PDGFC, KISS1R, PTK2B, TNFRSF14, XDH, CD74, CCL24, KL, PDE6H, RBPMS, TNFSF15, RARRES2, VEGFC, AGT, BMP5, BMP2, PTPRC, KITL, FGFR2, FGF10	573	893	17911	1.75018	0.604525	0.00518208	0.0048428
GOTERM_BP_FAT	GO:1902533~positive regulation of intracellular signal transduction	50	6.14251	0.000217826	ECM1, ITGB3, CYSLTR2, TNFSF10, CASP1, CD36, HAVCR2, EDN1, SYK, HGF, NRG1, ISL1, EDAR, FRMD7, BANK1, PDE5A, HAP1, ADCYAP1R1, C5AR1, IL6RA, MST1R, TNFRSF11A, RASGRP1, PIK3R6, FGD2, RASD2, PDGFD, P2RY1, NTF3, PDGFC, KISS1R, PTK2B, TNFRSF14, XDH, LURAP1, CD74, CCL24, GPR17, KL, PDE6H, TNFSF15, AGT, BMP2, PTPRC, KITL, CD28, HPSE, FGFR2, PF4, FGF10	573	905	17911	1.72698	0.717591	0.00668922	0.00625126
GOTERM_BP_FAT	GO:0006468~protein phosphorylation	82	10.0737	0.000320146	PTPRR, MSTN, ITGB3, PRKAG2, MYLK, RGS2, FGF7, EFEMP1, CYSLTR2, CAMKV, BDKRB2, MAP3K8, CD36, HAVCR2, CDKL2, EDN1, MYOCD, TRPC6, CAMK1D, SYK, HGF, LMO3, OSR1, NRG1, ISL1, ASPN, EREG, EDAR, TGFBR3, DOK2, SFRP1, RTN4RL1, BANK1, SFRP5, PDE5A, PLPP3, PNCK, TNXB, C5AR1, IL6RA, MST1R, TNFRSF11A, GUCY2F, RASGRP1, PIK3R6, TTBK1, FGD2, VTN, GRK3, PDGFD, P2RY1, NTF3, PDGFC, KISS1R, PTK2B, TNFRSF14, DMD, DRD1…	573	1737	17911	1.47564	0.844082	0.00910847	0.00851212
GOTERM_BP_FAT	GO:0045859~regulation of protein kinase activity	37	4.54545	0.000365524	TNXB, ITGB3, PRKAG2, MST1R, TNFRSF11A, RASGRP1, PIK3R6, FGD2, RGS2, PDGFD, NTF3, PDGFC, KISS1R, PTK2B, DRD1, LRRC4C, CD74, EDN1, MYOCD, PDE6H, SYK, TNFSF15, HGF, NRG1, PODN, SORL1, ASPN, AGT, EREG, SFRP1, BMP2, PTPRC, RTN4RL1, KITL, SFRP5, PDE5A, FGF10	573	615	17911	1.88058	0.880195	0.0101507	0.00948614
GOTERM_BP_FAT	GO:0031399~regulation of protein modification process	77	9.45946	0.000401334	PTPRR, MSTN, ITGB3, PRKAG2, RGS2, FGF7, CYSLTR2, BDKRB2, CD36, HAVCR2, EDN1, MYOCD, TRPC6, SYK, HGF, LMO3, PAWR, NRG1, ISL1, KLF15, ASPN, EREG, EDAR, TGFBR3, SFRP1, RTN4RL1, BANK1, SFRP5, TLR8, PDE5A, PLPP3, TRABD2B, TNXB, C5AR1, IL6RA, MST1R, TNFRSF11A, RASGRP1, PIK3R6, FGD2, RASD2, FENDRR, VTN, GRK3, PDGFD, P2RY1, NTF3, PDGFC, KISS1R, PTK2B, TNFRSF14, DMD, DRD1, LRRC4C, XDH, GBP4, CD74, CCL24, …	573	1618	17911	1.48757	0.902686	0.0109875	0.0102681
GOTERM_BP_FAT	GO:0042327~positive regulation of phosphorylation	50	6.14251	0.00045386	MSTN, ITGB3, PRKAG2, FGF7, CYSLTR2, CD36, HAVCR2, EDN1, TRPC6, SYK, HGF, NRG1, ISL1, EREG, EDAR, BANK1, PDE5A, PLPP3, C5AR1, IL6RA, MST1R, TNFRSF11A, RASGRP1, PIK3R6, FGD2, VTN, GRK3, PDGFD, P2RY1, NTF3, PDGFC, KISS1R, PTK2B, TNFRSF14, XDH, CD74, CCL24, KL, PDE6H, RBPMS, TNFSF15, RARRES2, VEGFC, AGT, BMP5, BMP2, PTPRC, KITL, FGFR2, FGF10	573	934	17911	1.67336	0.928267	0.0119736	0.0111897
GOTERM_BP_FAT	GO:1902531~regulation of intracellular signal transduction	74	9.09091	0.000501328	ECM1, PTPRR, MSTN, ITGB3, RGS2, CYSLTR2, TNFSF10, BDKRB2, CASP1, CD36, RNF152, ARFGEF3, HAVCR2, EDN1, SYK, HGF, LMO3, NRG1, ISL1, ASPN, EDAR, TGFBR3, SFRP1, FRMD7, RTN4RL1, BANK1, SFRP5, ARHGEF3, CASQ2, PDE5A, HAP1, ADCYAP1R1, TNXB, C5AR1, ITPR1, IL6RA, MST1R, TNFRSF11A, RASGRP1, PIK3R6, GNAI1, FGD2, RASD2, PDGFD, P2RY1, NTF3, PDGFC, KISS1R, PTK2B, TNFRSF14, DMD, LRRC4C, XDH, LURAP1, CD74, CCL24,…	573	1552	17911	1.49041	0.945548	0.0128181	0.0119789
GOTERM_BP_FAT	GO:0070372~regulation of ERK1 and ERK2 cascade	21	2.57985	0.000536259	CD74, CCL24, PTPRR, SYK, ITGB3, LMO3, C5AR1, TNFRSF11A, RASGRP1, TGFBR3, BMP2, CYSLTR2, PDGFD, P2RY1, PDGFC, PTK2B, DMD, CD36, FGFR2, FGF10, HAVCR2	573	274	17911	2.39571	0.955545	0.0135226	0.0126372
GOTERM_BP_FAT	GO:0044093~positive regulation of molecular function	63	7.73956	0.000543933	CYFIP2, ITGB3, ENO1B, PRKAG2, ARHGAP6, RGS2, TBC1D30, TNFSF10, RGS6, BCAS3, EDN1, MYOCD, TRPC6, CAMK1D, SYK, HGF, TESC, NGB, PAWR, NRG1, TRAF1, ISL1, EREG, TGFBR3, PDE5A, PPARG, HAP1, PLPP3, ADCYAP1R1, PTAFR, MST1R, TNFRSF11A, RASGRP1, PIK3R6, FGD2, VTN, PERP, PDGFD, NTF3, PDGFC, KISS1R, PTK2B, DMD, DRD1, XDH, CD74, CCL24, GSN, PDE6H, TNFSF15, PLCL1, SORL1, AGT, NR4A2, ADGRD1, BMP2, PTPRC, KITL, …	573	1270	17911	1.55061	0.957483	0.0136077	0.0127168
GOTERM_BP_FAT	GO:0045860~positive regulation of protein kinase activity	26	3.1941	0.000743001	ITGB3, PRKAG2, MST1R, TNFRSF11A, RASGRP1, PIK3R6, FGD2, PDGFD, NTF3, PDGFC, KISS1R, PTK2B, CD74, EDN1, PDE6H, SYK, TNFSF15, HGF, NRG1, AGT, EREG, BMP2, PTPRC, KITL, PDE5A, FGF10	573	388	17911	2.09463	0.98662	0.0172495	0.0161202
GOTERM_BP_FAT	GO:0070371~ERK1 and ERK2 cascade	20	2.457	0.000868834	CD74, CCL24, PTPRR, ITGB3, LMO3, C5AR1, TNFRSF11A, RASGRP1, AGT, BMP2, CYSLTR2, PDGFD, P2RY1, PDGFC, PTK2B, DMD, CD36, FGFR2, FGF10, HAVCR2	573	264	17911	2.36805	0.993558	0.0191738	0.0179185
GOTERM_BP_FAT	GO:0043085~positive regulation of catalytic activity	50	6.14251	0.000922285	CYFIP2, ITGB3, PRKAG2, ARHGAP6, RGS2, TBC1D30, TNFSF10, RGS6, BCAS3, EDN1, SYK, HGF, NGB, PAWR, NRG1, EREG, PDE5A, PPARG, ADCYAP1R1, PTAFR, MST1R, TNFRSF11A, RASGRP1, PIK3R6, FGD2, PERP, PDGFD, NTF3, PDGFC, KISS1R, PTK2B, DRD1, XDH, CD74, CCL24, GSN, PDE6H, TNFSF15, SORL1, AGT, NR4A2, ADGRD1, BMP2, PTPRC, KITL, P2RX1, RGS10, NMUR2, FGFR2, FGF10	573	965	17911	1.6196	0.995277	0.0200485	0.0187359
GOTERM_BP_FAT	GO:0043549~regulation of kinase activity	38	4.6683	0.00100443	TNXB, MSTN, ITGB3, PRKAG2, MST1R, TNFRSF11A, RASGRP1, PIK3R6, FGD2, RGS2, PDGFD, NTF3, PDGFC, KISS1R, PTK2B, DRD1, LRRC4C, CD74, EDN1, MYOCD, PDE6H, SYK, TNFSF15, HGF, NRG1, PODN, SORL1, ASPN, AGT, EREG, SFRP1, BMP2, PTPRC, RTN4RL1, KITL, SFRP5, PDE5A, FGF10	573	674	17911	1.76234	0.99707	0.0215118	0.0201033
GOTERM_BP_FAT	GO:0070374~positive regulation of ERK1 and ERK2 cascade	16	1.9656	0.00118201	CD74, CCL24, ITGB3, C5AR1, TNFRSF11A, RASGRP1, BMP2, CYSLTR2, PDGFD, P2RY1, PDGFC, PTK2B, CD36, FGFR2, FGF10, HAVCR2	573	190	17911	2.63228	0.998956	0.0239874	0.0224169
GOTERM_BP_FAT	GO:0031401~positive regulation of protein modification process	54	6.63391	0.00128498	MSTN, ITGB3, PRKAG2, FGF7, CYSLTR2, CD36, HAVCR2, EDN1, TRPC6, SYK, HGF, PAWR, NRG1, ISL1, EREG, EDAR, BANK1, PDE5A, PLPP3, TRABD2B, C5AR1, IL6RA, MST1R, TNFRSF11A, RASGRP1, PIK3R6, FGD2, RASD2, VTN, GRK3, PDGFD, P2RY1, NTF3, PDGFC, KISS1R, PTK2B, TNFRSF14, XDH, CD74, CCL24, KL, PDE6H, RBPMS, TNFSF15, RARRES2, VEGFC, AGT, BMP5, BMP2, PTPRC, KITL, RAMP1, FGFR2, FGF10	573	1082	17911	1.56003	0.999426	0.0255885	0.0239132
GOTERM_BP_FAT	GO:0006796~phosphate-containing compound metabolic process	120	14.742	0.00128736	DGKB, GUCA1B, MYLK, RGS2, FGF7, EFEMP1, CYSLTR2, MAP3K8, PDE8B, ENPP5, CDKL2, ENTPD1, LMO3, HGF, OSR1, ISL1, EREG, EDAR, DOK2, SFRP1, ADCY9, SFRP5, PLPP3, CDS1, ADCYAP1R1, PDE1B, C5AR1, MST1R, TNFRSF11A, RASGRP1, PIK3R6, TTBK1, VTN, GRK3, PDGFD, PDGFC, TNFRSF14, DRD1, LRRC4C, FN3K, KL, RBPMS, TNFSF15, EPHX2, RARRES2, DCLK3, HTR1B, BMP5, BMP2, PTPRC, CPS1, KITL, CCDC88C, BMPR1B, CDK15, FGFR2, FGF1…	573	2869	17911	1.30742	0.999434	0.0255885	0.0239132
GOTERM_BP_FAT	GO:0006793~phosphorus metabolic process	120	14.742	0.00133282	DGKB, GUCA1B, MYLK, RGS2, FGF7, EFEMP1, CYSLTR2, MAP3K8, PDE8B, ENPP5, CDKL2, ENTPD1, LMO3, HGF, OSR1, ISL1, EREG, EDAR, DOK2, SFRP1, ADCY9, SFRP5, PLPP3, CDS1, ADCYAP1R1, PDE1B, C5AR1, MST1R, TNFRSF11A, RASGRP1, PIK3R6, TTBK1, VTN, GRK3, PDGFD, PDGFC, TNFRSF14, DRD1, LRRC4C, FN3K, KL, RBPMS, TNFSF15, EPHX2, RARRES2, DCLK3, HTR1B, BMP5, BMP2, PTPRC, CPS1, KITL, CCDC88C, BMPR1B, CDK15, FGFR2, FGF1…	573	2873	17911	1.3056	0.999565	0.0262226	0.0245058
GOTERM_BP_FAT	GO:0051246~regulation of protein metabolic process	106	13.0221	0.00135668	CYFIP2, ZC3H12D, RGS2, FGF7, CYSLTR2, TNFSF10, CPA3, LMO3, HGF, ISL1, EREG, EDAR, SFRP1, SFRP5, PRR16, DPEP1, PLPP3, TRABD2B, C5AR1, LTBP4, MST1R, TNFRSF11A, RASGRP1, PIK3R6, VTN, GRK3, BTBD3, PDGFD, PDGFC, TNFRSF14, DRD1, LRRC4C, WFDC13, KL, RBPMS, TNFSF15, RARRES2, SERPINA3N, BMP5, BMP2, PTPRC, KITL, SERPINB6B, CCDC88C, CD28, CPEB2, FGFR2, FGF10, ECM1, PTPRR, MSTN, ITGB3, PRKAG2, BDKRB2, DLGAP1…	573	2483	17911	1.33443	0.999622	0.0265123	0.0247765
GOTERM_BP_FAT	GO:0051247~positive regulation of protein metabolic process	67	8.23096	0.00148185	CYFIP2, MSTN, ITGB3, PRKAG2, FGF7, CYSLTR2, TNFSF10, CD36, HAVCR2, EDN1, TRPC6, SYK, HGF, PAWR, NRG1, ISL1, EREG, EDAR, BANK1, PRR16, TLR8, PDE5A, PPARG, PLPP3, TRABD2B, PTAFR, C5AR1, IL6RA, MST1R, TNFRSF11A, RASGRP1, PIK3R6, NKD1, FGD2, RASD2, VTN, GRK3, CLEC3B, PERP, PDGFD, P2RY1, NTF3, PDGFC, KISS1R, PTK2B, TNFRSF14, XDH, CD74, CCL24, KL, GSN, PDE6H, RBPMS, TNFSF15, RARRES2, VEGFC, SORL1, AGT,…	573	1428	17911	1.4666	0.999817	0.0280152	0.026181
GOTERM_BP_FAT	GO:0032268~regulation of cellular protein metabolic process	99	12.1622	0.0015724	CYFIP2, ZC3H12D, RGS2, FGF7, CYSLTR2, TNFSF10, LMO3, HGF, ISL1, EREG, EDAR, SFRP1, SFRP5, PRR16, DPEP1, PLPP3, TRABD2B, C5AR1, MST1R, TNFRSF11A, RASGRP1, PIK3R6, VTN, GRK3, PDGFD, PDGFC, TNFRSF14, DRD1, LRRC4C, WFDC13, KL, RBPMS, TNFSF15, RARRES2, SERPINA3N, BMP5, BMP2, PTPRC, KITL, SERPINB6B, CCDC88C, CPEB2, FGFR2, FGF10, ECM1, PTPRR, MSTN, ITGB3, PRKAG2, BDKRB2, DLGAP1, CD36, TIMP4, HAVCR2, EDN…	573	2298	17911	1.34664	0.999892	0.0294394	0.0275119
GOTERM_BP_FAT	GO:0032270~positive regulation of cellular protein metabolic process	63	7.73956	0.00181496	CYFIP2, MSTN, ITGB3, PRKAG2, FGF7, CYSLTR2, TNFSF10, CD36, HAVCR2, EDN1, TRPC6, SYK, HGF, PAWR, NRG1, ISL1, EREG, EDAR, BANK1, PRR16, PDE5A, PPARG, PLPP3, TRABD2B, PTAFR, C5AR1, IL6RA, MST1R, TNFRSF11A, RASGRP1, PIK3R6, FGD2, RASD2, VTN, GRK3, CLEC3B, PERP, PDGFD, P2RY1, NTF3, PDGFC, KISS1R, PTK2B, TNFRSF14, XDH, CD74, CCL24, KL, GSN, PDE6H, RBPMS, TNFSF15, RARRES2, VEGFC, AGT, BMP5, BMP2, PTPRC,…	573	1334	17911	1.47622	0.999974	0.0327143	0.0305724
GOTERM_BP_FAT	GO:0050790~regulation of catalytic activity	75	9.21376	0.00206923	CYFIP2, ECM1, MSTN, ITGB3, GUCA1B, PRKAG2, ARHGAP6, RGS2, TBC1D30, TNFSF10, TIMP4, ARFGEF3, RGS6, BCAS3, EDN1, MYOCD, SYK, HGF, NGB, PAWR, NRG1, ASPN, EREG, SFRP1, RTN4RL1, SFRP5, DPEP1, PDE5A, PPARG, ITIH5, ADCYAP1R1, TNXB, PTAFR, MST1R, TNFRSF11A, RASGRP1, PIK3R6, FGD2, VTN, SERPINB1B, PERP, PDGFD, NTF3, PDGFC, KISS1R, PTK2B, DRD1, LRRC4C, XDH, WFDC13, CD74, CCL24, NQO1, PPP1R14A, GSN, PDE6H, T…	573	1662	17911	1.41057	0.999994	0.0362834	0.0339079
GOTERM_BP_FAT	GO:0033674~positive regulation of kinase activity	26	3.1941	0.00243801	ITGB3, PRKAG2, MST1R, TNFRSF11A, RASGRP1, PIK3R6, FGD2, PDGFD, NTF3, PDGFC, KISS1R, PTK2B, CD74, EDN1, PDE6H, SYK, TNFSF15, HGF, NRG1, AGT, EREG, BMP2, PTPRC, KITL, PDE5A, FGF10	573	423	17911	1.92131	0.999999	0.0411343	0.0384411
GOTERM_BP_FAT	GO:0016310~phosphorylation	89	10.9337	0.00275842	PTPRR, MSTN, DGKB, ITGB3, ENO1B, PRKAG2, MYLK, RGS2, FGF7, EFEMP1, CYSLTR2, CAMKV, BDKRB2, MAP3K8, CD36, HAVCR2, CDKL2, EDN1, MYOCD, TRPC6, CAMK1D, SYK, HGF, LMO3, OSR1, NRG1, ISL1, ASPN, EREG, EDAR, TGFBR3, DOK2, SFRP1, RTN4RL1, BANK1, SFRP5, TLR8, PDE5A, PLPP3, PNCK, TNXB, C5AR1, IL6RA, MST1R, TNFRSF11A, GUCY2F, RASGRP1, PIK3R6, TTBK1, FGD2, GK2, VTN, GRK3, PDGFD, P2RY1, NTF3, PDGFC, KISS1R, PT…	573	2063	17911	1.34852	1	0.0449716	0.0420272
GOTERM_BP_FAT	GO:0051338~regulation of transferase activity	39	4.79115	0.00546923	TNXB, MSTN, ITGB3, PRKAG2, MST1R, TNFRSF11A, RASGRP1, PIK3R6, FGD2, RGS2, PDGFD, NTF3, PDGFC, KISS1R, PTK2B, DRD1, LRRC4C, CD74, EDN1, MYOCD, PDE6H, SYK, TNFSF15, HGF, NRG1, PODN, SORL1, ASPN, AGT, EREG, SFRP1, BMP2, PTPRC, RTN4RL1, KITL, SFRP5, PPARG, PDE5A, FGF10	573	771	17911	1.58116	1	0.0748666	0.0699649
GOTERM_BP_FAT	GO:0032147~activation of protein kinase activity	15	1.84275	0.00712069	CD74, SYK, PDE6H, TNFSF15, ITGB3, HGF, NRG1, AGT, BMP2, PTPRC, PDGFC, NTF3, KISS1R, PTK2B, FGF10	573	208	17911	2.2542	1	0.0892624	0.0834182
GOTERM_BP_FAT	GO:0051347~positive regulation of transferase activity	27	3.31695	0.00904539	ITGB3, PRKAG2, MST1R, TNFRSF11A, RASGRP1, PIK3R6, FGD2, PDGFD, NTF3, PDGFC, KISS1R, PTK2B, CD74, EDN1, PDE6H, SYK, TNFSF15, HGF, NRG1, SORL1, AGT, EREG, BMP2, PTPRC, KITL, PDE5A, FGF10	573	494	17911	1.70845	1	0.104616	0.0977668
GOTERM_BP_FAT	GO:0051336~regulation of hydrolase activity	41	5.03686	0.0201585	CYFIP2, ITIH5, ECM1, ADCYAP1R1, PTAFR, ARHGAP6, RASGRP1, VTN, RGS2, SERPINB1B, PERP, TBC1D30, NTF3, TNFSF10, PTK2B, XDH, TIMP4, ARFGEF3, RGS6, WFDC13, BCAS3, CCL24, GSN, TNFSF15, HGF, PAWR, SERPINA3N, ADAP1, SORL1, AGT, BMP2, SERPINB6B, P2RX1, RGS10, DPEP1, NMUR2, PPARG, PI16, CPEB2, FGFR2, FGF10	573	896	17911	1.43035	1	0.175412	0.163928
GOTERM_BP_FAT	GO:0000187~activation of MAPK activity	9	1.10565	0.0212918	CD74, BMP2, PTPRC, SYK, PDE6H, HGF, NTF3, NRG1, FGF10	573	107	17911	2.6292	1	0.183078	0.171091
GOTERM_BP_FAT	GO:0009893~positive regulation of metabolic process	114	14.0049	0.0314588	CYFIP2, PRDM1, ACTG2, SPIC, FGF7, SALL1, CYSLTR2, PLAU, TNFSF10, PITX1, HGF, OSR1, ISL1, SOX10, EREG, EDAR, NPAS4, SFRP1, PRR16, PLPP3, TRABD2B, PTGFR, ADCYAP1R1, C5AR1, GLIS3, MST1R, TNFRSF11A, LTBP1, RASGRP1, PIK3R6, PLAC8, VTN, HRH1, GRK3, MUSTN1, PDGFD, PDGFC, TNFRSF14, DRD1, KL, FOXF2, RBPMS, FOXF1, TNFSF15, EPHX2, ZBTB16, RARRES2, NR2F1, BMP5, NR4A2, BMP2, PTPRC, KITL, CD28, TNFSF8, BMPR1B,…	573	3004	17911	1.18623	1	0.234336	0.218993
GOTERM_BP_FAT	GO:0010604~positive regulation of macromolecule metabolic process	105	12.8993	0.049877	CYFIP2, PRDM1, ACTG2, SPIC, FGF7, SALL1, CYSLTR2, TNFSF10, PITX1, HGF, OSR1, ISL1, SOX10, EREG, EDAR, NPAS4, SFRP1, PRR16, PLPP3, TRABD2B, PTGFR, C5AR1, GLIS3, MST1R, TNFRSF11A, LTBP1, RASGRP1, PIK3R6, PLAC8, VTN, GRK3, MUSTN1, PDGFD, PDGFC, TNFRSF14, KL, FOXF2, RBPMS, FOXF1, TNFSF15, EPHX2, ZBTB16, RARRES2, NR2F1, BMP5, NR4A2, BMP2, PTPRC, KITL, CD28, TNFSF8, BMPR1B, FGFR2, FGF10, MSTN, ITGB3, P…	573	2794	17911	1.1747	1	0.316359	0.295647
GOTERM_BP_FAT	GO:0018193~peptidyl-amino acid modification	41	5.03686	0.0779469	ITGB3, PRKAG2, IL6RA, JADE2, HDAC9, TTBK1, RASD2, VTN, FGF7, EGFLAM, EFEMP1, NTF3, BDKRB2, PTK2B, TNFRSF14, DMD, CD36, CD74, MYOCD, TRPC6, SYK, HGF, OSR1, NAA11, MAMDC2, NR1H4, P3H2, DCLK3, VEGFC, NRG1, ISL1, KLF15, AGT, EREG, SFRP1, PTPRC, KITL, PLPP3, FGFR2, FGF10, PPIL6	573	993	17911	1.29062	1	0.41967	0.392193
GOTERM_BP_FAT	GO:0031325~positive regulation of cellular metabolic process	102	12.5307	0.0805957	CYFIP2, SPIC, FGF7, SALL1, CYSLTR2, PLAU, TNFSF10, PITX1, HGF, OSR1, ISL1, SOX10, EREG, EDAR, NPAS4, SFRP1, PRR16, PLPP3, TRABD2B, ADCYAP1R1, C5AR1, GLIS3, MST1R, TNFRSF11A, RASGRP1, PIK3R6, PLAC8, VTN, HRH1, GRK3, MUSTN1, PDGFD, PDGFC, TNFRSF14, DRD1, KL, FOXF2, RBPMS, FOXF1, TNFSF15, ZBTB16, RARRES2, NR2F1, BMP5, NR4A2, BMP2, PTPRC, KITL, CD28, TNFSF8, BMPR1B, FGFR2, FGF10, MSTN, ITGB3, PRKAG2,…	573	2769	17911	1.15144	1	0.424929	0.397108
GOTERM_BP_FAT	GO:0036211~protein modification process	118	14.4963	0.279288	GALNT15, KLHL38, GALNT18, F13A1, JADE2, MYLK, RGS2, FGF7, EFEMP1, SALL1, CYSLTR2, MAP3K8, CDKL2, LMO3, HGF, OSR1, P3H2, ISL1, GBGT1, EREG, EDAR, DOK2, SFRP1, SFRP5, PLPP3, TRABD2B, KLHL14, C5AR1, MST1R, TNFRSF11A, RASGRP1, PIK3R6, TTBK1, VTN, GRK3, BTBD3, PDGFD, PDGFC, ST8SIA4, TNFRSF14, B4GALNT1, DRD1, LRRC4C, KL, RBPMS, TNFSF15, RARRES2, DCLK3, BMP5, BMP2, PTPRC, KITL, CCDC88C, BMPR1B, CDK15, F…	573	3474	17911	1.06174	1	0.868232	0.811387
GOTERM_BP_FAT	GO:0006464~cellular protein modification process	118	14.4963	0.279288	GALNT15, KLHL38, GALNT18, F13A1, JADE2, MYLK, RGS2, FGF7, EFEMP1, SALL1, CYSLTR2, MAP3K8, CDKL2, LMO3, HGF, OSR1, P3H2, ISL1, GBGT1, EREG, EDAR, DOK2, SFRP1, SFRP5, PLPP3, TRABD2B, KLHL14, C5AR1, MST1R, TNFRSF11A, RASGRP1, PIK3R6, TTBK1, VTN, GRK3, BTBD3, PDGFD, PDGFC, ST8SIA4, TNFRSF14, B4GALNT1, DRD1, LRRC4C, KL, RBPMS, TNFSF15, RARRES2, DCLK3, BMP5, BMP2, PTPRC, KITL, CCDC88C, BMPR1B, CDK15, F…	573	3474	17911	1.06174	1	0.868232	0.811387
Annotation Cluster 9	Enrichment Score: 3.750507581618445
Category	Term	Count	%	PValue	Genes	List Total	Pop Hits	Pop Total	Fold Enrichment	Bonferroni	Benjamini	FDR
GOTERM_BP_FAT	GO:0009719~response to endogenous stimulus	95	11.6708	5.33568e-09	GABRB2, MSTN, ITGB3, STMN2, ADM, CHRDL2, HNMT, SLC8A1, MRGPRH, RERG, FGF5, FGF7, OLFR78, ADAMTSL2, TNFSF10, CASP1, CD36, TIMP4, TSHB, POSTN, EDN1, MYOCD, SYK, KCND3, PAQR5, LMO3, MMP2, TACR1, AVPR1A, CYP7B1, ISL1, KLF15, ASPN, EREG, AGTR1B, TGFBR3, NPAS4, ALDH3A1, GREM2, SFRP1, RBP4, PAPPA, COL4A6, ITGA8, CASQ2, IRF5, PPARG, ACSBG1, CYP2E1, PTGFR, CEBPB, CHRNA2, HPGD, PDE1B, PTGER2, PTAFR, GCNT1,…	573	1608	17911	1.84673	3.09678e-05	8.36981e-07	7.82182e-07
GOTERM_BP_FAT	GO:0070887~cellular response to chemical stimulus	135	16.5848	6.84613e-09	STMN2, PRDM1, MPO, SLC8A1, MRGPRH, MYLK, FGF5, FGF7, OLFR78, KCNH1, GBP5, POSTN, GBP8, LMO3, HGF, OSR1, ISL1, EREG, AKR1C12, NPAS4, CH25H, SFRP1, NAIP6, FCGR4, COL4A6, DPEP1, CYP2E1, PTGFR, PDE1B, C5AR1, LTBP4, ITPR1, TNFRSF11A, CORO1A, LTBP1, CACNA1H, HRH1, PDGFD, KCNMB1, PDGFC, DRD1, LRRC4C, PLXNA4, GSTM3, KL, SYT1, FOXF1, RARRES2, NR2F1, HTR1B, MT1, BMP5, NR4A2, BMP2, PTPRC, CPS1, FAT4, BMPR1B…	573	2607	17911	1.61867	3.97342e-05	1.04566e-06	9.77196e-07
GOTERM_BP_FAT	GO:0071310~cellular response to organic substance	110	13.5135	1.72396e-07	STMN2, PRDM1, SLC8A1, MRGPRH, FGF5, FGF7, OLFR78, GBP5, POSTN, GBP8, LMO3, HGF, OSR1, ISL1, EREG, NPAS4, SFRP1, FCGR4, COL4A6, PTGFR, PDE1B, LTBP4, ITPR1, TNFRSF11A, CORO1A, LTBP1, CACNA1H, HRH1, PDGFD, KCNMB1, PDGFC, DRD1, LRRC4C, GSTM3, KL, FOXF1, RARRES2, NR2F1, HTR1B, BMP5, NR4A2, BMP2, PTPRC, CPS1, FAT4, BMPR1B, CPEB2, FGFR2, FGF10, GABRB2, NRP2, ECM1, MSTN, ITGB3, CHRDL2, ADAMTS3, ADAMTSL2,…	573	2103	17911	1.635	0.00100008	1.96193e-05	1.83348e-05
GOTERM_BP_FAT	GO:0010033~response to organic substance	143	17.5676	2.13502e-07	STMN2, PRDM1, HNMT, MPO, CLDN1, SLC8A1, MRGPRH, EPS8, FGF5, FGF7, OLFR78, TNFSF10, GBP5, POSTN, GBP8, PAQR5, LMO3, HGF, OSR1, ISL1, EREG, NPAS4, ALDH3A1, SFRP1, RBP4, FCGR4, PAPPA, COL4A6, CYP2E1, PTGFR, ADCYAP1R1, CHRNA2, PDE1B, C5AR1, LTBP4, ITPR1, TNFRSF11A, ADH7, CORO1A, LTBP1, CACNA1H, ADH1, HRH1, PDGFD, KCNMB1, PDGFC, TNFRSF14, DRD1, LRRC4C, GSTM3, KL, H2-EB1, FOXF1, RARRES2, NR2F1, HTR1B, …	573	2972	17911	1.50402	0.0012384	2.33805e-05	2.18497e-05
GOTERM_BP_FAT	GO:0071495~cellular response to endogenous stimulus	69	8.47666	1.99508e-06	GABRB2, MSTN, ITGB3, STMN2, CHRDL2, SLC8A1, MRGPRH, FGF5, FGF7, OLFR78, ADAMTSL2, CD36, TSHB, POSTN, EDN1, MYOCD, SYK, KCND3, LMO3, MMP2, AVPR1A, CYP7B1, ISL1, KLF15, ASPN, AGTR1B, TGFBR3, NPAS4, GREM2, SFRP1, COL4A6, ITGA8, CASQ2, PPARG, PTGFR, CEBPB, HPGD, PTGER2, PTAFR, LTBP4, ITPR1, CORO1A, LTBP1, HDAC9, CACNA1H, CLEC3B, P2RY6, HRH1, PDGFD, PDGFC, DRD1, KL, RARRES2, NR2F1, NR1H4, HTR1B, SORBS…	573	1189	17911	1.81398	0.0115127	0.000160826	0.000150296
GOTERM_BP_FAT	GO:1901700~response to oxygen-containing compound	86	10.5651	1.01652e-05	MSTN, ADM, PRDM1, HNMT, MPO, SLC8A1, MRGPRH, EPS8, OLFR78, TNFSF10, CASP1, CD36, CCR5, TIMP4, HAVCR2, POSTN, EDN1, TRPC6, HGF, OSR1, TESC, MMP2, NGB, PAWR, TACR1, AVPR1A, KLF15, EREG, AGTR1B, TGFBR3, NPAS4, ALDH3A1, SFRP1, RBP4, FCGR4, ALDH1A2, ALDH1A1, COL4A6, IRF8, DPEP1, IRF5, PPARG, CYP2E1, PTGFR, CEBPB, ADCYAP1R1, PTGER2, PTAFR, GCNT1, C5AR1, ITPR1, TNFRSF11A, ADH7, HDAC9, GNAI1, ADCY5, ADH1…	573	1670	17911	1.60971	0.0572927	0.000609629	0.000569715
GOTERM_BP_FAT	GO:0014070~response to organic cyclic compound	58	7.12531	1.83734e-05	GABRB2, MSTN, ADM, HNMT, SLC8A1, OLFR78, CASP1, CD36, CCR5, POSTN, EDN1, PAQR5, LMO3, MMP2, TACR1, AVPR1A, CYP7B1, ISL1, AGTR1B, NPAS4, ALDH3A1, SFRP1, ALDH1A2, PAPPA, CASQ2, PPARG, ACSBG1, PTGFR, CEBPB, ADCYAP1R1, CHRNA2, PTGER2, PTAFR, ITPR1, GNAI1, ADCY5, ADH1, P2RY6, HRH1, KCNMB1, P2RY1, PTK2B, DRD1, BCHE, GSTM3, NQO1, GSN, TRPA1, FOXF1, NR2F1, NR1H4, HTR1B, NR4A2, SDK1, BMP2, CPS1, P2RX1, FG…	573	1005	17911	1.80396	0.101151	0.00101561	0.000949115
GOTERM_BP_FAT	GO:0033993~response to lipid	57	7.00246	2.38451e-05	MSTN, ADM, PRDM1, HNMT, MPO, SLC8A1, OLFR78, CASP1, CD36, CCR5, TIMP4, TSHB, HAVCR2, POSTN, EDN1, PAQR5, LMO3, OSR1, TESC, MMP2, AVPR1A, CYP7B1, ISL1, AGTR1B, NPAS4, ALDH3A1, SFRP1, RBP4, FCGR4, ALDH1A2, PAPPA, IRF8, PPARG, ACSBG1, PTGFR, CEBPB, ADCYAP1R1, PTGER2, PTAFR, C5AR1, TNFRSF11A, GNAI1, ADCY5, ADH1, KCNMB1, PTK2B, TNFRSF14, BCHE, NQO1, NR2F1, NR1H4, HTR1B, NR4A2, CPS1, TBXAS1, PF4, FGF10	573	991	17911	1.7979	0.129248	0.00125815	0.00117578
GOTERM_BP_FAT	GO:0010243~response to organonitrogen compound	52	6.38821	2.721e-05	GABRB2, MSTN, ADM, HNMT, SLC8A1, MRGPRH, TNFSF10, CASP1, TIMP4, EDN1, MMP2, TACR1, AVPR1A, KLF15, EREG, AGTR1B, ALDH3A1, SFRP1, RBP4, COL4A6, CASQ2, IRF5, PPARG, CYP2E1, CEBPB, CHRNA2, PDE1B, PTAFR, GCNT1, C5AR1, ITPR1, HDAC9, HRH1, PDGFD, PDGFC, PTK2B, DRD1, BCHE, KL, GSN, RARRES2, NR1H4, HTR1B, SORBS1, SERPINA3N, AGT, NR4A2, SDK1, CPS1, P2RX1, SLC25A33, CPEB2	573	878	17911	1.85129	0.146089	0.00137328	0.00128336
GOTERM_BP_FAT	GO:0009725~response to hormone	49	6.01966	4.11348e-05	MSTN, ADM, HNMT, SLC8A1, MRGPRH, RERG, OLFR78, TNFSF10, TIMP4, TSHB, EDN1, PAQR5, LMO3, TACR1, AVPR1A, CYP7B1, ISL1, EREG, AGTR1B, TGFBR3, NPAS4, ALDH3A1, SFRP1, RBP4, PAPPA, PPARG, ACSBG1, PTGFR, PTGER2, PTAFR, GCNT1, HDAC9, CACNA1H, ADH1, P2RY6, PTK2B, BCHE, KL, RARRES2, NR2F1, NR1H4, HTR1B, SORBS1, SERPINA3N, AGT, NR4A2, CPS1, SLC25A33, CPEB2	573	822	17911	1.86333	0.212389	0.00185075	0.00172957
GOTERM_BP_FAT	GO:1901698~response to nitrogen compound	54	6.63391	0.000224058	GABRB2, MSTN, ADM, HNMT, SLC8A1, MRGPRH, TNFSF10, CASP1, TIMP4, EDN1, MMP2, TACR1, AVPR1A, KLF15, EREG, AGTR1B, ALDH3A1, SFRP1, RBP4, COL4A6, CASQ2, DPEP1, IRF5, PPARG, CYP2E1, CEBPB, CHRNA2, PDE1B, PTAFR, GCNT1, C5AR1, ITPR1, HDAC9, HRH1, PDGFD, PDGFC, PTK2B, DRD1, BCHE, KL, GSN, RARRES2, NR1H4, HTR1B, SORBS1, SERPINA3N, AGT, NR4A2, SDK1, CPS1, P2RX1, RGS10, SLC25A33, CPEB2	573	1004	17911	1.68122	0.727626	0.0067438	0.00630227
GOTERM_BP_FAT	GO:1901701~cellular response to oxygen-containing compound	53	6.51106	0.0014575	MSTN, PRDM1, MPO, SLC8A1, MRGPRH, OLFR78, CD36, HAVCR2, POSTN, EDN1, TRPC6, HGF, OSR1, TESC, MMP2, NGB, PAWR, AVPR1A, KLF15, AGTR1B, NPAS4, SFRP1, FCGR4, ALDH1A2, COL4A6, IRF8, DPEP1, PPARG, CEBPB, PTGER2, PTAFR, ITPR1, HDAC9, GNAI1, ADCY5, P2RY6, KCNMB1, PDGFD, PDGFC, PTK2B, DRD1, KL, TRPA1, RARRES2, NR1H4, SORBS1, MT1, AGT, NR4A2, CPS1, RGS10, SLC25A33, CPEB2	573	1063	17911	1.5585	0.999789	0.027645	0.025835
GOTERM_BP_FAT	GO:0071417~cellular response to organonitrogen compound	30	3.6855	0.00299434	GABRB2, CEBPB, MSTN, PTAFR, ITPR1, HDAC9, MRGPRH, SLC8A1, HRH1, PDGFD, PDGFC, DRD1, KL, EDN1, RARRES2, MMP2, NR1H4, HTR1B, SORBS1, KLF15, AGT, AGTR1B, NR4A2, SFRP1, CPS1, COL4A6, CASQ2, PPARG, SLC25A33, CPEB2	573	524	17911	1.7896	1	0.047484	0.0443752
GOTERM_BP_FAT	GO:1901652~response to peptide	25	3.07125	0.00424044	MSTN, GCNT1, ADM, HDAC9, MRGPRH, TNFSF10, TIMP4, KL, EDN1, RARRES2, NR1H4, SERPINA3N, SORBS1, AVPR1A, KLF15, AGT, AGTR1B, EREG, NR4A2, RBP4, CPS1, PPARG, IRF5, SLC25A33, CPEB2	573	418	17911	1.86951	1	0.0619937	0.0579349
GOTERM_BP_FAT	GO:1901699~cellular response to nitrogen compound	32	3.9312	0.00707756	GABRB2, CEBPB, MSTN, PTAFR, ITPR1, HDAC9, MRGPRH, SLC8A1, HRH1, PDGFD, PDGFC, DRD1, KL, EDN1, RARRES2, MMP2, NR1H4, HTR1B, SORBS1, KLF15, AGT, AGTR1B, NR4A2, SFRP1, CPS1, COL4A6, CASQ2, RGS10, DPEP1, PPARG, SLC25A33, CPEB2	573	607	17911	1.64788	1	0.0889138	0.0830925
GOTERM_BP_FAT	GO:0043434~response to peptide hormone	22	2.7027	0.010258	KL, EDN1, MSTN, RARRES2, GCNT1, NR1H4, ADM, SERPINA3N, SORBS1, HDAC9, MRGPRH, AGT, EREG, AGTR1B, NR4A2, RBP4, CPS1, TNFSF10, PPARG, CPEB2, SLC25A33, TIMP4	573	378	17911	1.81927	1	0.110871	0.103612
GOTERM_BP_FAT	GO:0032870~cellular response to hormone stimulus	29	3.56265	0.0103868	PTGFR, MSTN, PTGER2, HDAC9, MRGPRH, CACNA1H, SLC8A1, P2RY6, OLFR78, TSHB, KL, EDN1, LMO3, RARRES2, NR1H4, NR2F1, SORBS1, AVPR1A, CYP7B1, ISL1, AGT, AGTR1B, NPAS4, NR4A2, SFRP1, CPS1, PPARG, SLC25A33, CPEB2	573	549	17911	1.65117	1	0.112053	0.104717
GOTERM_BP_FAT	GO:1901653~cellular response to peptide	16	1.9656	0.0264572	KL, EDN1, MSTN, RARRES2, NR1H4, SORBS1, KLF15, HDAC9, MRGPRH, AGT, AGTR1B, NR4A2, CPS1, PPARG, CPEB2, SLC25A33	573	269	17911	1.85923	1	0.209207	0.19551
GOTERM_BP_FAT	GO:0071375~cellular response to peptide hormone stimulus	15	1.84275	0.0286002	KL, EDN1, MSTN, RARRES2, NR1H4, SORBS1, HDAC9, MRGPRH, AGT, AGTR1B, NR4A2, CPS1, PPARG, CPEB2, SLC25A33	573	248	17911	1.89062	1	0.221032	0.206561
GOTERM_BP_FAT	GO:0032868~response to insulin	14	1.7199	0.036925	KL, MSTN, RARRES2, GCNT1, NR1H4, ADM, SORBS1, HDAC9, AGT, RBP4, TNFSF10, PPARG, CPEB2, SLC25A33	573	233	17911	1.87818	1	0.260524	0.243466
GOTERM_BP_FAT	GO:0032869~cellular response to insulin stimulus	10	1.2285	0.117416	KL, MSTN, RARRES2, NR1H4, PPARG, SORBS1, HDAC9, CPEB2, SLC25A33, AGT	573	178	17911	1.75608	1	0.535337	0.500288
GOTERM_BP_FAT	GO:1900076~regulation of cellular response to insulin stimulus	5	0.614251	0.224695	MSTN, RARRES2, NR1H4, PPARG, AGT	573	76	17911	2.05647	1	0.770762	0.720298
Annotation Cluster 10	Enrichment Score: 3.7255055744647954
Category	Term	Count	%	PValue	Genes	List Total	Pop Hits	Pop Total	Fold Enrichment	Bonferroni	Benjamini	FDR
GOTERM_BP_FAT	GO:0051049~regulation of transport	102	12.5307	2.4115e-08	HNMT, SLC8A1, MYLK, FCNA, OLFR78, CLEC5A, TBC1D30, PDE8B, SYBU, SH3GL2, KCNH1, CDKL2, POSTN, ENTPD1, OSR1, NPY1R, SHISA9, ISL1, EDAR, SFRP1, RBP4, SFRP5, PRTN3, ADCYAP1R1, ITPR1, CACNA1C, TNFRSF11A, CORO1A, RASGRP1, CACNA1H, VTN, KCNMB1, TNFRSF14, DRD1, KCNN3, RBPMS, SYT1, FOXF1, TNFSF15, RARRES2, TRPV2, HTR1B, BTNL2, REEP1, FXYD2, FGF10, ITGB3, FHL1, ICA1, SIGLECE, TRIM9, CASP1, CD36, CCR5, CD34…	573	1828	17911	1.74417	0.000139954	3.25497e-06	3.04186e-06
GOTERM_BP_FAT	GO:0046903~secretion	67	8.23096	2.51928e-07	ICA1, ADM, PCSK6, PCSK5, FCNA, TRIM9, FGF7, OLFR78, CLEC5A, BDKRB2, CASP1, CD36, PDE8B, CCR5, CD34, SYBU, HAVCR2, GBP5, POSTN, EDN1, ENTPD1, SYK, NPY1R, NRG1, TACR1, AVPR1A, ISL1, SFRP1, RBP4, BANK1, TLR8, PPARG, HAP1, NRXN1, PTAFR, LTBP4, CACNA1C, TNFRSF11A, CORO1A, RASGRP1, CACNA1H, ADCY5, PTGS1, SLC17A9, P2RY1, KISS1R, SNCG, TNFRSF14, XDH, CORIN, CD74, TRPA1, SYT1, TNFSF15, FOXF1, NR1H4, SYT15…	573	1076	17911	1.94638	0.00146112	2.65853e-05	2.48447e-05
GOTERM_BP_FAT	GO:0051046~regulation of secretion	52	6.38821	3.25979e-07	ICA1, FCNA, TRIM9, OLFR78, CLEC5A, CASP1, CD36, PDE8B, CCR5, CD34, SYBU, HAVCR2, POSTN, EDN1, ENTPD1, SYK, NPY1R, NRG1, TACR1, AVPR1A, ISL1, SFRP1, RBP4, BANK1, TLR8, PPARG, HAP1, NRXN1, PTAFR, TNFRSF11A, RASGRP1, CACNA1H, ADCY5, PTGS1, P2RY1, KISS1R, SNCG, TNFRSF14, CORIN, CD74, TRPA1, SYT1, TNFSF15, FOXF1, NR1H4, SYT15, HTR1B, VEGFC, BTNL2, SNCAIP, AGT, FGF10	573	751	17911	2.16436	0.00189019	3.37854e-05	3.15734e-05
GOTERM_BP_FAT	GO:0032940~secretion by cell	60	7.37101	4.51453e-07	ICA1, ADM, PCSK6, PCSK5, FCNA, TRIM9, FGF7, OLFR78, CLEC5A, CASP1, CD36, PDE8B, CCR5, CD34, SYBU, HAVCR2, GBP5, POSTN, EDN1, ENTPD1, SYK, NPY1R, TACR1, AVPR1A, ISL1, SFRP1, RBP4, BANK1, TLR8, PPARG, HAP1, NRXN1, PTAFR, LTBP4, CACNA1C, CORO1A, RASGRP1, CACNA1H, ADCY5, PTGS1, SLC17A9, P2RY1, KISS1R, SNCG, TNFRSF14, TRPA1, SYT1, TNFSF15, FOXF1, NR1H4, SYT15, HTR1B, VEGFC, SYT13, BTNL2, SNCAIP, AGT, …	573	935	17911	2.00588	0.0026168	4.36706e-05	4.08114e-05
GOTERM_BP_FAT	GO:1903530~regulation of secretion by cell	47	5.77396	2.95759e-06	NRXN1, PTAFR, ICA1, RASGRP1, CACNA1H, ADCY5, PTGS1, FCNA, TRIM9, OLFR78, P2RY1, CLEC5A, CASP1, KISS1R, SNCG, TNFRSF14, CD36, PDE8B, CCR5, CD34, SYBU, HAVCR2, ENTPD1, POSTN, EDN1, TRPA1, SYK, SYT1, TNFSF15, FOXF1, NR1H4, NPY1R, VEGFC, SYT15, HTR1B, TACR1, BTNL2, AVPR1A, SNCAIP, ISL1, AGT, RBP4, SFRP1, BANK1, TLR8, PPARG, HAP1	573	699	17911	2.10177	0.0170194	0.000220954	0.000206488
GOTERM_BP_FAT	GO:0001819~positive regulation of cytokine production	31	3.80835	3.28897e-06	CEBPB, PTAFR, C5AR1, IL6RA, RASGRP1, FCNA, CLEC5A, CASP1, TNFRSF14, CD36, CCR5, CD34, LURAP1, HAVCR2, GBP5, CD74, POSTN, SYK, TNFSF15, HGF, VEGFD, BTNL2, ISL1, AGT, SULF2, EREG, CD28, IRF8, TLR8, HPSE, PF4	573	371	17911	2.61188	0.0189082	0.000238615	0.000222992
GOTERM_BP_FAT	GO:0051050~positive regulation of transport	59	7.24816	9.25387e-06	FHL1, HNMT, MYLK, FCNA, OLFR78, CLEC5A, CASP1, CD36, CCR5, CD34, HAVCR2, CDKL2, BCAS3, POSTN, EDN1, TRPC6, CAMK1D, SYK, TESC, NRG1, TACR1, AVPR1A, ISL1, EDAR, RBP4, PPARG, HAP1, ADCYAP1R1, PTAFR, ITPR1, TNFRSF11A, RASGRP1, CACNA1H, VTN, SLC17A9, KCNMB1, P2RY1, NTF3, KISS1R, STOM, TNFRSF14, DMD, DRD1, KCNN3, AOC3, RBPMS, TRPA1, SYT1, TNFSF15, RARRES2, NR1H4, TRPV2, VEGFC, SORBS1, BTNL2, SORL1, AGT…	573	1005	17911	1.83506	0.0522928	0.000571377	0.000533968
GOTERM_BP_FAT	GO:0001816~cytokine production	40	4.914	4.0304e-05	CEBPB, TNFAIP8, PTAFR, C5AR1, IL6RA, RASGRP1, PCSK5, FCNA, ADAMTS3, CLEC5A, CASP1, TNFRSF14, CD300LD, CD36, CCR5, CD34, LURAP1, GBP4, HAVCR2, GBP5, CD74, POSTN, SYK, TNFSF15, HGF, NR1H4, PAWR, VEGFD, BTNL2, ISL1, AGT, SULF2, EREG, BANK1, CD28, IRF8, TLR8, PPARG, HPSE, PF4	573	616	17911	2.02976	0.208582	0.00185075	0.00172957
GOTERM_BP_FAT	GO:0050715~positive regulation of cytokine secretion	14	1.7199	5.9059e-05	POSTN, SYK, TNFSF15, BTNL2, RASGRP1, AGT, FCNA, CLEC5A, CASP1, TNFRSF14, CD36, CCR5, CD34, HAVCR2	573	112	17911	3.90729	0.290212	0.00244842	0.00228811
GOTERM_BP_FAT	GO:0050707~regulation of cytokine secretion	17	2.08845	6.40478e-05	POSTN, SYK, TNFSF15, NR1H4, BTNL2, RASGRP1, AGT, FCNA, BANK1, CLEC5A, CASP1, TLR8, TNFRSF14, CD36, CCR5, CD34, HAVCR2	573	162	17911	3.28019	0.31047	0.00263641	0.0024638
GOTERM_BP_FAT	GO:0001817~regulation of cytokine production	36	4.4226	0.000147833	CEBPB, PTAFR, C5AR1, IL6RA, RASGRP1, FCNA, CLEC5A, CASP1, TNFRSF14, CD300LD, CD36, CCR5, CD34, LURAP1, GBP4, HAVCR2, GBP5, CD74, POSTN, SYK, TNFSF15, HGF, NR1H4, VEGFD, BTNL2, ISL1, AGT, SULF2, EREG, BANK1, CD28, IRF8, TLR8, PPARG, HPSE, PF4	573	564	17911	1.99521	0.576027	0.00495966	0.00463494
GOTERM_BP_FAT	GO:0050663~cytokine secretion	17	2.08845	0.000194208	GBP5, POSTN, SYK, TNFSF15, NR1H4, BTNL2, RASGRP1, AGT, FCNA, BANK1, CLEC5A, CASP1, TNFRSF14, CD36, CCR5, CD34, HAVCR2	573	178	17911	2.98534	0.676091	0.00606012	0.00566335
GOTERM_BP_FAT	GO:1903532~positive regulation of secretion by cell	28	3.4398	0.000206747	PTAFR, RASGRP1, CACNA1H, FCNA, OLFR78, P2RY1, CLEC5A, CASP1, KISS1R, TNFRSF14, CD36, CCR5, CD34, HAVCR2, POSTN, EDN1, TRPA1, SYK, SYT1, TNFSF15, NR1H4, VEGFC, TACR1, BTNL2, AVPR1A, ISL1, AGT, RBP4	573	398	17911	2.19908	0.698831	0.00641689	0.00599676
GOTERM_BP_FAT	GO:0051047~positive regulation of secretion	29	3.56265	0.000275736	PTAFR, TNFRSF11A, RASGRP1, CACNA1H, FCNA, OLFR78, P2RY1, CLEC5A, CASP1, KISS1R, TNFRSF14, CD36, CCR5, CD34, HAVCR2, POSTN, EDN1, TRPA1, SYK, SYT1, TNFSF15, NR1H4, VEGFC, TACR1, BTNL2, AVPR1A, ISL1, AGT, RBP4	573	427	17911	2.12293	0.798223	0.00812372	0.00759184
GOTERM_BP_FAT	GO:0050714~positive regulation of protein secretion	20	2.457	0.000313541	POSTN, SYK, TRPA1, TNFSF15, NR1H4, VEGFC, BTNL2, ISL1, RASGRP1, AGT, FCNA, RBP4, OLFR78, CLEC5A, CASP1, TNFRSF14, CD36, CCR5, CD34, HAVCR2	573	243	17911	2.5727	0.837987	0.00899767	0.00840857
GOTERM_BP_FAT	GO:1904951~positive regulation of establishment of protein localization	33	4.05405	0.000346455	NRXN1, HNMT, RASGRP1, FCNA, SLC17A9, OLFR78, CLEC5A, CASP1, STOM, TNFRSF14, CD36, KCNN3, CCR5, CD34, HAVCR2, CDKL2, BCAS3, POSTN, RBPMS, TRPA1, SYK, TNFSF15, NR1H4, VEGFC, NRG1, BTNL2, SORBS1, ISL1, SORL1, AGT, SULF2, EDAR, RBP4	573	522	17911	1.9761	0.866168	0.00966743	0.00903448
GOTERM_BP_FAT	GO:0051222~positive regulation of protein transport	31	3.80835	0.000484968	HNMT, RASGRP1, FCNA, SLC17A9, OLFR78, CLEC5A, CASP1, STOM, TNFRSF14, CD36, KCNN3, CCR5, CD34, HAVCR2, CDKL2, BCAS3, POSTN, RBPMS, TRPA1, SYK, TNFSF15, NR1H4, VEGFC, NRG1, BTNL2, ISL1, SORL1, AGT, SULF2, EDAR, RBP4	573	487	17911	1.98975	0.940121	0.0125624	0.0117399
GOTERM_BP_FAT	GO:0009306~protein secretion	32	3.9312	0.000538201	NRXN1, ICA1, CACNA1C, RASGRP1, PCSK5, ADCY5, FCNA, OLFR78, CLEC5A, CASP1, SNCG, TNFRSF14, CD36, PDE8B, CCR5, CD34, SYBU, HAVCR2, GBP5, POSTN, TRPA1, SYK, TNFSF15, NR1H4, VEGFC, BTNL2, ISL1, AGT, RBP4, SFRP1, BANK1, TLR8	573	513	17911	1.94983	0.956044	0.0135226	0.0126372
GOTERM_BP_FAT	GO:0050708~regulation of protein secretion	28	3.4398	0.000762074	NRXN1, ICA1, RASGRP1, ADCY5, FCNA, OLFR78, CLEC5A, CASP1, TNFRSF14, CD36, PDE8B, CCR5, CD34, SYBU, HAVCR2, POSTN, TRPA1, SYK, TNFSF15, NR1H4, VEGFC, BTNL2, ISL1, AGT, RBP4, SFRP1, BANK1, TLR8	573	433	17911	2.02132	0.988023	0.0175519	0.0164027
GOTERM_BP_FAT	GO:0051223~regulation of protein transport	42	5.15971	0.00139833	SP100, NRXN1, ICA1, HNMT, RASGRP1, ADCY5, FCNA, SLC17A9, OLFR78, CLEC5A, CASP1, STOM, TNFRSF14, CD36, KCNN3, PDE8B, CCR5, CD34, GBP4, SYBU, HAVCR2, CDKL2, BCAS3, POSTN, RBPMS, TRPA1, SYK, TNFSF15, NR1H4, VEGFC, NRG1, BTNL2, ISL1, SORL1, AGT, SULF2, EDAR, RBP4, SFRP1, BANK1, SFRP5, TLR8	573	784	17911	1.67455	0.999703	0.0270531	0.0252819
GOTERM_BP_FAT	GO:0070201~regulation of establishment of protein localization	43	5.28256	0.00274778	SP100, NRXN1, ICA1, HNMT, RASGRP1, ADCY5, FCNA, SLC17A9, OLFR78, CLEC5A, CASP1, STOM, TNFRSF14, CD36, KCNN3, PDE8B, CCR5, CD34, GBP4, SYBU, HAVCR2, CDKL2, BCAS3, POSTN, RBPMS, TRPA1, SYK, TNFSF15, NR1H4, VEGFC, NRG1, BTNL2, SORBS1, ISL1, SORL1, AGT, SULF2, EDAR, RBP4, SFRP1, BANK1, SFRP5, TLR8	573	840	17911	1.60013	1	0.0449242	0.0419829
GOTERM_BP_FAT	GO:0032880~regulation of protein localization	45	5.52826	0.0194951	SP100, NRXN1, ICA1, HNMT, RASGRP1, ADCY5, FCNA, SLC17A9, OLFR78, CLEC5A, CASP1, STOM, TNFRSF14, CD36, KCNN3, PDE8B, CCR5, CD34, GBP4, SYBU, HAVCR2, CDKL2, BCAS3, POSTN, GSN, RBPMS, TRPA1, SYK, TNFSF15, NR1H4, DCLK3, VEGFC, NRG1, BTNL2, SORBS1, ISL1, SORL1, AGT, SULF2, EDAR, RBP4, SFRP1, BANK1, SFRP5, TLR8	573	1000	17911	1.40662	1	0.172221	0.160946
GOTERM_BP_FAT	GO:0015031~protein transport	64	7.86241	0.151504	ICA1, HNMT, PCSK5, FCNA, OLFR78, CLEC5A, TBC1D30, CASP1, CD36, PDE8B, CCR5, CD34, SYBU, HAVCR2, CDKL2, GBP5, BCAS3, POSTN, SYK, TESC, NRG1, ISL1, EDAR, SFRP1, RBP4, BANK1, SFRP5, TLR8, RAB38, HAP1, SFT2D2, SP100, NRXN1, CACNA1C, SNX31, RASGRP1, ADCY5, SELENBP1, SELENBP2, GRK3, SLC17A9, STOM, SNCG, TNFRSF14, DRD1, KCNN3, GBP4, CD74, RBPMS, TRPA1, TNFSF15, NR1H4, VEGFC, BTNL2, SORL1, SNX20, AGT, SU…	573	1733	17911	1.15437	1	0.614916	0.574656
GOTERM_BP_FAT	GO:0045184~establishment of protein localization	68	8.35381	0.20177	ICA1, HNMT, PCSK5, FCNA, OLFR78, CLEC5A, TBC1D30, CASP1, CD36, PDE8B, CCR5, CD34, SYBU, HAVCR2, CDKL2, GBP5, BCAS3, POSTN, SYK, TESC, NRG1, ISL1, EDAR, SFRP1, RBP4, BANK1, SFRP5, ITGA8, TLR8, PPARG, RAB38, HAP1, SFT2D2, SP100, NRXN1, CACNA1C, SNX31, RASGRP1, ADCY5, SELENBP1, SELENBP2, GRK3, SLC17A9, STOM, SNCG, TNFRSF14, DRD1, KCNN3, GBP4, CD74, RBPMS, TRPA1, TNFSF15, NR1H4, VEGFC, SORBS1, BTNL2,…	573	1894	17911	1.12226	1	0.723781	0.676393
GOTERM_BP_FAT	GO:0033036~macromolecule localization	91	11.1794	0.353639	TMSB15L, ITGB3, ICA1, HNMT, PCSK5, FCNA, FGF7, OLFR78, CLEC5A, TBC1D30, BDKRB2, CASP1, DLGAP1, CD36, PDE8B, CCR5, CD34, SYBU, HAVCR2, CDKL2, GBP5, BCAS3, POSTN, EDN1, SYK, TESC, SHROOM3, NRG1, ISL1, EDAR, SFRP1, RBP4, BANK1, SFRP5, ITGA8, TLR8, PPARG, RAB38, HAP1, SFT2D2, APOL7B, SP100, APOL10B, NRXN1, CACNA1C, TNFRSF11A, SNX31, RASGRP1, APOL7E, ADCY5, FAM83H, SELENBP1, SELENBP2, GRK3, SLC17A9, P…	573	2705	17911	1.05157	1	0.970918	0.90735
GOTERM_BP_FAT	GO:0008104~protein localization	79	9.70516	0.390038	TMSB15L, ICA1, HNMT, PCSK5, FCNA, FGF7, OLFR78, CLEC5A, TBC1D30, CASP1, DLGAP1, CD36, PDE8B, CCR5, CD34, SYBU, HAVCR2, CDKL2, GBP5, BCAS3, POSTN, SYK, TESC, SHROOM3, NRG1, ISL1, EDAR, SFRP1, RBP4, BANK1, SFRP5, ITGA8, TLR8, PPARG, RAB38, HAP1, SFT2D2, SP100, NRXN1, CACNA1C, SNX31, RASGRP1, ADCY5, FAM83H, SELENBP1, SELENBP2, GRK3, SLC17A9, P2RY1, STOM, SNCG, TNFRSF14, DMD, DRD1, KCNN3, GBP4, CD74,…	573	2367	17911	1.04326	1	1	0.934689

## Sheet: D. GSEA Canonical pathways NES
NAME	Source	SIZE	NES	p-value	NumOfLeadingEdgeGenes	leadingEdgeGenes
REACTOME_NITRIC_OXIDE_STIMULATES_GUANYLATE_CYCLASE	REACTOME_NITRIC_OXIDE_STIMULATES_GUANYLATE_CYCLASE	23	-1.6520792	0	8	PDE11A,NOS1,PDE1B,PRKG1,KCNMB1,PDE5A,PDE1A,MRVI1
REACTOME_CGMP_EFFECTS	REACTOME_CGMP_EFFECTS	19	-1.6388382	0	7	PDE11A,PDE1B,PRKG1,KCNMB1,PDE5A,PDE1A,MRVI1
KEGG_VASCULAR_SMOOTH_MUSCLE_CONTRACTION	KEGG_VASCULAR_SMOOTH_MUSCLE_CONTRACTION	105	-1.6161977	0.026156941	40	PLCB2,ADRA1A,MAPK3,RAMP2,PRKCD,KCNMA1,CALM2,NPR2,PLCB1,GNAQ,ROCK1,CALCRL,PLCB3,GNA13,ROCK2,PPP1R14A,BRAF,PLA2G4A,PRKCE,CACNA1C,ACTA2,ACTG2,CALD1,PLA2G2E,PRKG1,EDNRA,PPP1R12A,MYL6,KCNMB1,ADCY9,PRKCG,PPP1R12B,RAMP1,MYL9,MYLK,AVPR1A,MRVI1,MYH11,ITPR1,ADCY5
REACTOME_PLC_BETA_MEDIATED_EVENTS	REACTOME_PLC_BETA_MEDIATED_EVENTS	40	-1.6140496	0	18	PLCB2,PRKAR2A,GNAT2,PRKCD,CALM2,PLCB1,PRKAR1B,PLCB3,PRKAR2B,PLA2G4A,PDE1B,GNAO1,GNAZ,ADCY9,PRKCG,PDE1A,GNAI1,ADCY5
KEGG_GLYCEROLIPID_METABOLISM	KEGG_GLYCEROLIPID_METABOLISM	42	-1.591759	0	10	ALDH1B1,GPAM,GK2,DGKH,DGKB,ALDH3A2,DGKA,DGKI,MGLL,ALDH2
REACTOME_PHASE1_FUNCTIONALIZATION_OF_COMPOUNDS	REACTOME_PHASE1_FUNCTIONALIZATION_OF_COMPOUNDS	43	-1.530579	0	14	MAOA,CYP1B1,CYP2E1,PTGIS,ACSS2,FMO1,FMO2,CYP27A1,TBXAS1,ADH7,PTGS1,ALDH2,CYP7B1,ALDH1A1
BIOCARTA_ECM_PATHWAY	BIOCARTA_ECM_PATHWAY	24	-1.5242567	0	14	RHOA,HRAS,SHC1,MAPK3,PFN1,FYN,ITGA1,ROCK1,TLN1,PIK3CA,ITGB1,PIK3R1,MYLK,GSN
BIOCARTA_RHO_PATHWAY	BIOCARTA_RHO_PATHWAY	32	-1.5188185	0	15	ACTR2,ARPC2,PFN1,LIMK1,ROCK1,TLN1,ARHGAP1,BAIAP2,VCL,ACTR3,ARHGEF5,PPP1R12B,MYLK,ARHGAP6,GSN
REACTOME_OPIOID_SIGNALLING	REACTOME_OPIOID_SIGNALLING	75	-1.4857234	0.027027028	24	GNG10,PDE4D,PLCB2,PRKAR2A,GNB4,GNG4,GNAT2,PRKCD,CALM2,PLCB1,PRKAR1B,PLCB3,PRKAR2B,PLA2G4A,GNG12,PDE1B,PDE4B,GNAO1,GNAZ,ADCY9,PRKCG,PDE1A,GNAI1,ADCY5
KEGG_NICOTINATE_AND_NICOTINAMIDE_METABOLISM	KEGG_NICOTINATE_AND_NICOTINAMIDE_METABOLISM	23	-1.4798207	0	14	CD38,BST1,NUDT12,PNP,NADSYN1,NT5C3,NAMPT,NNMT,NMNAT3,ENPP3,NT5C,AOX1,NT5E,NMNAT2
SA_PTEN_PATHWAY	SA_PTEN_PATHWAY	17	-1.4760277	0	12	GRB2,RBL2,PTEN,BPNT1,SHC1,PIK3CD,MAPK3,AKT3,PIK3CA,IPCEF1,ILK,PTK2B
REACTOME_G_ALPHA_S_SIGNALLING_EVENTS	REACTOME_G_ALPHA_S_SIGNALLING_EVENTS	117	-1.4716506	0	37	VIPR2,ADCYAP1R1,GNG11,INSL3,GNG2,HTR6,PTHLH,GNG10,MC1R,PDE10A,PDE4D,GNB4,RAMP2,GNG4,PTGER4,GLP2R,PDE11A,VIPR1,CALCRL,TSHB,TSHR,CALCB,GNG12,PDE7B,PDE1B,PDE4B,PDE8B,PTGER2,GNAZ,ADCY9,RAMP1,DRD1,ADRB1,PDE1A,ADM,GNAI1,ADCY5
PID_AR_NONGENOMIC_PATHWAY	PID_AR_NONGENOMIC_PATHWAY	31	-1.4692756	0	12	CDC42,HRAS,GNG2,PLCB2,MAPK3,PLCB1,PIK3CA,PLCB3,PIK3R1,GNAO1,GNAZ,GNAI1
REACTOME_EFFECTS_OF_PIP2_HYDROLYSIS	REACTOME_EFFECTS_OF_PIP2_HYDROLYSIS	23	-1.4658511	0	9	PRKCD,DGKH,DGKB,DGKA,PRKCE,DGKI,MGLL,TRPC6,RASGRP2
KEGG_TYROSINE_METABOLISM	KEGG_TYROSINE_METABOLISM	35	-1.4556719	0.033932135	13	TPO,HEMK1,HGD,MAOA,ALDH3A1,GOT1,AOX1,ALDH3B1,AOC2,FAH,ADH7,AOC3,COMT
PID_ER_NONGENOMIC_PATHWAY	PID_ER_NONGENOMIC_PATHWAY	41	-1.45131	0	18	RHOA,IGF1,HRAS,GNG2,SHC1,PLCB2,PLCB1,GNAQ,GNA14,PIK3CA,PLCB3,GNA13,ROCK2,PIK3R1,GNAO1,GNAZ,MMP2,GNAI1
PID_ENDOTHELIN_PATHWAY	PID_ENDOTHELIN_PATHWAY	62	-1.4478115	0.028455285	26	PLCB2,MAPK3,MAPK14,COL1A2,PRKCD,PLCB1,GNAQ,EDN1,GNA14,EDNRB,PLCB3,JAK2,CYSLTR1,PLA2G4A,PRKCE,COL3A1,CYSLTR2,EDNRA,GNAO1,PTK2B,GNAZ,ADCY9,PRKCG,TRPC6,GNAI1,ADCY5
NABA_ECM_REGULATORS	NABA_ECM_REGULATORS	212	-1.4470865	0	55	ADAMTS1,CELA1,CD109,MASP1,CSTB,TGM3,PAPPA,CTSK,HPSE2,ADAM9,ADAMTS7,ADAMTS12,MMP17,NGLY1,ADAMTS18,ADAMTS19,CTSF,PAMR1,MASP2,LOXL2,TIMP4,MMP28,LOXL4,P4HA2,ADAMTS2,ADAM15,ADAMTS6,ADAMTSL2,SULF2,SERPINI1,ADAMTSL5,CTSO,TIMP3,TIMP2,ITIH5,SERPINB9,ADAMTS3,P3H2,AGT,ADAMTS14,ADAM19,ADAMTSL4,P4HTM,PLAU,PCSK5,SERPING1,PCSK6,CTSL,MMP19,TGM2,ADAMDEC1,HTRA1,MMP2,ADAM11,HPSE
PID_S1P_S1P1_PATHWAY	PID_S1P_S1P1_PATHWAY	21	-1.4447678	0	7	PLCB2,MAPK3,GNAO1,ITGB3,GNAZ,SPHK1,GNAI1
REACTOME_BOTULINUM_NEUROTOXICITY	REACTOME_BOTULINUM_NEUROTOXICITY	15	-1.4369775	0.039175257	7	STX1A,STX2,STX7,STX8,SYT2,SYT1,STX3
SIG_REGULATION_OF_THE_ACTIN_CYTOSKELETON_BY_RHO_GTPASES	SIG_REGULATION_OF_THE_ACTIN_CYTOSKELETON_BY_RHO_GTPASES	35	-1.4282997	0.028225806	14	PAK2,ACTR2,CFL2,ANGPTL2,PFN1,LIMK1,ROCK1,ROCK2,VASP,PAK3,ACTR3,ACTG2,FLNA,MYLK
REACTOME_PHOSPHOLIPASE_C_MEDIATED_CASCADE	REACTOME_PHOSPHOLIPASE_C_MEDIATED_CASCADE	50	-1.4269774	0	17	FGF5,PRKCD,FGF10,CALM2,PRKAR1B,FGF1,KL,PRKAR2B,FGF9,PRKCE,PDE1B,FGF7,ADCY9,PRKCG,PDE1A,FGFR2,ADCY5
BIOCARTA_INTRINSIC_PATHWAY	BIOCARTA_INTRINSIC_PATHWAY	23	-1.4205599	0	5	COL4A6,F2R,COL4A5,PROS1,SERPING1
KEGG_TGF_BETA_SIGNALING_PATHWAY	KEGG_TGF_BETA_SIGNALING_PATHWAY	84	-1.4156752	0	17	ACVR1,BMP7,ROCK1,ROCK2,BMP4,LEFTY1,TGFBR1,TGFBR2,BMPR1B,ACVRL1,SMAD9,INHBA,BMP5,THBS3,BMP2,DCN,LTBP1
KEGG_GAP_JUNCTION	KEGG_GAP_JUNCTION	81	-1.4108635	0.027722772	18	TUBB6,PLCB1,GNAQ,TUBB3,PLCB3,PDGFRA,TUBB4A,PDGFD,PRKG1,ADCY9,PRKCG,LPAR1,DRD1,ADRB1,ITPR1,GNAI1,PDGFC,ADCY5
REACTOME_BIOLOGICAL_OXIDATIONS	REACTOME_BIOLOGICAL_OXIDATIONS	95	-1.4054539	0	36	UGT1A1,ACSS1,GSTM4,SULT1A1,CYP4B1,UGT1A5,GSTA3,BPNT1,CNDP2,MAOA,OPLAH,CYP1B1,MAT2B,GGT5,CYP2E1,GCLC,MGST3,PTGIS,ACSS2,NNMT,FMO1,FMO2,CYP27A1,UGP2,MGST2,TBXAS1,NAT2,GCLM,MGST1,ADH7,COMT,GSTM1,PTGS1,ALDH2,CYP7B1,ALDH1A1
KEGG_REGULATION_OF_AUTOPHAGY	KEGG_REGULATION_OF_AUTOPHAGY	29	-1.3887461	0.026970955	16	ULK1,ATG3,ATG4D,GABARAPL2,PIK3R4,ATG7,GABARAP,ATG4B,PIK3C3,GABARAPL1,ATG5,ATG4C,PRKAA1,BECN1,ULK2,ATG4A
KEGG_RETINOL_METABOLISM	KEGG_RETINOL_METABOLISM	32	-1.388393	0	11	UGT1A1,UGT1A5,RETSAT,DHRS9,RPE65,DHRS3,LRAT,RDH10,ADH7,ALDH1A2,ALDH1A1
REACTOME_TRAFFICKING_OF_AMPA_RECEPTORS	REACTOME_TRAFFICKING_OF_AMPA_RECEPTORS	27	-1.3765852	0	7	MYO6,NSF,GRIA1,EPB41L1,GRIA4,PRKCG,CAMK2D
REACTOME_G_ALPHA_Q_SIGNALLING_EVENTS	REACTOME_G_ALPHA_Q_SIGNALLING_EVENTS	168	-1.3762949	0	58	GNG11,HCRTR2,KISS1R,RGS18,GPR4,TACR1,GNG2,HRH1,GNG10,GAST,PLCB2,ADRA1A,GNB4,PTAFR,GNG4,MCHR1,ARHGEF25,PTGFR,TACR2,LPAR3,PRKCD,PTGER1,PLCB1,GNAQ,EDN1,BDKRB1,NMUR1,GNA14,TRIO,NMUR2,PIK3CA,EDNRB,PLCB3,CYSLTR1,ANXA1,TBXA2R,DGKH,DGKB,DGKA,KALRN,PRKCE,DGKI,GNG12,RGS2,F2R,GPR17,CYSLTR2,PIK3R1,EDNRA,GRK5,MGLL,AGT,BDKRB2,TRPC6,RASGRP2,LPAR1,P2RY1,AVPR1A
REACTOME_SEMA4D_INDUCED_CELL_MIGRATION_AND_GROWTH_CONE_COLLAPSE	REACTOME_SEMA4D_INDUCED_CELL_MIGRATION_AND_GROWTH_CONE_COLLAPSE	24	-1.3755944	0	8	MYH9,RHOB,LIMK1,ROCK1,ROCK2,MYL6,MYL9,MYH11
BIOCARTA_AMI_PATHWAY	BIOCARTA_AMI_PATHWAY	19	-1.3692849	0	5	COL4A6,F2R,TFPI,COL4A5,PROS1
PID_FAK_PATHWAY	PID_FAK_PATHWAY	58	-1.359541	0	17	CAPN2,GIT2,RAP1B,FYN,TLN1,PIK3CA,ROCK2,ITGB5,BRAF,VCL,ACTN1,ARHGAP26,ITGB1,ITGA5,PIK3R1,KLF8,RRAS
ST_WNT_BETA_CATENIN_PATHWAY	ST_WNT_BETA_CATENIN_PATHWAY	34	-1.3478253	0.023904383	10	NKD2,FSTL1,AKT3,WIF1,PTPRA,SFRP1,TSHB,MVP,DKK3,NKD1
KEGG_RIBOFLAVIN_METABOLISM	KEGG_RIBOFLAVIN_METABOLISM	15	-1.3427144	0.027139874	7	ACP5,ACP6,ACPP,RFK,ENPP3,MTMR6,MTMR1
PID_ALK1_PATHWAY	PID_ALK1_PATHWAY	26	-1.329311	0.038539555	8	MAPK3,SMAD1,ACVR1,TGFBR1,TGFBR2,ACVRL1,SMAD9,INHBA
REACTOME_GASTRIN_CREB_SIGNALLING_PATHWAY_VIA_PKC_AND_MAPK	REACTOME_GASTRIN_CREB_SIGNALLING_PATHWAY_VIA_PKC_AND_MAPK	189	-1.3089727	0.027944112	61	GNG11,HCRTR2,KISS1R,HRAS,RGS18,GPR4,TACR1,GNG2,HRH1,GNG10,GAST,PLCB2,ADRA1A,GNB4,MAPK3,PTAFR,GNG4,MCHR1,ARHGEF25,PTGFR,TACR2,LPAR3,RPS6KA3,PRKCD,PTGER1,PLCB1,GNAQ,EDN1,BDKRB1,NMUR1,GNA14,TRIO,NMUR2,PIK3CA,EDNRB,PLCB3,CYSLTR1,ANXA1,TBXA2R,DGKH,DGKB,DGKA,KALRN,PRKCE,DGKI,GNG12,RGS2,F2R,GPR17,CYSLTR2,PIK3R1,EDNRA,GRK5,MGLL,AGT,BDKRB2,TRPC6,RASGRP2,LPAR1,P2RY1,AVPR1A
REACTOME_GABA_SYNTHESIS_RELEASE_REUPTAKE_AND_DEGRADATION	REACTOME_GABA_SYNTHESIS_RELEASE_REUPTAKE_AND_DEGRADATION	17	-1.3072811	0.04752066	6	SLC6A11,STX1A,RAB3A,STXBP1,SYT1,SLC6A12
REACTOME_GLUTATHIONE_CONJUGATION	REACTOME_GLUTATHIONE_CONJUGATION	22	-1.2287511	0.04897959	12	CDH2,CDON,CDH15,MYOD1,MYF5,MYOG,BOC,TCF3,MAPK11,NTN3,MYF6,CTNNB1
REACTOME_MYOGENESIS	REACTOME_MYOGENESIS	26	1.8586974	0	176	CCND3,AURKA,CDC6,PRIM1,BIRC5,NDC80,E2F2,HIST1H2BN,AURKB,FBXO5,DHFR,H2AFZ,MIS18BP1,PLK1,HJURP,CENPH,CDT1,RRM2,CENPN,RFC3,MCM6,UBE2C,DBF4,LMNB1,NEK2,MCM7,OIP5,MCM2,BUB1,TYMS,CCNB2,LIG1,CDC20,PMF1,KIF20A,CCNA2,CDK1,CDK2,CENPL,RCC2,CHEK1,CENPA,POLE2,CEP41,MYBL2,PKMYT1,CCNB1,POLA1,MCM5,KIF18A,MCM4,LIN9,CENPM,PLK4,NUF2,HUS1,CCNE1,CDK4,BRCA1,SKA1,DNA2,RFC4,SPC24,ERCC6L,POLE,CCNE2,CENPI,KIF2C,CDCA8,ZWILC…
REACTOME_CELL_CYCLE	REACTOME_CELL_CYCLE	373	1.7739112	0	8	DCX,LRP8,CDK5R1,VLDLR,YWHAE,PAFAH1B3,RELN,CSNK2A1
PID_LIS1_PATHWAY	PID_LIS1_PATHWAY	27	1.7698653	0	68	CCND3,CDKN1C,CDC6,TGFB2,E2F2,PLK1,MCM6,DBF4,MCM7,MCM2,BUB1,CCNB2,CDC20,CCNA2,CDK1,CDK2,CHEK1,TTK,PKMYT1,CCNB1,MAD2L2,MCM5,MCM4,CCNE1,CDK4,TGFB3,CCNE2,SKP2,MAD2L1,MCM3,CDC25C,RBL1,BUB1B,CDKN2C,CUL1,CHEK2,ORC1,YWHAE,CDC25A,E2F3,CCND2,RAD21,ORC6,ATR,CDC25B,ESPL1,CDK7,PCNA,TFDP1,GADD45B,BUB3,SFN,CDC45,SMAD2,SMC3,E2F1,ANAPC10,CDC23,WEE1,CDC27,ATM,RB1,ANAPC1,CCND1,STAG1,TFDP2,ORC3,SMAD4
KEGG_CELL_CYCLE	KEGG_CELL_CYCLE	121	1.7587814	0	141	CCND3,AURKA,CDC6,PRIM1,BIRC5,NDC80,E2F2,AURKB,FBXO5,DHFR,PLK1,CENPH,CDT1,RRM2,CENPN,RFC3,MCM6,UBE2C,DBF4,NEK2,MCM7,MCM2,BUB1,TYMS,CCNB2,LIG1,CDC20,PMF1,KIF20A,CCNA2,CDK1,CDK2,CENPL,RCC2,CENPA,POLE2,CEP41,MYBL2,PKMYT1,CCNB1,POLA1,MCM5,KIF18A,MCM4,LIN9,CENPM,PLK4,NUF2,CCNE1,CDK4,SKA1,DNA2,RFC4,SPC24,ERCC6L,POLE,CCNE2,CENPI,KIF2C,CDCA8,ZWILCH,SKP2,NUP43,NUP107,GINS2,CENPK,GINS1,RPA2,KIF23,MAD2L1,ALM…
REACTOME_CELL_CYCLE_MITOTIC	REACTOME_CELL_CYCLE_MITOTIC	297	1.7439367	0	15	CDC6,CCNA2,CDK1,CDK2,MYBL2,LIN9,CCNE1,CCNE2,LIN54,RBL1,RBBP4,CDC25A,PCNA,TFDP1,E2F1
REACTOME_G0_AND_EARLY_G1	REACTOME_G0_AND_EARLY_G1	23	1.7297397	0	92	CDC6,PRIM1,BIRC5,NDC80,E2F2,AURKB,FBXO5,PLK1,CENPH,CDT1,CENPN,RFC3,MCM6,DBF4,MCM7,MCM2,BUB1,LIG1,CDC20,PMF1,KIF20A,CCNA2,CDK2,CENPL,RCC2,CENPA,POLE2,POLA1,MCM5,KIF18A,MCM4,CENPM,NUF2,SKA1,DNA2,RFC4,SPC24,ERCC6L,POLE,CENPI,KIF2C,CDCA8,ZWILCH,NUP43,NUP107,GINS2,CENPK,GINS1,RPA2,KIF23,MAD2L1,MCM3,DSN1,GMNN,INCENP,RFC5,SKA2,BUB1B,NUP133,PRIM2,CENPC1,MCM8,ORC1,KNTC1,ZW10,MCM10,FEN1,POLD2,E2F3,RAD21,CE…
REACTOME_DNA_REPLICATION	REACTOME_DNA_REPLICATION	181	1.7270104	0	57	CCND3,CDC6,PRIM1,E2F2,FBXO5,DHFR,CDT1,RRM2,MCM6,DBF4,MCM7,MCM2,TYMS,CCNA2,CDK1,CDK2,POLE2,MYBL2,PKMYT1,CCNB1,POLA1,MCM5,MCM4,LIN9,CCNE1,CDK4,POLE,CCNE2,SKP2,RPA2,MCM3,LIN54,RBL1,RBBP4,CDKN2C,PRIM2,MCM8,CUL1,ORC1,CKS1B,CDC25A,MCM10,E2F3,CCND2,ORC6,PSMD9,CDK7,PCNA,TFDP1,CDC45,MNAT1,PSMB6,E2F1,PSMD14,WEE1,RPA3,UBA52
REACTOME_MITOTIC_G1_G1_S_PHASES	REACTOME_MITOTIC_G1_G1_S_PHASES	127	1.7164935	0	40	CCND3,E2F7,CDC6,E2F2,DHFR,RRM2,TYMS,CCNA2,CDK1,CDK2,RRM1,MYBL2,TK1,POLA1,CCNE1,BRCA1,TOPBP1,CCNE2,MCM3,CBX5,RBL1,RBBP4,RANBP1,CDKN2C,TRIM28,ORC1,CDC25A,E2F3,TFDP1,RBBP8,E2F1,ATM,RB1,CASP7,XRCC1,SMARCA2,TFDP2,KAT2A,TRRAP,CDKN1A
PID_E2F_PATHWAY	PID_E2F_PATHWAY	69	1.703766	0	20	AURKA,NDC80,FBXO5,PLK1,ECT2,CLSPN,BUB1,CDC20,KIF20A,CDK1,CCNB1,CENPE,PRC1,SPC24,BORA,ERCC6L,TPX2,CDC25C,INCENP,BUB1B
PID_PLK1_PATHWAY	PID_PLK1_PATHWAY	43	1.693333	0	22	AURKA,BIRC5,NDC80,NCAPD2,AURKB,NCAPG,SMC2,DES,BUB1,NCAPH,KIF20A,CENPA,RACGAP1,STMN1,SMC4,KIF2C,CDCA8,NPM1,KLHL13,KIF23,CBX5,INCENP
PID_AURORA_B_PATHWAY	PID_AURORA_B_PATHWAY	37	1.6874017	0	74	CDC6,PRIM1,BIRC5,NDC80,E2F2,AURKB,FBXO5,PLK1,CENPH,CDT1,CENPN,MCM6,DBF4,MCM7,MCM2,BUB1,CDC20,PMF1,KIF20A,CDK2,CENPL,RCC2,CENPA,POLE2,POLA1,MCM5,KIF18A,MCM4,CENPM,NUF2,SKA1,SPC24,ERCC6L,POLE,CENPI,KIF2C,CDCA8,ZWILCH,NUP43,NUP107,CENPK,RPA2,KIF23,MAD2L1,MCM3,DSN1,GMNN,INCENP,SKA2,BUB1B,NUP133,PRIM2,CENPC1,MCM8,ORC1,KNTC1,ZW10,MCM10,E2F3,RAD21,CENPQ,CENPT,ORC6,NSL1,PSMD9,RANGAP1,SPC25,XPO1,BUB3,CDC4…
REACTOME_MITOTIC_M_M_G1_PHASES	REACTOME_MITOTIC_M_M_G1_PHASES	161	1.686077	0	46	CDC6,PRIM1,FBXO5,DHFR,CDT1,RRM2,MCM6,DBF4,MCM7,MCM2,TYMS,CCNA2,CDK1,CDK2,POLE2,PKMYT1,CCNB1,POLA1,MCM5,MCM4,CCNE1,POLE,CCNE2,SKP2,RPA2,MCM3,PRIM2,MCM8,CUL1,ORC1,CKS1B,CDC25A,MCM10,ORC6,PSMD9,CDK7,PCNA,TFDP1,CDC45,MNAT1,PSMB6,E2F1,PSMD14,WEE1,RPA3,UBA52
REACTOME_G1_S_TRANSITION	REACTOME_G1_S_TRANSITION	103	1.6853095	0	12	PLK1,CDK1,CHEK1,CCNB1,BRCA1,CDC25C,CHEK2,CDC25A,ATR,CDC25B,WEE1,ATM
BIOCARTA_G2_PATHWAY	BIOCARTA_G2_PATHWAY	23	1.6842183	0	15	CDC6,FBXO5,DHFR,CDT1,RRM2,TYMS,CDK1,POLA1,CCNE1,ORC1,CDC25A,PCNA,TFDP1,CDC45,E2F1
REACTOME_G1_S_SPECIFIC_TRANSCRIPTION	REACTOME_G1_S_SPECIFIC_TRANSCRIPTION	17	1.6779813	0	11	KIF11,KIFC1,KIF20A,KIF18A,RACGAP1,KIF22,KIF15,KIF2C,KIF23,KIF26A,KLC2
REACTOME_KINESINS	REACTOME_KINESINS	22	1.6752448	0	27	PRIM1,RFC3,MCM6,MCM7,MCM2,LIG1,POLE2,POLA1,MCM5,MCM4,DNA2,RFC4,POLE,RPA2,MCM3,RFC5,PRIM2,FEN1,POLD2,POLE3,RNASEH2C,POLD1,PCNA,RFC2,RPA3,POLD3,POLD4
KEGG_DNA_REPLICATION	KEGG_DNA_REPLICATION	35	1.6741477	0	44	BIRC5,NDC80,AURKB,PLK1,CENPH,CENPN,BUB1,CDC20,PMF1,CENPL,RCC2,CENPA,KIF18A,CENPM,NUF2,SKA1,SPC24,ERCC6L,CENPI,KIF2C,CDCA8,ZWILCH,NUP43,NUP107,CENPK,MAD2L1,DSN1,INCENP,SKA2,BUB1B,NUP133,CENPC1,KNTC1,ZW10,RAD21,CENPQ,CENPT,NSL1,RANGAP1,SPC25,XPO1,BUB3,SMC3,CKAP5
REACTOME_MITOTIC_PROMETAPHASE	REACTOME_MITOTIC_PROMETAPHASE	80	1.6734276	0	52	CDC6,PRIM1,CDT1,RFC3,MCM6,MCM7,MCM2,LIG1,CCNA2,CDK2,POLE2,POLA1,MCM5,MCM4,CCNE1,CDK4,DNA2,RFC4,POLE,CCNE2,SKP2,GINS2,GINS1,RPA2,MCM3,RFC5,PRIM2,MCM8,CUL1,ORC1,CKS1B,CDC25A,FEN1,POLD2,ORC6,CDC25B,POLD1,PSMD9,CDK7,PCNA,CDC45,MNAT1,PSMB6,PSMD14,WEE1,RFC2,RPA3,UBA52,POLD3,POLD4,RB1,CCND1
REACTOME_S_PHASE	REACTOME_S_PHASE	105	1.6718134	0	22	GAS1,BIRC5,AURKB,PLK1,NEK2,CCNB2,CCNA2,CDK1,CDK2,CENPF,CENPA,CCNB1,CCNE1,CDK4,BRCA2,SKP2,FOXM1,CHEK2,TGFA,CKS1B,CDC25B,MAP2K1
PID_FOXM1_PATHWAY	PID_FOXM1_PATHWAY	40	1.6715856	0	23	CDC6,PRIM1,FBXO5,DHFR,CDT1,RRM2,TYMS,CDK1,CCNB1,POLA1,CCNE1,PRIM2,MCM8,ORC1,CDC25A,ORC6,PCNA,TFDP1,CDC45,E2F1,RB1,ORC3,PPP2R1A
REACTOME_E2F_MEDIATED_REGULATION_OF_DNA_REPLICATION	REACTOME_E2F_MEDIATED_REGULATION_OF_DNA_REPLICATION	32	1.6708335	0	40	CDC6,PRIM1,CDT1,RFC3,MCM6,MCM7,MCM2,LIG1,CCNA2,CDK2,POLE2,POLA1,MCM5,MCM4,DNA2,RFC4,POLE,GINS2,GINS1,RPA2,MCM3,RFC5,PRIM2,MCM8,ORC1,FEN1,POLD2,ORC6,POLD1,PSMD9,PCNA,CDC45,PSMB6,PSMD14,RFC2,RPA3,UBA52,POLD3,POLD4,RB1
REACTOME_SYNTHESIS_OF_DNA	REACTOME_SYNTHESIS_OF_DNA	90	1.6664293	0	7	CDH2,CDH15,CDH24,CDH11,CDH1,CADM2,CTNNB1
REACTOME_ADHERENS_JUNCTIONS_INTERACTIONS	REACTOME_ADHERENS_JUNCTIONS_INTERACTIONS	23	1.6432354	0	58	CDC6,RFC3,MCM6,UBE2C,DBF4,MCM7,MCM2,CCNB2,CDC20,CDK1,CDK2,CHEK1,CCNB1,MCM5,MCM4,HUS1,CCNE1,RFC4,CCNE2,RPA2,MAD2L1,MCM3,CDC25C,RFC5,BUB1B,MCM8,CHEK2,ORC1,CDC25A,MCM10,ORC6,ATR,PSMD9,BUB3,CDC45,PSMB6,ANAPC10,PSMD14,CDC23,WEE1,RFC2,RPA3,UBA52,CDC27,ATM,ANAPC1,ORC3,RAD1,PSMA4,RAD9A,ATRIP,CDKN1A,CDC16,PSMA5,PSMC6,PSMD3,RAD17,PSMD12
REACTOME_CELL_CYCLE_CHECKPOINTS	REACTOME_CELL_CYCLE_CHECKPOINTS	109	1.6400667	0	12	CDC6,CDT1,MCM6,MCM7,MCM2,CDK2,MCM5,MCM4,CCNE1,MCM3,ORC1,ORC6
BIOCARTA_MCM_PATHWAY	BIOCARTA_MCM_PATHWAY	17	1.636955	0	67	PRIM1,HIST1H2BN,H2AFZ,MIS18BP1,HJURP,CENPH,CENPN,RFC3,LMNB1,OIP5,LIG1,CENPA,POLE2,POLA1,BRCA1,DNA2,RFC4,POLE,CENPI,NPM1,CENPK,RPA2,RUVBL2,HIST1H2AB,H2AFX,HIST1H2BF,RFC5,RBBP4,PRIM2,LMNA,HIST1H2BH,HIST1H2BJ,FEN1,MIS18A,POLD2,NHP2,HIST2H2AC,RAD21,CENPQ,HIST1H2BM,ATR,HIST1H2BK,HIST1H4I,POLD1,DKC1,HIST1H2BL,HIST1H4D,PCNA,TERF1,HIST1H2BB,SMC3,SYCP2,RFC2,RPA3,POLD3,POLD4,HIST1H2AE,UBE2I,HIST1H2BE,ITGB3…
REACTOME_CHROMOSOME_MAINTENANCE	REACTOME_CHROMOSOME_MAINTENANCE	103	1.634324	0	35	PLK1,NEK2,CCNB2,CCNA2,CDK1,CDK2,CEP41,PKMYT1,CCNB1,PLK4,ALMS1,CDC25C,CDK5RAP2,HSP90AA1,YWHAE,CENPJ,CDC25A,PRKACA,E2F3,TUBGCP2,CDC25B,CEP76,CEP135,CDK7,XPO1,MNAT1,E2F1,CKAP5,CEP57,WEE1,OFD1,NUMA1,PPP2R1A,FGFR1OP,HAUS2
REACTOME_MITOTIC_G2_G2_M_PHASES	REACTOME_MITOTIC_G2_G2_M_PHASES	76	1.6314436	0	21	CDC6,PLK1,RAD51,RFC3,TIMELESS,MCM7,MCM2,CLSPN,CCNA2,CDK2,CHEK1,HUS1,TOPBP1,RFC4,BRCA2,RPA2,CDC25C,RFC5,TIPIN,CDC25A,ATR
PID_ATR_PATHWAY	PID_ATR_PATHWAY	39	1.6310564	0	30	CDC6,PRIM1,E2F2,CDT1,MCM6,DBF4,MCM7,MCM2,CDK2,POLE2,POLA1,MCM5,MCM4,POLE,RPA2,MCM3,GMNN,PRIM2,MCM8,ORC1,MCM10,E2F3,ORC6,PSMD9,CDC45,PSMB6,E2F1,PSMD14,RPA3,UBA52
REACTOME_M_G1_TRANSITION	REACTOME_M_G1_TRANSITION	77	1.6240784	0	8	CTHRC1,FZD8,KREMEN1,IGFBP4,KREMEN2,FZD10,LRP5,FZD2
PID_WNT_SIGNALING_PATHWAY	PID_WNT_SIGNALING_PATHWAY	28	1.6217575	0	16	RAD54B,RAD51,RAD51C,RAD54L,XRCC2,XRCC3,BRCA2,RPA2,BLM,EME1,POLD2,MRE11A,POLD1,RPA3,POLD3,POLD4
KEGG_HOMOLOGOUS_RECOMBINATION	KEGG_HOMOLOGOUS_RECOMBINATION	26	1.6152002	0	7	GAS1,CDON,TGFB2,BOC,STIL,SMO,PTCH2
PID_HEDGEHOG_2PATHWAY	PID_HEDGEHOG_2PATHWAY	21	1.6086618	0	18	TGFB2,DHFR,CDK1,CDK2,CCNE1,CDK4,TGFB3,SKP2,CDC25A,ATR,TFDP1,E2F1,ATM,RB1,CCND1,SMAD4,CDKN1A,HDAC1
BIOCARTA_G1_PATHWAY	BIOCARTA_G1_PATHWAY	27	1.6070654	0	17	PRIM1,RFC3,LIG1,POLA1,DNA2,RFC4,RPA2,RFC5,PRIM2,FEN1,POLD2,POLD1,PCNA,RFC2,RPA3,POLD3,POLD4
REACTOME_LAGGING_STRAND_SYNTHESIS	REACTOME_LAGGING_STRAND_SYNTHESIS	19	1.5980601	0	24	RFC3,LIG1,POLE2,RFC4,POLE,RPA2,RFC5,POLR2H,POLD2,POLD1,CDK7,PCNA,MNAT1,POLR2B,GTF2H4,RFC2,RPA3,POLR2E,POLD3,POLD4,ERCC6,ERCC8,POLR2A,POLR2I
REACTOME_TRANSCRIPTION_COUPLED_NER_TC_NER	REACTOME_TRANSCRIPTION_COUPLED_NER_TC_NER	43	1.5976455	0	28	RFC3,FANCM,CHEK1,HUS1,XRCC3,BRCA1,TOPBP1,USP1,RFC4,BRCA2,RPA2,BLM,H2AFX,RFC5,FANCA,BRIP1,FANCI,ATR,MRE11A,UBE2T,HES1,FANCD2,FANCL,RFC2,ATM,RAD1,RAD9A,ATRIP
PID_FANCONI_PATHWAY	PID_FANCONI_PATHWAY	44	1.5902792	0	4	CHRNG,CHRNB1,RAPSN,MUSK
BIOCARTA_ACH_PATHWAY	BIOCARTA_ACH_PATHWAY	15	1.5835773	0	17	RFC3,LIG1,POLE2,RFC4,POLE,RPA2,RFC5,POLD2,POLD1,CDK7,PCNA,MNAT1,GTF2H4,RFC2,RPA3,POLD3,POLD4
REACTOME_GLOBAL_GENOMIC_NER_GG_NER	REACTOME_GLOBAL_GENOMIC_NER_GG_NER	32	1.5822495	0	29	HIST1H3B,ZFPM1,DOCK6,GATA2,KIF11,KIFC1,RAD51C,KIF20A,SH2B2,CDK2,KIF18A,RACGAP1,HIST1H3H,KIF22,HIST1H3A,HIST1H3C,KIF15,KIF2C,KIF23,CBX5,MYB,SH2B1,PRKACA,HIST1H3G,KIF26A,GATA3,HIST1H3E,H3F3B,KLC2
REACTOME_FACTORS_INVOLVED_IN_MEGAKARYOCYTE_DEVELOPMENT_AND_PLATELET_PRODUCTION	REACTOME_FACTORS_INVOLVED_IN_MEGAKARYOCYTE_DEVELOPMENT_AND_PLATELET_PRODUCTION	110	1.5818971	0	27	PRIM1,RFC3,MCM6,MCM7,MCM2,LIG1,POLA1,MCM5,MCM4,DNA2,RFC4,GINS2,GINS1,RPA2,MCM3,RFC5,PRIM2,MCM8,FEN1,POLD2,POLD1,PCNA,CDC45,RFC2,RPA3,POLD3,POLD4
REACTOME_DNA_STRAND_ELONGATION	REACTOME_DNA_STRAND_ELONGATION	30	1.5785748	0	22	PRIM1,RFC3,LIG1,POLE2,POLA1,DNA2,RFC4,POLE,RPA2,RUVBL2,RFC5,PRIM2,FEN1,POLD2,NHP2,POLD1,DKC1,PCNA,RFC2,RPA3,POLD3,POLD4
REACTOME_EXTENSION_OF_TELOMERES	REACTOME_EXTENSION_OF_TELOMERES	27	1.5773648	0	6	SLC29A4,SLC27A6,SLCO4A1,SLCO2A1,SLC29A1,SLCO1C1
REACTOME_TRANSPORT_OF_VITAMINS_NUCLEOSIDES_AND_RELATED_MOLECULES	REACTOME_TRANSPORT_OF_VITAMINS_NUCLEOSIDES_AND_RELATED_MOLECULES	28	1.5741954	0	21	RFC3,LIG1,POLE2,RFC4,POLE,RPA2,RFC5,POLD2,POLE3,POLD1,CDK7,PCNA,MNAT1,GTF2H4,RFC2,RPA3,POLD3,POLD4,ERCC6,ERCC8,RFC1
KEGG_NUCLEOTIDE_EXCISION_REPAIR	KEGG_NUCLEOTIDE_EXCISION_REPAIR	43	1.572939	0	20	CDC6,PRIM1,CDT1,MCM6,DBF4,MCM7,MCM2,CDK2,POLE2,POLA1,MCM5,MCM4,POLE,RPA2,MCM3,PRIM2,MCM8,ORC1,MCM10,ORC6
REACTOME_ACTIVATION_OF_THE_PRE_REPLICATIVE_COMPLEX	REACTOME_ACTIVATION_OF_THE_PRE_REPLICATIVE_COMPLEX	29	1.5702511	0	48	RAD51,RFC3,FANCM,LIG1,POLE2,MAD2L2,BRCA1,USP1,RFC4,BRCA2,POLE,MUTYH,POLH,APEX1,RPA2,H2AFX,RFC5,FANCA,BRIP1,POLR2H,FEN1,POLD2,ATR,MRE11A,TDP1,POLD1,CDK7,UBE2T,PCNA,MNAT1,POLR2B,GTF2H4,FANCD2,FANCL,MDC1,RFC2,RPA3,UBA52,POLR2E,POLD3,POLD4,ATM,ALKBH2,ERCC6,XRCC1,ERCC8,POLR2A,POLR2I
REACTOME_DNA_REPAIR	REACTOME_DNA_REPAIR	101	1.565978	0	25	CDC6,CDT1,MCM6,MCM7,MCM2,CCNA2,CDK2,MCM5,MCM4,MCM3,MCM8,ORC1,ORC6,PSMD9,PSMB6,PSMD14,UBA52,RB1,ORC3,PSMA4,CDKN1A,PSMA5,PSMC6,PSMD3,PSMD12
REACTOME_ORC1_REMOVAL_FROM_CHROMATIN	REACTOME_ORC1_REMOVAL_FROM_CHROMATIN	65	1.5634352	0	13	PRIM1,LIG1,POLA1,DNA2,RPA2,PRIM2,FEN1,POLD2,POLD1,PCNA,RPA3,POLD3,POLD4
REACTOME_PROCESSIVE_SYNTHESIS_ON_THE_LAGGING_STRAND	REACTOME_PROCESSIVE_SYNTHESIS_ON_THE_LAGGING_STRAND	15	1.562246	0	35	CDC6,RFC3,MCM6,DBF4,MCM7,MCM2,CCNB2,CDK1,CDK2,CHEK1,CCNB1,MCM5,MCM4,HUS1,RFC4,RPA2,MCM3,CDC25C,RFC5,MCM8,CHEK2,ORC1,CDC25A,MCM10,ORC6,ATR,CDC45,WEE1,RFC2,RPA3,ATM,ORC3,RAD1,RAD9A,ATRIP
REACTOME_G2_M_CHECKPOINTS	REACTOME_G2_M_CHECKPOINTS	41	1.5595576	0	19	CCND3,E2F2,CDK4,SKP2,RBL1,CDKN2C,CUL1,CKS1B,E2F3,CCND2,CDK7,TFDP1,MNAT1,E2F1,UBA52,RB1,CCND1,PPP2R1A,CDKN1A
REACTOME_G1_PHASE	REACTOME_G1_PHASE	33	1.5587292	0	29	AURKA,AURKB,FBXO5,PLK1,UBE2C,CDC20,CCNA2,CDK1,CDK2,CCNB1,SKP2,MAD2L1,BUB1B,CUL1,PSMD9,BUB3,PSMB6,ANAPC10,PSMD14,CDC23,UBA52,CDC27,ANAPC1,PSMA4,CDC16,PSMA5,PSMC6,PSMD3,PSMD12
REACTOME_REGULATION_OF_MITOTIC_CELL_CYCLE	REACTOME_REGULATION_OF_MITOTIC_CELL_CYCLE	76	1.5556161	0	13	RAD51,CHEK1,HUS1,BRCA1,BRCA2,CHEK2,ATR,MRE11A,FANCD2,ATM,RAD1,RAD9A,RAD17
BIOCARTA_ATRBRCA_PATHWAY	BIOCARTA_ATRBRCA_PATHWAY	20	1.5519152	0.024193548	100	HIST1H3B,HIST1H2BN,H2AFZ,RNPS1,CSTF2,HIST1H3H,HIST1H3A,HIST1H3C,NFIB,TBP,HIST1H2AB,H2AFX,SNRPD3,HIST1H2BF,POLR1A,SNRPE,SLBP,U2AF1,HIST1H2BH,CPSF1,HIST1H2BJ,SRSF7,POLR2H,HIST1H3G,HIST2H2AC,HIST1H2BM,TAF4B,HIST1H2BK,HIST1H4I,CBX3,GTF3C3,HIST1H2BL,HIST1H3E,SNRPG,TFAM,GTF3C2,CDK7,SSRP1,HIST1H4D,H3F3B,SRSF6,MNAT1,SRSF11,HIST1H2BB,POLR2B,NFX1,SNRPF,TAF9,GTF2H4,GTF3C4,HIST1H3F,GTF2E1,U2AF2,CPSF7,SRSF3,S…
REACTOME_TRANSCRIPTION	REACTOME_TRANSCRIPTION	171	1.5484022	0	29	NUP43,NUP107,SNRPD3,NUP205,NUP133,SNRPE,SNRPD1,NUP35,GEMIN6,SNRPG,NUP153,POM121,NUP50,SNRPF,RAE1,NUP155,NUP188,SNRPD2,NUP93,SNRPB,NUP62,GEMIN2,GEMIN5,NUP37,TGS1,NUP214,PHAX,NUP85,WDR77
REACTOME_METABOLISM_OF_NON_CODING_RNA	REACTOME_METABOLISM_OF_NON_CODING_RNA	47	1.5425647	0	24	RFC3,LIG1,POLE2,RFC4,POLE,RPA2,RFC5,POLR2H,POLD2,POLD1,CDK7,PCNA,MNAT1,POLR2B,GTF2H4,RFC2,RPA3,POLR2E,POLD3,POLD4,ERCC6,ERCC8,POLR2A,POLR2I
REACTOME_NUCLEOTIDE_EXCISION_REPAIR	REACTOME_NUCLEOTIDE_EXCISION_REPAIR	48	1.5379156	0.024539877	11	FANCM,BRCA1,USP1,BRCA2,FANCA,ATR,UBE2T,FANCD2,FANCL,UBA52,ATM
REACTOME_FANCONI_ANEMIA_PATHWAY	REACTOME_FANCONI_ANEMIA_PATHWAY	19	1.5374162	0.024948025	15	RAD51,BARD1,CDK2,CCNE1,BRCA1,TOPBP1,NPM1,FANCA,ATR,MRE11A,PCNA,RBBP8,FANCD2,FANCL,ATM
PID_BARD1_PATHWAY	PID_BARD1_PATHWAY	28	1.5353289	0.02414487	39	PRIM1,DPYD,RRM2,TYMS,UPP1,RRM1,POLE2,TK1,POLA1,POLE,DTYMK,UCK2,NME6,DUT,POLR3G,POLR1A,PRIM2,CDA,POLR2H,DCTD,POLD2,POLE3,NME1,POLD1,CAD,POLR2B,NME4,CTPS,NUDT2,ENTPD3,POLR2E,POLD3,POLD4,TXNRD1,UMPS,POLR3D,POLR2A,ZNRD1,POLR2I
KEGG_PYRIMIDINE_METABOLISM	KEGG_PYRIMIDINE_METABOLISM	95	1.5347639	0	18	RFC3,LIG1,EXO1,RFC4,MSH2,RPA2,RFC5,MSH3,POLD2,POLD1,PMS2,MLH1,PCNA,RFC2,RPA3,POLD3,POLD4,RFC1
KEGG_MISMATCH_REPAIR	KEGG_MISMATCH_REPAIR	22	1.5336432	0	64	HIST1H3B,HIST1H2BN,H2AFZ,RAD51,LMNB1,RAD51C,CDK2,HIST1H3H,CDK4,BRCA1,HIST1H3A,BRCA2,HIST1H3C,RPA2,BLM,HIST1H2AB,H2AFX,HIST1H2BF,LMNA,MSH4,HIST1H2BH,HIST1H2BJ,HIST1H3G,HIST2H2AC,RAD21,HIST1H2BM,ATR,HIST1H2BK,MRE11A,HIST1H4I,HIST1H2BL,MLH1,HIST1H3E,MND1,HIST1H4D,H3F3B,RBBP8,TERF1,HIST1H2BB,SMC3,HIST1H3F,SYCP2,RPA3,HIST1H2AE,ATM,UBE2I,HIST1H2BE,STAG1,HIST1H3I,TERF2,HIST1H4J,SMC1A,HIST1H4A,HIST1H4C,H…
REACTOME_MEIOSIS	REACTOME_MEIOSIS	93	1.5313488	0.034343433	19	CCND3,MYOD1,TGFB2,E2F2,CCNA2,CDK2,CCNE1,CDK4,SKP2,RUNX2,TBP,DNMT1,MAPK11,RBBP4,SUV39H1,E2F3,CCND2,BGLAP,TFDP1
PID_RB_1PATHWAY	PID_RB_1PATHWAY	64	1.5303739	0	13	PLK1,CCNB2,CCNA2,CDK1,PKMYT1,CCNB1,CDC25C,CDC25A,CDC25B,CDK7,XPO1,MNAT1,WEE1
REACTOME_CYCLIN_A_B1_ASSOCIATED_EVENTS_DURING_G2_M_TRANSITION	REACTOME_CYCLIN_A_B1_ASSOCIATED_EVENTS_DURING_G2_M_TRANSITION	15	1.5301615	0	29	CDC6,RFC3,MCM6,DBF4,MCM7,MCM2,CDK2,CHEK1,MCM5,MCM4,HUS1,RFC4,RPA2,MCM3,CDC25C,RFC5,MCM8,ORC1,CDC25A,MCM10,ORC6,ATR,CDC45,RFC2,RPA3,ORC3,RAD1,RAD9A,ATRIP
REACTOME_ACTIVATION_OF_ATR_IN_RESPONSE_TO_REPLICATION_STRESS	REACTOME_ACTIVATION_OF_ATR_IN_RESPONSE_TO_REPLICATION_STRESS	35	1.5218351	0	16	NUP43,NUP107,NUP205,NUP133,NUP35,NUP153,POM121,NUP50,RAE1,NUP155,NUP188,NUP93,NUP62,NUP37,NUP214,NUP85
REACTOME_REGULATION_OF_GLUCOKINASE_BY_GLUCOKINASE_REGULATORY_PROTEIN	REACTOME_REGULATION_OF_GLUCOKINASE_BY_GLUCOKINASE_REGULATORY_PROTEIN	27	1.5217077	0	22	PLK1,NEK2,CDK1,CEP41,CCNB1,PLK4,ALMS1,CDK5RAP2,HSP90AA1,YWHAE,CENPJ,PRKACA,TUBGCP2,CEP76,CEP135,CKAP5,CEP57,OFD1,NUMA1,PPP2R1A,FGFR1OP,HAUS2
REACTOME_RECRUITMENT_OF_MITOTIC_CENTROSOME_PROTEINS_AND_COMPLEXES	REACTOME_RECRUITMENT_OF_MITOTIC_CENTROSOME_PROTEINS_AND_COMPLEXES	61	1.5113608	0.024793388	15	CCND3,CDK1,CDK2,CCNB1,CCNE1,CDK4,RBL1,CDKN2C,CDC25A,CCND2,CDK7,TFDP1,E2F1,RB1,CCND1
BIOCARTA_CELLCYCLE_PATHWAY	BIOCARTA_CELLCYCLE_PATHWAY	23	1.5105366	0	17	NUP43,NUP107,NUP205,NUP133,NUP35,NUP153,POM121,NUP50,RAE1,NUP155,NUP188,NUP93,NUP62,NUP37,KPNB1,NUP214,NUP85
REACTOME_TRANSPORT_OF_RIBONUCLEOPROTEINS_INTO_THE_HOST_NUCLEUS	REACTOME_TRANSPORT_OF_RIBONUCLEOPROTEINS_INTO_THE_HOST_NUCLEUS	27	1.5048484	0	41	HIST1H3B,HIST1H2BN,H2AFZ,HIST1H3H,HIST1H3A,HIST1H3C,HIST1H2AB,H2AFX,HIST1H2BF,POLR1A,HIST1H2BH,HIST1H2BJ,POLR2H,HIST1H3G,HIST2H2AC,HIST1H2BM,HIST1H2BK,HIST1H4I,CBX3,HIST1H2BL,HIST1H3E,CDK7,HIST1H4D,H3F3B,MNAT1,HIST1H2BB,GTF2H4,HIST1H3F,HIST1H2AE,HIST1H2BE,ERCC6,HIST1H3I,HIST1H4J,HIST1H4A,HIST1H4C,HIST1H4F,GTF2H3,H3F3A,HIST1H2AD,HIST1H3D,HIST1H4K
REACTOME_RNA_POL_I_TRANSCRIPTION	REACTOME_RNA_POL_I_TRANSCRIPTION	67	1.5043256	0.034136545	20	NUP43,NUP107,NUP205,NUP133,CPSF1,NUP35,EIF4E,NUP153,POM121,NUP50,RAE1,NUP155,NUP188,CPSF2,CPSF3,NUP93,NUP62,NUP37,NUP214,NUP85
REACTOME_TRANSPORT_OF_MATURE_MRNA_DERIVED_FROM_AN_INTRONLESS_TRANSCRIPT	REACTOME_TRANSPORT_OF_MATURE_MRNA_DERIVED_FROM_AN_INTRONLESS_TRANSCRIPT	32	1.5031887	0	11	RAD51,LIG1,BRCA1,BRCA2,RPA2,H2AFX,BRIP1,MRE11A,MDC1,RPA3,ATM
REACTOME_HOMOLOGOUS_RECOMBINATION_REPAIR_OF_REPLICATION_INDEPENDENT_DOUBLE_STRAND_BREAKS	REACTOME_HOMOLOGOUS_RECOMBINATION_REPAIR_OF_REPLICATION_INDEPENDENT_DOUBLE_STRAND_BREAKS	15	1.4998391	0	56	LIG1,RCC1,NUP43,NUP107,TBP,NUP205,NUP133,RANBP1,CXCR4,POLR2H,FEN1,NUP35,TAF4B,RAN,NUP153,CDK7,SSRP1,RANGAP1,XPO1,MNAT1,POM121,NUP50,POLR2B,TAF9,GTF2H4,GTF2E1,RAE1,NUP155,UBA52,NUP188,POLR2E,NUP93,POLR2A,POLR2I,NUP62,TSG101,NUP37,NUP214,CCNT2,XRCC6,NUP85,GTF2H3,PPIA,BANF1,HMGA1,GTF2F2,RNMT,TAF1,TAF5,TCEA1,POLR2F,GTF2H2,TAF6,TAF12,PSIP1,POLR2J
REACTOME_HIV_LIFE_CYCLE	REACTOME_HIV_LIFE_CYCLE	102	1.4965123	0.024	19	NUP43,NUP107,NUP205,NUP133,NUP35,SLC25A5,NUP153,POM121,NUP50,RAE1,NUP155,NUP188,NUP93,NUP62,NUP37,NUP214,NUP85,BANF1,HMGA1
REACTOME_INTERACTIONS_OF_VPR_WITH_HOST_CELLULAR_PROTEINS	REACTOME_INTERACTIONS_OF_VPR_WITH_HOST_CELLULAR_PROTEINS	31	1.4958172	0	58	HIST1H3B,HIST1H2BN,H2AFZ,HIST1H3H,HIST1H3A,HIST1H3C,NFIB,TBP,HIST1H2AB,H2AFX,HIST1H2BF,POLR1A,HIST1H2BH,HIST1H2BJ,POLR2H,HIST1H3G,HIST2H2AC,HIST1H2BM,HIST1H2BK,HIST1H4I,CBX3,GTF3C3,HIST1H2BL,HIST1H3E,TFAM,GTF3C2,CDK7,HIST1H4D,H3F3B,MNAT1,HIST1H2BB,GTF2H4,GTF3C4,HIST1H3F,POLR2E,HIST1H2AE,HIST1H2BE,GTF3C5,ERCC6,POLR3D,HIST1H3I,HIST1H4J,SSB,HIST1H4A,HIST1H4C,POLRMT,HIST1H4F,GTF2H3,H3F3A,HIST1H2AD,HI…
REACTOME_RNA_POL_I_RNA_POL_III_AND_MITOCHONDRIAL_TRANSCRIPTION	REACTOME_RNA_POL_I_RNA_POL_III_AND_MITOCHONDRIAL_TRANSCRIPTION	98	1.4951674	0.035123967	18	NUP43,NUP107,NUP205,NUP133,NUP35,RAN,NUP153,XPO1,POM121,NUP50,RAE1,NUP155,NUP188,NUP93,NUP62,NUP37,NUP214,NUP85
REACTOME_NEP_NS2_INTERACTS_WITH_THE_CELLULAR_EXPORT_MACHINERY	REACTOME_NEP_NS2_INTERACTS_WITH_THE_CELLULAR_EXPORT_MACHINERY	27	1.4947932	0	20	BRCA1,BLM,CDC25C,H2AFX,TRIM28,CHEK2,CDC25A,MRE11A,RBBP8,SMC3,FANCD2,MDC1,KAT5,ATM,TERF2,RAD9A,SMC1A,RAD17,UBE2N,TOP3A
PID_ATM_PATHWAY	PID_ATM_PATHWAY	31	1.4893801	0	35	AURKA,FBXO5,PLK1,BUB1,ADCY2,ADCY1,CALML3,CCNB2,CDC20,RPS6KA6,CDK1,CDK2,PKMYT1,CCNB1,MAD2L2,CCNE1,CCNE2,MAD2L1,CDC25C,CUL1,YWHAE,PRKACA,PPP3R2,SPDYA,MAP2K1,ESPL1,ADCY4,ITPR2,SMC3,ANAPC10,CDC23,PPP1CA,CDC27,ANAPC1,ITPR3
KEGG_OOCYTE_MEIOSIS	KEGG_OOCYTE_MEIOSIS	103	1.4886407	0	9	ELOVL2,ELOVL6,ACOT4,HSD17B12,BAAT,ACOT7,ACOT1,TECR,HADHA
KEGG_BIOSYNTHESIS_OF_UNSATURATED_FATTY_ACIDS	KEGG_BIOSYNTHESIS_OF_UNSATURATED_FATTY_ACIDS	17	1.4880247	0	137	LSM5,RNPS1,HNRNPD,NUP43,NUP107,DCP2,SNRPD3,MAPK11,NUP205,NUP133,SNRPE,SNRPD1,RPS19,RPL15,NUP35,EIF4E,DIS3,RPS26,RPS2,RPS24,LSM6,GEMIN6,PSMD9,DCPS,SNRPG,ANP32A,NUP153,RPL28,LSM3,HSPB1,CNOT6,CNOT3,XPO1,RPL35,RPL18A,EIF4A3,RPS5,POM121,NUP50,RPS10,PSMB6,SNRPF,RPS7,RPSA,RAE1,RPS13,PSMD14,RPL26,HSPA8,RPL12,NUP155,UBA52,RPL10,NUP188,SNRPD2,ELAVL1,KHSRP,RPL36A,RPL41,EXOSC2,RPS9,RPL31,RPL18,RPS18,LSM2,RPL…
REACTOME_METABOLISM_OF_RNA	REACTOME_METABOLISM_OF_RNA	248	1.4864211	0.024844721	32	RNPS1,NUP43,NUP107,NUP205,NUP133,SLBP,U2AF1,CPSF1,SRSF7,NUP35,EIF4E,NUP153,SRSF6,SRSF11,POM121,NUP50,NFX1,U2AF2,SRSF3,RAE1,SRSF5,NUP155,NUP188,CPSF2,CPSF3,NUP93,RBM8A,NUP62,NUP37,NUP214,NUP85,SRSF2
REACTOME_TRANSPORT_OF_MATURE_TRANSCRIPT_TO_CYTOPLASM	REACTOME_TRANSPORT_OF_MATURE_TRANSCRIPT_TO_CYTOPLASM	52	1.4842563	0.024242423	99	RNPS1,CSTF2,RBMX,HNRNPD,NUP43,NUP107,SNRPD3,NUP205,NUP133,SNRPE,SLBP,ADARB1,U2AF1,CPSF1,HNRNPA1,SNRPD1,SRSF7,POLR2H,NUP35,FUS,EIF4E,CCAR1,HNRNPA3,SNRPG,NUP153,CDK7,PRPF4,SNRPA1,SRSF6,SNRNP200,HNRNPH1,HNRNPC,MNAT1,SRSF11,POM121,EFTUD2,NUP50,HNRNPL,POLR2B,NFX1,SNRPF,GTF2H4,SNRNP40,HNRNPA2B1,U2AF2,CPSF7,SRSF3,RAE1,SNRPA,HNRNPA0,PCBP2,SRSF5,SF3B5,NUP155,NUP188,POLR2E,SNRPD2,HNRNPR,PABPN1,CPSF2,LSM2,C…
REACTOME_MRNA_PROCESSING	REACTOME_MRNA_PROCESSING	149	1.483527	0	11	LIG1,MUTYH,APEX1,FEN1,POLD2,POLD1,PCNA,POLD3,POLD4,XRCC1,SMUG1
REACTOME_BASE_EXCISION_REPAIR	REACTOME_BASE_EXCISION_REPAIR	19	1.4834635	0.034274194	9	DPYD,TYMS,UPP1,TK1,UCK2,DUT,CDA,DCTD,CAD
REACTOME_PYRIMIDINE_METABOLISM	REACTOME_PYRIMIDINE_METABOLISM	24	1.4825732	0	20	HMGB2,LMNB1,PRKCQ,HIST1H1A,HIST1H1B,GAS2,CDH1,HIST1H1E,LMNA,CTNNB1,PKP1,MAPT,CASP7,HIST1H1C,H1F0,KPNB1,HIST1H1D,HMGB1,DNM1L,DSP
REACTOME_APOPTOTIC_EXECUTION_PHASE	REACTOME_APOPTOTIC_EXECUTION_PHASE	49	1.4819043	0	23	TBP,POLR2H,TAF4B,CDK7,MNAT1,POLR2B,TAF9,GTF2H4,GTF2E1,POLR2E,POLR2A,POLR2I,GTF2H3,GTF2F2,TAF1,TAF5,POLR2F,GTF2H2,TAF6,TAF12,POLR2J,GTF2A2,CCNH
REACTOME_RNA_POL_II_TRANSCRIPTION_PRE_INITIATION_AND_PROMOTER_OPENING	REACTOME_RNA_POL_II_TRANSCRIPTION_PRE_INITIATION_AND_PROMOTER_OPENING	38	1.4818969	0.048	31	PLK1,BUB1,ADCY2,ADCY1,CCNB2,RPS6KA6,CCNA2,CDK1,CDK2,PKMYT1,CCNB1,MAD2L2,MAD2L1,CDC25C,HSP90AB1,MAPK11,HSP90AA1,CDC25A,PRKACA,CDC25B,SPDYA,MAP2K1,ADCY4,ANAPC10,CDC23,PDE3A,CDC27,ANAPC1,MAPK8,PIK3R3,CPEB1
KEGG_PROGESTERONE_MEDIATED_OOCYTE_MATURATION	KEGG_PROGESTERONE_MEDIATED_OOCYTE_MATURATION	81	1.4785706	0	7	MYOD1,FOXO4,FOXO1,TUBA1B,HIST1H1E,HDAC4,SIRT2
PID_HDAC_CLASSIII_PATHWAY	PID_HDAC_CLASSIII_PATHWAY	24	1.4783729	0	10	LIG1,MUTYH,APEX1,FEN1,POLD2,POLD1,PCNA,POLD3,POLD4,SMUG1
REACTOME_RESOLUTION_OF_AP_SITES_VIA_THE_MULTIPLE_NUCLEOTIDE_PATCH_REPLACEMENT_PATHWAY	REACTOME_RESOLUTION_OF_AP_SITES_VIA_THE_MULTIPLE_NUCLEOTIDE_PATCH_REPLACEMENT_PATHWAY	17	1.4775187	0.034	5	ATP2A1,NOTCH3,LFNG,FURIN,ST3GAL6
REACTOME_PRE_NOTCH_PROCESSING_IN_GOLGI	REACTOME_PRE_NOTCH_PROCESSING_IN_GOLGI	16	1.4764823	0	47	RCC1,NUP43,NUP107,TBP,NUP205,NUP133,RANBP1,POLR2H,NUP35,TAF4B,RAN,NUP153,CDK7,SSRP1,RANGAP1,XPO1,MNAT1,POM121,NUP50,POLR2B,TAF9,GTF2H4,GTF2E1,RAE1,NUP155,UBA52,NUP188,POLR2E,NUP93,POLR2A,POLR2I,NUP62,TSG101,NUP37,NUP214,CCNT2,NUP85,GTF2H3,GTF2F2,RNMT,TAF1,TAF5,TCEA1,POLR2F,GTF2H2,TAF6,TAF12
REACTOME_LATE_PHASE_OF_HIV_LIFE_CYCLE	REACTOME_LATE_PHASE_OF_HIV_LIFE_CYCLE	89	1.474875	0.024340771	12	UBE2C,NEK2,CDC20,MAD2L1,BUB1B,BUB3,ANAPC10,CDC23,UBA52,CDC27,ANAPC1,CDC16
REACTOME_APC_CDC20_MEDIATED_DEGRADATION_OF_NEK2A	REACTOME_APC_CDC20_MEDIATED_DEGRADATION_OF_NEK2A	21	1.4703535	0	10	UBE2C,CDC20,CDK1,CCNB1,ANAPC10,CDC23,UBA52,CDC27,ANAPC1,CDC16
REACTOME_APC_C_CDC20_MEDIATED_DEGRADATION_OF_CYCLIN_B	REACTOME_APC_C_CDC20_MEDIATED_DEGRADATION_OF_CYCLIN_B	19	1.4696276	0.026694044	0	NA
REACTOME_RNA_POL_II_TRANSCRIPTION	REACTOME_RNA_POL_II_TRANSCRIPTION	88	1.4600793	0.024048096	0	NA
REACTOME_PROCESSING_OF_CAPPED_INTRON_CONTAINING_PRE_MRNA	REACTOME_PROCESSING_OF_CAPPED_INTRON_CONTAINING_PRE_MRNA	132	1.4591533	0.024340771	0	NA
REACTOME_CYTOSOLIC_TRNA_AMINOACYLATION	REACTOME_CYTOSOLIC_TRNA_AMINOACYLATION	24	1.458228	0.046184737	0	NA
KEGG_BLADDER_CANCER	KEGG_BLADDER_CANCER	38	1.45584	0	0	NA
REACTOME_PHOSPHORYLATION_OF_THE_APC_C	REACTOME_PHOSPHORYLATION_OF_THE_APC_C	17	1.4536396	0.024590164	0	NA
PID_MYC_ACTIV_PATHWAY	PID_MYC_ACTIV_PATHWAY	76	1.4532094	0.03305785	0	NA
REACTOME_METABOLISM_OF_NUCLEOTIDES	REACTOME_METABOLISM_OF_NUCLEOTIDES	69	1.4505144	0	0	NA
PID_HDAC_CLASSII_PATHWAY	PID_HDAC_CLASSII_PATHWAY	33	1.447566	0	0	NA
PID_HES_HEY_PATHWAY	PID_HES_HEY_PATHWAY	48	1.4461992	0	0	NA
REACTOME_METABOLISM_OF_MRNA	REACTOME_METABOLISM_OF_MRNA	204	1.445313	0.025104603	0	NA
PID_AJDISS_2PATHWAY	PID_AJDISS_2PATHWAY	47	1.4445411	0	0	NA
BIOCARTA_TGFB_PATHWAY	BIOCARTA_TGFB_PATHWAY	19	1.4429008	0.01775148	0	NA
KEGG_PANTOTHENATE_AND_COA_BIOSYNTHESIS	KEGG_PANTOTHENATE_AND_COA_BIOSYNTHESIS	15	1.4416425	0.048484847	0	NA
BIOCARTA_ATM_PATHWAY	BIOCARTA_ATM_PATHWAY	18	1.4379216	0.027184466	0	NA
REACTOME_MRNA_SPLICING	REACTOME_MRNA_SPLICING	103	1.4378254	0.024439918	0	NA
REACTOME_FATTY_ACYL_COA_BIOSYNTHESIS	REACTOME_FATTY_ACYL_COA_BIOSYNTHESIS	18	1.4358301	0.012145749	0	NA
PID_ERA_GENOMIC_PATHWAY	PID_ERA_GENOMIC_PATHWAY	64	1.4344568	0	0	NA
REACTOME_TRNA_AMINOACYLATION	REACTOME_TRNA_AMINOACYLATION	42	1.428342	0	0	NA
KEGG_P53_SIGNALING_PATHWAY	KEGG_P53_SIGNALING_PATHWAY	60	1.4270296	0.027559055	0	NA
PID_RETINOIC_ACID_PATHWAY	PID_RETINOIC_ACID_PATHWAY	30	1.4261346	0	0	NA
REACTOME_GLUCONEOGENESIS	REACTOME_GLUCONEOGENESIS	28	1.4239017	0	0	NA
BIOCARTA_MTA3_PATHWAY	BIOCARTA_MTA3_PATHWAY	17	1.4218824	0	0	NA
REACTOME_AMINO_ACID_AND_OLIGOPEPTIDE_SLC_TRANSPORTERS	REACTOME_AMINO_ACID_AND_OLIGOPEPTIDE_SLC_TRANSPORTERS	48	1.4213161	0	0	NA
WNT_SIGNALING	WNT_SIGNALING	87	1.4169046	0	0	NA
REACTOME_MRNA_SPLICING_MINOR_PATHWAY	REACTOME_MRNA_SPLICING_MINOR_PATHWAY	39	1.4138432	0.049382716	0	NA
PID_TELOMERASE_PATHWAY	PID_TELOMERASE_PATHWAY	67	1.4096397	0.032	0	NA
PID_P38_MK2_PATHWAY	PID_P38_MK2_PATHWAY	21	1.4060009	0.03941909	0	NA
PID_EPHA_FWDPATHWAY	PID_EPHA_FWDPATHWAY	34	1.3959496	0	0	NA
REACTOME_SIGNALING_BY_NOTCH	REACTOME_SIGNALING_BY_NOTCH	93	1.3931772	0.028282829	0	NA
PID_REG_GR_PATHWAY	PID_REG_GR_PATHWAY	76	1.388783	0	0	NA
KEGG_AXON_GUIDANCE	KEGG_AXON_GUIDANCE	128	1.3843405	0	0	NA
REACTOME_REGULATION_OF_WATER_BALANCE_BY_RENAL_AQUAPORINS	REACTOME_REGULATION_OF_WATER_BALANCE_BY_RENAL_AQUAPORINS	42	1.381861	0.03256705	0	NA
PID_NOTCH_PATHWAY	PID_NOTCH_PATHWAY	57	1.3787395	0	0	NA
PID_FOXO_PATHWAY	PID_FOXO_PATHWAY	47	1.3765981	0.027944112	0	NA
REACTOME_TRANSCRIPTIONAL_ACTIVITY_OF_SMAD2_SMAD3_SMAD4_HETEROTRIMER	REACTOME_TRANSCRIPTIONAL_ACTIVITY_OF_SMAD2_SMAD3_SMAD4_HETEROTRIMER	36	1.3690794	0.049281314	0	NA
PID_FGF_PATHWAY	PID_FGF_PATHWAY	54	1.3556154	0	0	NA
REACTOME_CHOLESTEROL_BIOSYNTHESIS	REACTOME_CHOLESTEROL_BIOSYNTHESIS	20	1.349807	0	0	NA
ST_GA12_PATHWAY	ST_GA12_PATHWAY	23	1.3463935	0.026639344	0	NA
PID_DELTA_NP63_PATHWAY	PID_DELTA_NP63_PATHWAY	45	1.3402984	0	0	NA
PID_P73PATHWAY	PID_P73PATHWAY	69	1.3298745	0	0	NA
REACTOME_DEVELOPMENTAL_BIOLOGY	REACTOME_DEVELOPMENTAL_BIOLOGY	376	1.2609916	0.035856575	0	NA
KEGG_PURINE_METABOLISM	KEGG_PURINE_METABOLISM	149	1.2424381	0	0	NA
