# Supplementary material for: Synthetic essentiality between PTEN and core dependency factor PAX7 dictates rhabdomyosarcoma identity
Source: Nat Commun. 2021 Sep 17;12:5520. doi: 10.1038/s41467-021-25829-4 (PMC8448747; doi:10.1038/s41467-021-25829-4)
Supplement: Supplementary file 7 — Source Data [file 41467_2021_25829_MOESM7_ESM.xlsx]

## Sheet: Fig. 1b
Days	ASPcKO	ASPcHet	ASPWT
9	1
9	1
9	1
15	1
6	1
7	1
13	1
8	1
9	1
12	1
8	1
9	1
12	1
7	1
7	1
11	1
7	1
6	1
14		1
16		1
15		1
13		1
13		1
11		1
24		1
12		1
13		1
12		1
18		1
448		1
21		1
75		1
33		1
35		1
12		1
25		1
46		1
12		1
108		1
24		1
14		1
50		1
24		1
19		1
13		1
10		1
13		1
58		1
14		1
13		1
15		1
16		1
11		1
8		1
11		1
152		1
20		1
11		1
15		1
18		1
14		1
10		1
16			1
36			1
14			1
72			1
16			1
16			1
12			1
30			1
40			1
225			1
18			1
12			1
34			1
16			1
14			1
17			1
17			1
19			1
10			1
9			1
27			1
15			1
9			1
***1 - tumor noted this number of days post birth
***For clarity, the x-axis of the survival curve was truncated at day 30. The complete data is shown here and was used to generate Supplementary Fig. 2a.

## Sheet: Fig. 1c
ASPcKO	ASPWT	in mg
54.4	14
94.4	14.4
124.6	11
16.1	1.4
46.1	6.8
11.5	11
148.8	30.3
0	4.7
36.4	0
125.3	0
26.3	11.5
18.8

## Sheet: Fig. 1f
ASPcKO	ASPWT
81.0506	50.2041
62.6582	52.975
79.7214	48.1755
76.8974	54.6259
68.4294	61.4385
76.4957	58.6066
75.4317	12.2915
48.7805	61.9369
67.8201	67.4107
73.4289	45.4169

## Sheet: Fig. 1h
Days post implantation	ASPcKO (n = 7)	ASPWT (n = 11)
111	1
32	1
154	1
58	1
145	1
15	1
28	1
190		0
177		0
436		0
436		0
341		0
104		0
210		0
217		0
104		0
116		0
170		0
***1 = tumor found on this date, 0 = no tumor found

## Sheet: Fig. 2a
Myod1				Myog				Myf5
SCM	ASPWT	ASPcKO		SCM	ASPWT	ASPcKO		SCM	ASPWT	ASPcKO
1.1059	16.3624	5.7942		0.9276	26.9745	15.6214		1.2862	7.9524	7.0135
0.9637	10.9665	6.4082		0.5882	20.0167	19.3792		0.7559	6.7041	19.4331
0.9461	12.2208	2.9372		1.1601	11.4096	7.562		1.0502	8.8594	5.2037
1.1736	9.0714	5.8358		1.3297	19.0487	11.7778		1.3407	2.3373	6.0955
0.9723	19.2695	5.4124		1.0841	21.4767	15.459		0.7343	6.3604	7.8471
0.8692	10.8681	6.9062		1.0959	22.7898	20.1592		0.995	5.7924	14.5293
	11.097	2.9228			22.795	6.0014			6.1901	8.1461
	9.8278	5.6725			20.3092	11.4792			2.2799	7.1004

## Sheet: Fig. 2b
Ckm				Acta1				Myh4
ASPWT	ASPcKO	SCM		ASPWT	ASPcKO	SCM		ASPWT	ASPcKO	SCM
2.2041	0.5545	39.9505		1.833	0.3307	5.9758		1.4113	0.3132	96.8178
1.0557	0.3943	47.3936		0.8402	0.3915	6.2796		1.0786	0.1863	106.995
0.4772	0.085	47.1611		0.5379	0.1437	5.4971		0.4732	0.1913	54.8623
0.8375	0.4321	44.382		0.9032	0.4887	5.8584		0.9584	0.7068	99.2728
2.9076	0.5596	42.3665		2.1154	0.3608	6.2076		2.2029	0.3418	108.999
1.2502	0.3722	46.4065		1.0544	0.4334	5.4892		1.3176	0.1979	51.5197
0.3641	0.0708			0.619	0.1519			0.5298	0.1972
0.8124	0.244			0.9681	0.4913			0.942	0.684

## Sheet: Fig. 2c
Myh3				Myh8
SCM	ASPWT	ASPcKO		SCM	ASPWT	ASPcKO
0.0082	1.1195	1.3194		0.0019	0.5974	0.5823
0.0539	0.8909	2.8443		0.0012	1.4703	1.7733
0.0079	1.047	1.6234		0.0015	0.9926	0.9107
0.0398	1.0666	1.3334		0.0012	0.6067	0.4872
0.0101	0.8902	2.6444		0.0026	1.5723	1.5994
0.0589	0.9627	1.5733		0.0014	1.0519	0.8734
0.0073	1.1147	1.5985		0.0015	0.6574	0.5251
0.0325	0.888	2.8303		0.0015	1.6988	1.9786
0.0086	1.0584	2.1205		0.0021	1.0235	0.9822
0.0586				0.0013
0.0081				0.0015
0.0389				0.0013

## Sheet: Fig. 2e
ASTPcKO	ASTPWT
56.6372	100
30.5732	100
55.7143	100
67.9245	100
54.321	100
47.2603	100
47.2637	100
84.2324	100
70.7317	100
75.6757	100
75.5682	100
80.4878	100
75.3623	100
23.3184	100
73.5632	100
100*	100
100*	100
95.0819672*	100
100*	100
100*	100
64.2045	100
78.629	100
70.0508	100
60	96.9388
53.1381	100

## Sheet: Fig. 2g
ASTPcKO	ASTPWT
35.847	3.5
33.4254	3.77358
33.697	13.4682
25.8526	6.48694
21.7111	3.1185
12.987	11.5559
17.6471	9.27152
24.4521	6.10399
21.8239	10.5891
11.5559	11.3224
26.4014	11.215
22.3027	9.79644
29.0459	5.16328
30.1084	9.51714
16.7162	7.92453

## Sheet: Fig. 3a
	ASPWT			ASPcKO
Akt_pS473-R-V	-1.17621	-0.910454	-0.596759	1.48324	0.596759	1.62841
Akt_pT308-R-V	-0.902971	-0.56247	-0.623172	0.793147	0.56247	1.32595
Akt1_pS473-R-V	-0.627613	-0.486149	-0.427222	1.15516	0.427222	1.30246
Coup-TFII-R-C	-0.174691	-0.547176	-0.607496	0.174691	0.192352	0.858921
Gab2-R-V	-0.139901	-0.125432	-0.350995	0.566819	0.125432	0.885929
b-Catenin-R-V	-0.239674	-0.179798	-0.0770745	0.0770745	0.711475	0.712014
Caveolin-1-R-V	-0.0388067	-0.663283	-0.594476	0.283644	0.0388067	0.196397
KAP1-R-V	-0.13221	-0.362952	-0.261198	0.13221	0.466558	0.264352
B-Raf_pS445-R-V	-0.0653791	-0.332668	-0.397242	0.325709	0.0653791	0.390275
B-Raf-R-C	-0.106849	-0.269244	-0.403194	0.316139	0.106849	0.362847
Notch3-R-C	-0.19042	-0.0937827	-0.222419	0.0937827	0.476408	0.474995
PAICS-R-C	-0.366619	-0.428089	-0.148635	0.214088	0.148635	0.237619
PRAS40_pT246-R-V	-0.275002	-0.162467	-0.21875	0.162467	0.173315	0.280795
FOXO3-R-V	-0.120824	-0.0470354	-0.34869	0.382619	0.0470354	0.275771
Heregulin-R-V	-0.265923	-0.105893	-0.149515	0.105893	0.280399	0.212857
RPA32-R-V	-0.177212	-0.12991	-0.163213	0.12991	0.238053	0.243073
Stat5a-R-V	-0.248404	-0.184466	-0.0418155	0.314509	0.216784	0.0418155
Notch1-R-V	-0.19756	-0.146437	-0.133971	0.133971	0.197793	0.236076
PHGDH-R-C	-0.0844495	-0.160782	-0.197216	0.0844495	0.28951	0.162914
Akt-R-V	-0.0509879	-0.0503105	-0.134205	0.397923	0.0503105	0.294077
b-Actin-R-C	-0.0631212	-0.126819	-0.163851	0.161853	0.0631212	0.395864
PKA-a-R-V	-0.0772468	-0.0848415	-0.138679	0.0772468	0.43986	0.139305
MDM2_pS166-R-V	-0.0609844	-0.101619	-0.173396	0.0818221	0.334375	0.0609844
Erk5-R-V	-0.0723911	-0.246284	-0.0814527	0.0754458	0.246082	0.0723911
Bim-R-V	-0.0760544	-0.157122	-0.111266	0.235137	0.0760544	0.137784
PI3K-p110-a-R-C	-0.0242053	-0.209478	-0.289806	0.103044	0.0505853	0.0242053
Akt1-R-V	-0.0324885	-0.122422	-0.0706271	0.199303	0.0324885	0.0509426
TIGAR-R-V	-0.0638843	-0.0295313	-0.0316576	0.0295313	0.171436	0.154256
HER3_pY1289-R-C	-0.0845908	-0.114127	-0.0101222	0.0101222	0.092865	0.0533145
MEK1_p_S217_S221-R-V	-0.0358261	-0.0372398	-0.0073444	0.0073444	0.0509405	0.0616113
TTF1-R-V	0.0576712	0.051869	0.0208521	-0.0237409	-0.0208521	-0.060498
Claudin-7-R-V	0.0553755	0.0698816	0.0198433	-0.0198433	-0.0373505	-0.0733914
IGFBP2-R-V	0.0321207	0.0787718	0.0599645	-0.0376643	-0.0386656	-0.0321207
CD86-R-C	0.0757624	0.0115892	0.0816066	-0.0573824	-0.0115892	-0.0852974
p70-S6K_pT389-R-V	0.128338	0.106371	0.0124824	-0.0384437	-0.0562298	-0.0124824
NRF2-R-C	0.0482088	0.0294324	0.0346758	-0.0294324	-0.118168	-0.126546
Cyclin-D1-R-C	0.101085	0.0310974	0.0369024	-0.0310974	-0.0803902	-0.13946
SFRP1-R-C	0.0391222	0.0581858	0.0322416	-0.0322416	-0.144168	-0.115499
HER2_pY1248-R-C	0.131755	0.0410107	0.0890774	-0.0800923	-0.0410107	-0.0553623
c-Myc-R-C	0.0729475	0.126223	0.0322069	-0.0442255	-0.148004	-0.0322069
ER-a-R-V	0.128831	0.0161597	0.0734101	-0.0161597	-0.125441	-0.126561
Caspase-8-cleaved-R-C	0.114927	0.0306566	0.0702776	-0.0306566	-0.126349	-0.133705
GATA6-R-V	0.0714727	0.0338029	0.0601698	-0.0338029	-0.151255	-0.171048
PR-R-V	0.0986936	0.0508654	0.0251451	-0.0251451	-0.163709	-0.174191
PYGB-R-V	0.0909226	0.0402259	0.0972901	-0.0402259	-0.0699133	-0.212863
RIP3-R-C	0.127532	0.0463692	0.0644086	-0.0463692	-0.0909111	-0.21596
SOD2-R-V	0.194835	0.0405653	0.209533	-0.0405653	-0.0846496	-0.121365
UBAC1-R-V	0.189558	0.145389	0.0568118	-0.0568118	-0.0665033	-0.189425
PMS2-R-V	0.188144	0.0633039	0.135977	-0.0722531	-0.0633039	-0.192128
Aurora-B-R-V	0.0978876	0.0863753	0.0525001	-0.136633	-0.0525001	-0.306383
CD38-R-C	0.150798	0.140477	0.0700344	-0.0700344	-0.21531	-0.221368
B7-H3-R-C	0.170584	0.073988	0.173242	-0.073988	-0.128389	-0.250795
Axl-R-V	0.24111	0.0494618	0.0985123	-0.331514	-0.0494618	-0.366456
MITF-R-V	0.323375	0.423512	0.115255	-0.21666	-0.115255	-0.33113
PTEN-R-V	1.23868	1.0237	0.827719	-0.827719	-0.888633	-1.05539

[truncated: 89 more sheets: Fig. 3b, Fig. 3c, Fig. 3d, Fig. 3e, Fig. 3f, Fig. 3i, Fig. 3j, Fig. 3k, Fig. 4a, Fig. 4b, Fig. 4c, Fig. 4d, Fig. 4e, Fig. 4f, Fig. 4h, Fig. 4i, Fig. 4j, Fig. 4k, Fig. 5a, Fig. 5b …]
